# Supplementary material for: Interspecific interactions through 2 million years: are competitive outcomes predictable?
Source: Proc Biol Sci. 2016 Aug 31;283(1837):20160981. doi: 10.1098/rspb.2016.0981 (PMC5013793; doi:10.1098/rspb.2016.0981)
Supplement: Wanganui_Cheilostome_interactions.Rdata [file rspb20160981supp2.txt]

# for analyzing Wanganui bryozoan data by Lee Hsiang Liow (4.5.2016 Oslo) update 2.8.2016
rm(list=ls())
#load workspace (Wanganui_Cheilostome_interactions.RData) with data and other scripts required 
load("~/Documents/Emanuela di Martino/PRBS ms/First Submission PRBS 2016 second try/Wanganui_Cheilostome_interactions.RData")
require (ggplot2) 

######Species level analyses and plots
time_data=list() 
for ( i in 1:length(formation_list)){
x=getFormation(raw=rawsp, Formation_name=formation_list[i]) 
res=comp.mat(x, taxon="species") 
time_data[[i]]=res
} #note that time_data is a list of the formations where interactions are tabulated for each species (rownames)

int.data.list=WL(time_data=time_data, sp_list=sp_list)

ftp=int.data.list$ftp #fishers exact test p values
int_data=int.data.list$int_data
inter.binom.rates=inter.binom(int_data=int_data, sp_list=sp_list)

#####false discovery rate (rank p values from fishers the adjust using BH method)
retain=which(ftp!="NA")
BH=p.adjust(ftp[retain], method="BH")
cbind(cbind(sp_list[retain], ftp[retain]), BH)
#####false discovery rate

#####ranks according to observations
sumWL=lapply(int_data, sum, na.rm=TRUE) #sums all interactions for ranking according to number observed W/L
o=order(unlist(sumWL), decreasing = TRUE)
sp_list=sp_list[o]
inter.binom.rates=inter.binom.rates[,o] #ranks according to how many totla WL in all formations
ftp=ftp[o]
int_data=int_data[o]

plots <- list() #plot Fig S1
for (i in 1:length(sp_list)){  
df<- data.frame(prop=inter.binom.rates[c(1,4,7,10,13,16),i],
  age=rev(-(age$K2+age$K1)*0.5),
  prop.min=inter.binom.rates[c(2,5,8,11,14,17),i],
  prop.max=inter.binom.rates[c(3,6,9,12,15,18),i],
  ss=colSums(int_data[[i]])
   )

if(!is.na(ftp[i])){
plots[[i]]=
  ggplot(df,aes(x=age, y=prop, label=ss))+
  geom_point(size=4) +
  scale_x_continuous(name="MYA", breaks = c(-2,-1.5,-1,-0.5,0), labels = c(2,1.5,1,0.5,0)) +
  scale_y_continuous(name="Prop.wins",  limits=c(0,1.1),breaks = c(0,0.25,0.5,0.75,1), labels = c(0,0.25,0.50,0.75,1.00))+
  geom_hline(yintercept = 0.5, color="red", size=2)+
  geom_text(aes(ss=prop.max), vjust=-1.5, hjust=1.5,size=4.5, angle=290)+
  ggtitle(paste(sp_list[i]))+
  theme(plot.title = element_text( face="italic", size=25)) +
  geom_errorbar(aes(ymin=prop.min, ymax=prop.max))+
  geom_text(x=-0.3, y=1.1, size=7, label=paste("p =",signif(ftp[i], digits = 2))) +
  theme(axis.title.x = element_text(size = 20, angle = 0))+
  theme(axis.title.y = element_text(size = rel(1.8), angle = 90))
 
}else{
  ggplot(df,aes(x=age, y=prop))+
    geom_point(size=4) +
    scale_x_continuous(name="MYA", breaks = c(-2,-1.5,-1,-0.5,0), labels = c(2,1.5,1,0.5,0)) +
    scale_y_continuous(name="Prop.wins",  limits=c(0,1.1),breaks = c(0,0.25,0.5,0.75,1), labels = c(0,0.25,0.50,0.75,1.00))+ 
    geom_hline(yintercept = 0.5, color="red", size=2)+
    ggtitle(paste(sp_list[i]))+   
    theme(plot.title = element_text(family = "Trebuchet MS", face="italic", size=25)) +
    geom_errorbar(aes(ymin=prop.min, ymax=prop.max))
          
}}
pdf("FigS1.pdf")
lapply(plots, print)
dev.off()


fig2.list=c("Valdemunitella valdemunita", "Crepidacantha crinispina", "Fenestrulina reticulata", "Microporella agonistes")
plots <- list() #plot for Fig 2
for (i in 1:4){
  sp=which(colnames(inter.binom.rates)==fig2.list[i])
  temp=inter.binom.rates[,sp]
  
  df<- data.frame(prop=temp[c(1,4,7,10,13,16)],
                  age=rev(-(age$K2+age$K1)*0.5),
                  prop.min=temp[c(2,5,8,11,14,17)],
                  prop.max=temp[c(3,6,9,12,15,18)],
                  ss=colSums(int_data[[sp]])
  )
  
  plots[[i]]=
    ggplot(df,aes(x=age, y=prop, label=ss))+
    geom_hline(yintercept = 0.5, color="red", size=2)+
    geom_point(size=2.3) +
    ylim(0, 1.0) + 
    #geom_text(x=-1, y=1.1, size=10, label=paste(sp_list[i])) +
    ggtitle(paste(fig2.list[i]))+
    theme(plot.title = element_text( face="italic", size=15)) +
    geom_errorbar(aes(ymin=prop.min, ymax=prop.max))+
    geom_text(x=-0.3, y=1, size=4, label=paste("p =",signif(ftp[which(sp_list==fig2.list[i])], digits = 2))) +
    geom_text(hjust = 1, vjust=-0.7, size=3, angle=290)+
    xlab("MYA") +
    ylab("Prop. wins") +
    theme(axis.title.x = element_text(size = 12, angle = 0))+
    theme(axis.title.y = element_text(size = rel(1.1), angle = 90))+
    scale_x_continuous(breaks = c(-2,-1.5,-1,-0.5,0), labels = c(2,1.5,1,0.5,0))
  
}

pdf("Fig.2.pdf")
library(grid)
grid.newpage()
pushViewport(viewport(layout = grid.layout(2, 2, widths = c(500, 500))))

vplayout <- function(x, y)
  viewport(layout.pos.row = x, layout.pos.col = y)

print(plots[[1]], vp = vplayout(1,1))
print(plots[[2]], vp = vplayout(1,2))
print(plots[[3]], vp = vplayout(2,1))
print(plots[[4]], vp = vplayout(2,2))

dev.off()


######## compare with ecological abundance (fouling data included) Table 3
#needs function "observe"
ob.mat=observe(sp_list=sp_list, formation_list=formation_list, time_data=time_data)
o=order(rowSums(ob.mat), decreasing=T)
sp_list=sp_list[o]

inter.binom.rates=inter.binom(int_data=int_data, sp_list=sp_list)
a=inter.binom.rates[i,1:dim(inter.binom.rates)[2]]
b=ob.mat[,i]
temp=merge(as.data.frame(a), as.data.frame(b), by="row.names")
temp=na.omit(temp)

plot(rank(temp[,3], rank(temp[,2])),
     xlab="ranked colonies observed", ylab="ranked interspecific win prop")
result=cor.test(temp[,3], temp[,2], method="spearman")
print(result)


######Species level analyses and plots END

#######Genus level plots (Fig S2)
time_data=list() 
for ( i in 1:length(formation_list)){
  x=getFormation(raw=rawgenus, Formation_name=formation_list[i]) 
  res=comp.mat(x, taxon="genus") 
  time_data[[i]]=res
} 

int.data.list=WL(time_data=time_data, sp_list=genus_list)

ftp=int.data.list$ftp
int_data=int.data.list$int_data
inter.binom.rates=inter.binom(int_data=int_data, sp_list=genus_list)

sp_list=c("Microporella", "Micropora", "Escharoides", "Valdemunitella", 
          "Fenestrulina", "Exochella", "Smittoidea" ,"Parkermavella","Smittina", 
          "Calyptotheca","Chaperiopsis",
          "Celleporina", "Parasmittina",  "Osthimosia", "Chiastosella") #genera with multiple species
temp=which(colnames(inter.binom.rates) %in% sp_list)
inter.binom.rates=inter.binom.rates[, temp]
ftp=ftp[temp]
int_data=int_data[temp]

plots <- list() #plot for Fig S2
for (i in 1:length(sp_list)){  
  df<- data.frame(prop=inter.binom.rates[c(1,4,7,10,13,16),i],
                  age=rev(-(age$K2+age$K1)*0.5),
                  prop.min=inter.binom.rates[c(2,5,8,11,14,17),i],
                  prop.max=inter.binom.rates[c(3,6,9,12,15,18),i], 
                  ss=colSums(int_data[[i]])
  )
  
  if(!is.na(ftp[i])){
    plots[[i]]=
      ggplot(df,aes(x=age, y=prop, label=ss))+
      geom_point(size=3) +
      scale_x_continuous(name="MYA", breaks = c(-2,-1.5,-1,-0.5,0), labels = c(2,1.5,1,0.5,0)) +
      scale_y_continuous(name="Prop.wins",  limits=c(0,1.1),breaks = c(0,0.25,0.5,0.75,1), labels = c(0,0.25,0.50,0.75,1.00))+
      geom_text(aes(ss=prop.max), vjust=-1.5, hjust=1.5,size=4.5, angle=290)+
      geom_hline(yintercept = 0.5, color="red", size=2)+
      ggtitle(paste(colnames(inter.binom.rates)[i]))+
      theme(plot.title = element_text( face="italic", size=25)) +
      geom_errorbar(aes(ymin=prop.min, ymax=prop.max))+
      geom_text(x=-0.3, y=1.1, size=7, label=paste("p =",signif(ftp[i], digits = 2))) +
      theme(axis.title.x = element_text(size = 20, angle = 0))+
      theme(axis.title.y = element_text(size = rel(1.8), angle = 90))
    
  }else{
    ggplot(df,aes(x=age, y=prop))+
      geom_point(size=4) +
      scale_x_continuous(name="MYA", breaks = c(-2,-1.5,-1,-0.5,0), labels = c(2,1.5,1,0.5,0)) +
      scale_y_continuous(name="Prop.wins",  limits=c(0,1.1),breaks = c(0,0.25,0.5,0.75,1), labels = c(0,0.25,0.50,0.75,1.00))+ 
      geom_hline(yintercept = 0.5, color="red", size=2)+
      ggtitle(paste(sp_list[i]))+
      theme(plot.title = element_text(family = "Trebuchet MS", face="italic", size=25)) +
      geom_errorbar(aes(ymin=prop.min, ymax=prop.max))
    
  }
}
pdf("Fig S2test.pdf")

lapply(plots, print)
dev.off()

#######Genus level plots (Fig S2) END

#######Figs 3 and 4 (genus and species patterns)

time_data_genus=list()  #genus level
for ( i in 1:length(formation_list)){
  x=getFormation(raw=rawsp, Formation_name=formation_list[i]) 
  res=comp.mat(x, taxon="genus") 
  time_data_genus[[i]]=res
} 

time_data_species=list()  #species level
for ( i in 1:length(formation_list)){
  x=getFormation(raw=rawsp, Formation_name=formation_list[i]) 
  res=comp.mat(x, taxon="species") 
  time_data_species[[i]]=res
} 

sp_list=unique(c(paste(rawsp$Colony_1_Genus, rawsp$Colony_1_Species), paste(rawsp$Colony_2_Genus, rawsp$Colony_2_Species)))
genus_list=unique(c(paste(rawgenus$Colony_1_Genus), paste(rawgenus$Colony_2_Genus)))

int.data.list.genus=WL(time_data=time_data_genus, sp_list=genus_list)
int.data.list.species=WL(time_data=time_data_species, sp_list=sp_list)

int_data_species=int.data.list.species$int_data
int_data_genus=int.data.list.genus$int_data
inter.binom.rates.species=inter.binom(int_data=int_data_species, sp_list=sp_list)
inter.binom.rates.genus=inter.binom(int_data=int_data_genus, sp_list=genus_list)

#MICROPORELLA
species.temp=list()
species.temp[[1]]=inter.binom.rates.species[,which(colnames(inter.binom.rates.species)== "Microporella agonistes")]
species.temp[[2]]=inter.binom.rates.species[,which(colnames(inter.binom.rates.species)== "Microporella discors")]
species.temp[[3]]=inter.binom.rates.species[,which(colnames(inter.binom.rates.species)== "Microporella speculum")]
species.temp[[4]]=inter.binom.rates.species[,which(colnames(inter.binom.rates.species)=="Microporella sp. 1")]
name.list=c("M. agonistes", "M. discors", "M. speculum", "M. sp.1")
species.ave=as.data.frame(matrix(nrow=6, ncol=4, NA))#new

pdf(file="Fig 3.pdf")
par(mfrow=c(3,2))
par(mar=c(5,5,2,2))
alph=c("A.", "B.", "C.", "D.")
for (i in 1:4){
  temp=inter.binom.rates.genus[,which(colnames(inter.binom.rates.genus)=="Microporella")]
  df<- data.frame(prop=temp[c(1,4,7,10,13,16)],
                  age=rev(-(age$K2+age$K1)*0.5),
                  prop.min=temp[c(2,5,8,11,14,17)],
                  prop.max=temp[c(3,6,9,12,15,18)]
  )
  
  plot( df$age, df$prop, xlim=c(-2.5,0.2),ylim=c(0,1), pch=20, cex=2, 
        ylab="Prop. wins", xlab="MYA",  cex.lab=1.3,
        axes=FALSE)
  axis(1, at=c(-2,-1.5,-1,-0.5,0), labels=c(2,1.5,1,0.5,0), cex.axis=1.5)
  axis(2, at=seq(0,1,0.5), labels=seq(0,1,0.5), cex.axis=1.5)
  box()
  arrows(df$age, df$prop.min, df$age, df$prop.max, code=3, length=0.1, angle=90, lwd=2)
  
  temp=species.temp[[i]]
  df<- data.frame(prop=temp[c(1,4,7,10,13,16)],
                  age=rev(-(age$K2+age$K1)*0.5),
                  prop.min=temp[c(2,5,8,11,14,17)],
                  prop.max=temp[c(3,6,9,12,15,18)]
  )
  species.ave[,i]=temp[c(1,4,7,10,13,16)]#new
  
  points( df$age+(0.03), df$prop, ylim=c(0,1), pch=1, cex=1.3)
  arrows(df$age+(0.03), df$prop.min, df$age+(0.03),df$prop.max, code=3, length=0.1, angle=90, lwd=1,lty=2)
  title(main=paste(alph[i]), cex=2, line=0.7, adj=0)
  mtext(paste(name.list[i]), cex=1, line=0, font=3)
}

temp=inter.binom.rates.genus[,which(colnames(inter.binom.rates.genus)=="Microporella")]
df<- data.frame(prop=temp[c(1,4,7,10,13,16)],
                age=rev(-(age$K2+age$K1)*0.5),
                prop.min=temp[c(2,5,8,11,14,17)],
                prop.max=temp[c(3,6,9,12,15,18)]
)

plot( df$age, df$prop, xlim=c(-2.5,0.2),ylim=c(0,1), pch=20, cex=2, 
      ylab="Prop. wins", xlab="MYA",  cex.lab=1.3,
      axes=FALSE)
axis(1, at=c(-2,-1.5,-1,-0.5,0), labels=c(2,1.5,1,0.5,0), cex.axis=1.5)
axis(2, at=seq(0,1,0.5), labels=seq(0,1,0.5), cex.axis=1.5)
box()
arrows(df$age, df$prop.min, df$age, df$prop.max, code=3, length=0.1, angle=90, lwd=2)
title(main=paste("E."), cex=2, line=0.7, adj=0)
mtext("species means", cex=1, line=0)
prop=apply(species.ave, 1, mean, na.rm=T)
df<- data.frame(
  prop,
  age=rev(-(age$K2+age$K1)*0.5),
  prop.min=prop-apply(species.ave, 1, sd, na.rm=T),
  prop.max=prop+apply(species.ave, 1, sd, na.rm=T)
)

points( df$age+(0.03), df$prop,  pch=8, cex=1.3, col="red",
        ylab="Prop. wins", xlab="MYA",  cex.lab=1.3)
axis(1, at=c(-2,-1.5,-1,-0.5,0), labels=c(2,1.5,1,0.5,0), cex.axis=1.5)
axis(2, at=seq(0,1,0.5), labels=seq(0,1,0.5), cex.axis=1.5)
arrows(df$age+(0.03), df$prop.min, df$age+(0.03), df$prop.max,col="red", code=3, length=0.1, angle=90,lty=2, lwd=2)

dev.off()  

#SMITTINA
species.temp=list()
species.temp[[1]]=inter.binom.rates.species[,which(colnames(inter.binom.rates.species)=="Smittina torques")]
species.temp[[2]]=inter.binom.rates.species[,which(colnames(inter.binom.rates.species)== "Smittina purpurea")]
species.temp[[3]]=inter.binom.rates.species[,which(colnames(inter.binom.rates.species)== "Smittina rosacea")]

name.list=c("S.torques", "S.purpurea", "S.rosacea")
species.ave=as.data.frame(matrix(nrow=6, ncol=3, NA))#new
pdf(file="Fig 4 .pdf")

par(mfrow=c(2,2))
for (i in 1:3){
  temp=inter.binom.rates.genus[,which(colnames(inter.binom.rates.genus)=="Smittina")]
  df<- data.frame(prop=temp[c(1,4,7,10,13,16)],
                  age=rev(-(age$K2+age$K1)*0.5),
                  prop.min=temp[c(2,5,8,11,14,17)],
                  prop.max=temp[c(3,6,9,12,15,18)]
  )
    
  plot( df$age, df$prop, xlim=c(-2.5,0.2),ylim=c(0,1), pch=20, cex=2, 
        ylab="Prop. wins", xlab="MYA",  cex.lab=1.3,
        axes=FALSE)
  axis(1, at=c(-2,-1.5,-1,-0.5,0), labels=c(2,1.5,1,0.5,0), cex.axis=1.5)
  axis(2, at=seq(0,1,0.2), labels=seq(0,1,0.2), cex.axis=1.5)
  box()
  arrows(df$age, df$prop.min, df$age, df$prop.max, code=3, length=0.1, angle=90, lwd=2)
   
  temp=species.temp[[i]]
  df<- data.frame(prop=temp[c(1,4,7,10,13,16)],
                  age=rev(-(age$K2+age$K1)*0.5),
                  prop.min=temp[c(2,5,8,11,14,17)],
                  prop.max=temp[c(3,6,9,12,15,18)]
  )
  species.ave[,i]=temp[c(1,4,7,10,13,16)]#new
  
  points( df$age+(0.03), df$prop, ylim=c(0,1), pch=1, cex=1.3)
  arrows(df$age+(0.03), df$prop.min, df$age+(0.03),df$prop.max, code=3, length=0.1, angle=90, lwd=1,lty=2)
  title(main=paste(alph[i]), cex=2, line=0.7, adj=0)
  mtext(paste(name.list[i]), cex=1, line=0, font=3)
}

temp=inter.binom.rates.genus[,which(colnames(inter.binom.rates.genus)=="Smittina")]
df<- data.frame(prop=temp[c(1,4,7,10,13,16)],
                age=rev(-(age$K2+age$K1)*0.5),
                prop.min=temp[c(2,5,8,11,14,17)],
                prop.max=temp[c(3,6,9,12,15,18)]
)

plot( df$age, df$prop, xlim=c(-2.5,0.2),ylim=c(0,1), pch=20, cex=2, 
      ylab="Prop. wins", xlab="MYA",  cex.lab=1.3,
      axes=FALSE)
axis(1, at=c(-2,-1.5,-1,-0.5,0), labels=c(2,1.5,1,0.5,0), cex.axis=1.5)
axis(2, at=seq(0,1,0.5), labels=seq(0,1,0.5), cex.axis=1.5)
box()
arrows(df$age, df$prop.min, df$age, df$prop.max, code=3, length=0.1, angle=90, lwd=2)
title(main=paste("D."), cex=2, line=0.7, adj=0)
mtext("species means", cex=1, line=0)
prop=apply(species.ave, 1, mean, na.rm=T)
df<- data.frame(prop,
                age=rev(-(age$K2+age$K1)*0.5),
                prop.min=prop-apply(species.ave, 1, sd, na.rm=T),
                prop.max=prop+apply(species.ave, 1, sd, na.rm=T)
)

points( df$age+(0.03), df$prop,  pch=8, cex=1.3, col="red",
        ylab="Proportion wins", xlab="millions of years ago",  cex.lab=1.3)
axis(1, at=c(-2,-1.5,-1,-0.5,0), labels=c(2,1.5,1,0.5,0), cex.axis=1.5)
axis(2, at=seq(0,1,0.5), labels=seq(0,1,0.5), cex.axis=1.5)
arrows(df$age+(0.03), df$prop.min, df$age+(0.03), df$prop.max,col="red", code=3, length=0.1, angle=90,lty=2, lwd=2)
dev.off()

#######Figs 3 and 4 (genus and species patterns) END

###########SIMULATIONS (Table 2)
#####needs function comp.mat.sim 
a=6 #a refers to formation number where a can be 1 (Nukumaru Limestone) to 6 (Recent)

time_data_sim=list() 
N=1000 #number of times to simulate
for (j in 1:N){
  
  x=getFormation(raw=rawsp, Formation_name=formation_list[a]) # here go to trans to get matrix
  subx=subset(x, select = c(species_1,  indiv_1, Col1_2_int, species_2,indiv_2 ))
  subx=as.matrix(subx)
  sim=rbind(subx[,1:2],subx[,4:5]) #stack names together
  random=sample(seq(1:dim(sim)[1]), dim(sim)[1], replace=F) #mess it up
  sim=sim[random,]
  dim(sim)=c(dim(subx)[1],4) #make into 2 columns
  sim=as.data.frame(sim[,c(1,3,2,4)])
  sim$interaction=sample(subx[,3],length(subx[,3]), replace=F)
  colnames(sim)=c("species_1", "indiv_1","species_2", "indiv_2","Col1_2_int")
  res=comp.mat.sim(sim, taxon="species")
  time_data_sim[[j]]=res
}

####this chunk makes matrix for each of those simulated datasets
sim.mat=list()
for (k in 1:N){
  species.mat=matrix(nrow=5,ncol=dim(time_data_sim[[k]]), data=NA ) #shows number of colonies of specifix taxon that win or lose
  rownames(species.mat)=c("no.wins.inter+no.losses.inter", "no.wins.intra",
                          "no.so.inter","no.so.intra", "no.interactions" ) 
  colnames(species.mat)=rownames(time_data_sim[[k]])
  
  species=rownames(time_data_sim[[k]])
  
  temp=time_data_sim[[k]]
  for ( i in 1:length(species)){  
    if (length(which(rownames(temp)==species))>0){
      interWL=temp[which(rownames(temp)==species[i]),]$no.wins.inter+temp[which(rownames(temp)==species[i]),]$no.losses.inter
      species.mat[1,i]=interWL
      interSO=temp[which(rownames(temp)==species[i]),]$no.so.inter
      species.mat[2,i]=interSO
      intraWL=temp[which(rownames(temp)==species[i]),]$no.wins.intra
      species.mat[3,i]=intraWL
      intraSO=temp[which(rownames(temp)==species[i]),]$no.so.intra
      species.mat[4,i]=intraSO
      tot=temp[which(rownames(temp)==species[i]),]$no.interactions
      species.mat[5,i]=tot
    }else{
      species.mat[1,i]=0
      species.mat[2,i]=0
      species.mat[3,i]=0
      species.mat[4,i]=0
      species.mat[5,i]=tot
    }
    
  }
  sim.mat[[k]]=species.mat
  print(k)  
  
}

########original
#this is the original data where k is the formation number, species.mat
species.mat=matrix(nrow=5,ncol=dim(time_data[[a]]), data=NA ) #shows number of colonies of specifix taxon that win or lose
rownames(species.mat)=c("no.wins.inter+no.losses.inter", "no.wins.intra",
                        "no.so.inter","no.so.intra", "no.interactions" ) 
colnames(species.mat)=rownames(time_data[[a]])

species=rownames(time_data[[a]])

temp=time_data[[a]]
for ( i in 1:length(species)){  
  if (length(which(rownames(temp)==species))>0){
    interWL=temp[which(rownames(temp)==species[i]),]$no.wins.inter+temp[which(rownames(temp)==species[i]),]$no.losses.inter
    species.mat[1,i]=interWL
    interSO=temp[which(rownames(temp)==species[i]),]$no.so.inter
    species.mat[2,i]=interSO
    intraWL=temp[which(rownames(temp)==species[i]),]$no.wins.intra
    species.mat[3,i]=intraWL
    intraSO=temp[which(rownames(temp)==species[i]),]$no.so.intra
    species.mat[4,i]=intraSO
    tot=temp[which(rownames(temp)==species[i]),]$no.interactions
    species.mat[5,i]=tot
  }else{
    species.mat[1,i]=0
    species.mat[2,i]=0
    species.mat[3,i]=0
    species.mat[4,i]=0
    species.mat[5,i]=tot
  }
}


#######test using cochran Mantel
mht.p=matrix(nrow=N, ncol=length(species))
colnames(mht.p)=species
for (i in 1:N){
  for (j in 1:length(species)){
    simulated=which(colnames(sim.mat[[i]])==species[j])
    s=sim.mat[[i]][1:4,simulated]
    original=which(colnames(species.mat)==species[j])
    o=species.mat[1:4, original]
    if ((sum(s)>1) & (sum(o)>1)){#sample size in each stratum must be > 1
      Bryozoans <-
        array(c(s,o),
              dim = c(2, 2, 2),
              dimnames = list(
                Species = c("Inter", "Intra"),
                Comp = c("WL", "SO"),
                Data = c("sim", "real")))
      mht=mantelhaen.test(Bryozoans, correct = TRUE, exact = TRUE, conf.level = 0.95)
      mht.p[i,j]=mht$p.value
    }else{
      mht.p[i,j]=NA
    }
  }}

mht.summary=apply(mht.p, 2, median, na.rm=T)
simulated=Reduce('+', time_data_sim)/N

###########SIMULATIONS (Table 2) END
