# Supplementary material for: Interspecific interactions through 2 million years: are competitive outcomes predictable?
Source: Proc Biol Sci. 2016 Aug 31;283(1837):20160981. doi: 10.1098/rspb.2016.0981 (PMC5013793; doi:10.1098/rspb.2016.0981)
Supplement: Wanganui_Cheilostome_interactions.txt [file rspb20160981supp3.txt]

"Formation_name" "Shell_ID" "SAMPLE_ID" "Local_no" "Colony_1_no" "Colony_1_Order" "Colony_1_Genus" "Colony_1_Species" "Colony_2_no" "Colony_2_Order" "Colony_2_Genus" "Colony_2_Species" "Col1_2_int"
"9" "Cook Strait" "8" "KAH_1206_29" 15 18 "Cheilostomata" "Aimulosia" "australis" 19 "Cheilostomata" "Micropora" "sp." "W"
"21" "Cook Strait" "1" "KAH_1206_04" 40 32 "Cheilostomata" "Aimulosia" "marsupium" 34 "Cheilostomata" "Crepidacantha" "crinispina" "W"
"28" "Cook Strait" "1" "KAH_1206_04" 39 32 "Cheilostomata" "Aimulosia" "marsupium" 33 "Cheilostomata" "Microporella" "agonistes" "W"
"35" "Cook Strait" "3" "TQI_1201_13" 35 32 "Cheilostomata" "Arachnopusia" "unicornis" 31 "Cheilostomata" "Aimulosia" "marsupium" "W"
"37" "Cook Strait" "1" "TQI_1201_29" 13 11 "Cheilostomata" "Arachnopusia" "unicornis" 12 "Cheilostomata" "Calloporina" "angustipora" "W"
"38" "Cook Strait" "2" "KAH_1206_04" 34 31 "Cheilostomata" "Arachnopusia" "unicornis" 33 "Cheilostomata" "Calloporina" "angustipora" "W"
"39" "Cook Strait" "4" "KAH_1206_12" 42 1 "Cheilostomata" "Arachnopusia" "unicornis" 43 "Cheilostomata" "Celleporina" "sinuata" "W"
"58" "Cook Strait" "3" "KAH_1206_12" 15 19 "Cheilostomata" "Arachnopusia" "unicornis" 20 "Cheilostomata" "Micropora" "sp." "W"
"62" "Cook Strait" "2" "TQI_1201_29" 17 24 "Cheilostomata" "Arachnopusia" "unicornis" 26 "Cheilostomata" "Microporella" "discors" "W"
"63" "Cook Strait" "4" "KAH_1206_12" 4 1 "Cheilostomata" "Arachnopusia" "unicornis" 4 "Cheilostomata" "Microporella" "discors" "W"
"64" "Cook Strait" "5" "KAH_1206_01" 18 13 "Cheilostomata" "Arachnopusia" "unicornis" 15 "Cheilostomata" "Microporella" "discors" "W"
"67" "Cook Strait" "4" "KAH_1206_12" 3 1 "Cheilostomata" "Arachnopusia" "unicornis" 3 "Cheilostomata" "Opaeophora" "lepida" "W"
"68" "Cook Strait" "4" "KAH_1206_12" 10 1 "Cheilostomata" "Arachnopusia" "unicornis" 9 "Cheilostomata" "Osthimosia" "sp." "W"
"81" "Cook Strait" "4" "KAH_1206_12" 45 1 "Cheilostomata" "Arachnopusia" "unicornis" 45 "Cheilostomata" "Rhynchozoon" "sp." "W"
"82" "Cook Strait" "4" "KAH_1206_12" 23 23 "Cheilostomata" "Arachnopusia" "unicornis" 27 "Cheilostomata" "Rhynchozoon" "sp." "W"
"88" "Cook Strait" "4" "TQI_1201_29" 1 1 "Cheilostomata" "Bitectipora" "rostrata" 2 "Cheilostomata" "Aimulosia" "marsupium" "W"
"91" "Cook Strait" "5" "TQI_1201_29" 20 1 "Cheilostomata" "Bitectipora" "rostrata" 16 "Cheilostomata" "Calloporina" "angustipora" "W"
"95" "Cook Strait" "4" "KAH_1206_01" 10 9 "Cheilostomata" "Bitectipora" "rostrata" 11 "Cheilostomata" "Calyptotheca" "immersa" "W"
"96" "Cook Strait" "8" "KAH_1206_01" 2 1 "Cheilostomata" "Bitectipora" "rostrata" 3 "Cheilostomata" "Celleporina" "sinuata" "W"
"97" "Cook Strait" "1" "TQI_1201_29" 7 1 "Cheilostomata" "Bitectipora" "rostrata" 6 "Cheilostomata" "Celleporina" "sp." "W"
"98" "Cook Strait" "1" "TQI_1201_20" 25 20 "Cheilostomata" "Bitectipora" "rostrata" 21 "Cheilostomata" "Crepidacantha" "crinispina" "W"
"99" "Cook Strait" "1" "KAH_1206_16" 23 18 "Cheilostomata" "Bitectipora" "rostrata" 21 "Cheilostomata" "Crepidacantha" "crinispina" "W"
"107" "Cook Strait" "1" "TQI_1201_20" 28 20 "Cheilostomata" "Bitectipora" "rostrata" 23 "Cheilostomata" "Escharella" "spinosissima" "W"
"110" "Cook Strait" "6" "KAH_1206_12" 4 1 "Cheilostomata" "Bitectipora" "rostrata" 5 "Cheilostomata" "Escharoides" "angela" "W"
"111" "Cook Strait" "10" "KAH_1206_12" 4 1 "Cheilostomata" "Bitectipora" "rostrata" 5 "Cheilostomata" "Escharoides" "angela" "W"
"113" "Cook Strait" "1" "TQI_1201_20" 9 6 "Cheilostomata" "Bitectipora" "rostrata" 7 "Cheilostomata" "Escharoides" "excavata" "W"
"118" "Cook Strait" "3" "KAH_1206_12" 9 6 "Cheilostomata" "Bitectipora" "rostrata" 7 "Cheilostomata" "Eurystomella" "biperforata" "W"
"119" "Cook Strait" "5" "KAH_1206_29" 29 29 "Cheilostomata" "Bitectipora" "rostrata" 31 "Cheilostomata" "Eurystomella" "biperforata" "W"
"120" "Cook Strait" "1" "KAH_1206_29" 14 1 "Cheilostomata" "Bitectipora" "rostrata" 13 "Cheilostomata" "Exochella" "conjuncta" "W"
"121" "Cook Strait" "5" "KAH_1206_29" 1 2 "Cheilostomata" "Bitectipora" "rostrata" 1 "Cheilostomata" "Fenestrulina" "reticulata" "W"
"122" "Cook Strait" "5" "KAH_1206_29" 18 18 "Cheilostomata" "Bitectipora" "rostrata" 22 "Cheilostomata" "Fenestrulina" "reticulata" "W"
"123" "Cook Strait" "5" "KAH_1206_29" 25 18 "Cheilostomata" "Bitectipora" "rostrata" 28 "Cheilostomata" "Fenestrulina" "reticulata" "W"
"153" "Cook Strait" "1" "TQI_1201_29" 2 1 "Cheilostomata" "Bitectipora" "rostrata" 3 "Cheilostomata" "Macropora" "levinseni" "W"
"158" "Cook Strait" "1" "TQI_1201_20" 27 20 "Cheilostomata" "Bitectipora" "rostrata" 22 "Cheilostomata" "Micropora" "sp." "W"
"159" "Cook Strait" "3" "TQI_1201_13" 9 7 "Cheilostomata" "Bitectipora" "rostrata" 9 "Cheilostomata" "Micropora" "sp." "W"
"160" "Cook Strait" "3" "TQI_1201_13" 31 37 "Cheilostomata" "Bitectipora" "rostrata" 40 "Cheilostomata" "Micropora" "sp." "W"
"161" "Cook Strait" "3" "TQI_1201_13" 46 48 "Cheilostomata" "Bitectipora" "rostrata" 55 "Cheilostomata" "Micropora" "sp." "W"
"164" "Cook Strait" "6" "KAH_1206_12" 3 1 "Cheilostomata" "Bitectipora" "rostrata" 4 "Cheilostomata" "Micropora" "sp." "W"
"165" "Cook Strait" "3" "TQI_1201_29" 11 1 "Cheilostomata" "Bitectipora" "rostrata" 13 "Cheilostomata" "Microporella" "agonistes" "W"
"166" "Cook Strait" "1" "KAH_1206_04" 29 25 "Cheilostomata" "Bitectipora" "rostrata" 26 "Cheilostomata" "Microporella" "agonistes" "W"
"167" "Cook Strait" "2" "KAH_1206_12" 7 7 "Cheilostomata" "Bitectipora" "rostrata" 8 "Cheilostomata" "Microporella" "discors" "W"
"168" "Cook Strait" "2" "KAH_1206_12" 14 7 "Cheilostomata" "Bitectipora" "rostrata" 16 "Cheilostomata" "Microporella" "discors" "W"
"169" "Cook Strait" "1" "KAH_1206_16" 21 18 "Cheilostomata" "Bitectipora" "rostrata" 19 "Cheilostomata" "Microporella" "speculum" "W"
"172" "Cook Strait" "1" "KAH_1206_04" 28 25 "Cheilostomata" "Bitectipora" "rostrata" 24 "Cheilostomata" "Odontionella" "cyclops" "W"
"173" "Cook Strait" "1" "KAH_1206_29" 35 29 "Cheilostomata" "Bitectipora" "rostrata" 30 "Cheilostomata" "Odontionella" "cyclops" "W"
"174" "Cook Strait" "5" "TQI_1201_29" 1 1 "Cheilostomata" "Bitectipora" "rostrata" 2 "Cheilostomata" "Parkermavella" "punctigera" "W"
"182" "Cook Strait" "1" "TQI_1201_29" 4 1 "Cheilostomata" "Bitectipora" "rostrata" 4 "Cheilostomata" "Rhynchozoon" "sp." "W"
"183" "Cook Strait" "3" "TQI_1201_29" 13 1 "Cheilostomata" "Bitectipora" "rostrata" 15 "Cheilostomata" "Rhynchozoon" "sp." "W"
"184" "Cook Strait" "2" "KAH_1206_12" 11 7 "Cheilostomata" "Bitectipora" "rostrata" 13 "Cheilostomata" "Rhynchozoon" "sp." "W"
"188" "Cook Strait" "8" "KAH_1206_01" 5 1 "Cheilostomata" "Bitectipora" "rostrata" 5 "Cheilostomata" "Rhynchozoon" "sp." "W"
"189" "Cook Strait" "6" "KAH_1206_29" 3 1 "Cheilostomata" "Bitectipora" "rostrata" 4 "Cheilostomata" "Rhynchozoon" "sp." "W"
"191" "Cook Strait" "2" "TQI_1201_13" 56 114 "Cheilostomata" "Bitectipora" "rostrata" 115 "Cheilostomata" "Schizosmittina" "sp." "W"
"192" "Cook Strait" "1" "KAH_1206_16" 13 17 "Cheilostomata" "Bitectipora" "rostrata" 16 "Cheilostomata" "Smittina" "rosacea" "W"
"193" "Cook Strait" "5" "TQI_1201_29" 17 1 "Cheilostomata" "Bitectipora" "rostrata" 15 "Cheilostomata" "Smittina" "torques" "W"
"195" "Cook Strait" "1" "KAH_1206_16" 22 28 "Cheilostomata" "Bitectipora" "rostrata" 29 "Cheilostomata" "Smittina" "torques" "W"
"196" "Cook Strait" "1" "KAH_1206_26" 14 12 "Cheilostomata" "Bitectipora" "rostrata" 13 "Cheilostomata" "Smittina" "torques" "W"
"199" "Cook Strait" "1" "TQI_1201_29" 29 1 "Cheilostomata" "Bitectipora" "rostrata" 25 "Cheilostomata" "Stephanollona" "scintillans" "W"
"201" "Cook Strait" "10" "KAH_1206_12" 2 1 "Cheilostomata" "Bitectipora" "rostrata" 3 "Cheilostomata" "Valdemunitella" "valdemunita" "W"
"207" "Cook Strait" "4" "KAH_1206_29" 14 16 "Cheilostomata" "Buffonellaria" "cf. biavicularis" 17 "Cheilostomata" "Macropora" "levinseni" "W"
"209" "Cook Strait" "11" "TQI_1201_29" 10 10 "Cheilostomata" "Buffonellaria" "cf. biavicularis" 12 "Cheilostomata" "Microporella" "speculum" "W"
"211" "Cook Strait" "2" "TQI_1201_33" 6 4 "Cheilostomata" "Calloporina" "angustipora" 6 "Cheilostomata" "Aimulosia" "australis" "W"
"214" "Cook Strait" "5" "KAH_1206_01" 34 26 "Cheilostomata" "Calloporina" "angustipora" 27 "Cheilostomata" "Aimulosia" "australis" "W"
"217" "Cook Strait" "2" "KAH_1206_12" 36 35 "Cheilostomata" "Calloporina" "angustipora" 39 "Cheilostomata" "Arachnopusia" "unicornis" "W"
"219" "Cook Strait" "3" "TQI_1201_33" 6 4 "Cheilostomata" "Calloporina" "angustipora" 5 "Cheilostomata" "Bitectipora" "rostrata" "W"
"221" "Cook Strait" "1" "KAH_1206_04" 32 27 "Cheilostomata" "Calloporina" "angustipora" 28 "Cheilostomata" "Bitectipora" "rostrata" "W"
"223" "Cook Strait" "4" "KAH_1206_29" 13 13 "Cheilostomata" "Calloporina" "angustipora" 16 "Cheilostomata" "Buffonellaria" "cf. biavicularis" "W"
"236" "Cook Strait" "1" "KAH_1206_16" 24 20 "Cheilostomata" "Calloporina" "angustipora" 21 "Cheilostomata" "Crepidacantha" "crinispina" "W"
"241" "Cook Strait" "2" "KAH_1206_04" 9 8 "Cheilostomata" "Calloporina" "angustipora" 9 "Cheilostomata" "Crepidacantha" "crinispina" "W"
"243" "Cook Strait" "4" "KAH_1206_12" 12 10 "Cheilostomata" "Calloporina" "angustipora" 11 "Cheilostomata" "Crepidacantha" "crinispina" "W"
"260" "Cook Strait" "5" "TQI_1201_29" 28 18 "Cheilostomata" "Calloporina" "angustipora" 19 "Cheilostomata" "Fenestrulina" "reticulata" "W"
"261" "Cook Strait" "9" "TQI_1201_29" 11 9 "Cheilostomata" "Calloporina" "angustipora" 10 "Cheilostomata" "Fenestrulina" "reticulata" "W"
"263" "Cook Strait" "2" "KAH_1206_12" 15 17 "Cheilostomata" "Calloporina" "angustipora" 19 "Cheilostomata" "Fenestrulina" "reticulata" "W"
"264" "Cook Strait" "2" "KAH_1206_12" 31 31 "Cheilostomata" "Calloporina" "angustipora" 33 "Cheilostomata" "Fenestrulina" "reticulata" "W"
"265" "Cook Strait" "1" "KAH_1206_26" 10 4 "Cheilostomata" "Calloporina" "angustipora" 8 "Cheilostomata" "Fenestrulina" "sp. 1" "W"
"267" "Cook Strait" "5" "KAH_1206_04" 23 13 "Cheilostomata" "Calloporina" "angustipora" 16 "Cheilostomata" "Filaguria" "huttoni" "W"
"295" "Cook Strait" "9" "TQI_1201_29" 12 9 "Cheilostomata" "Calloporina" "angustipora" 11 "Cheilostomata" "Microporella" "agonistes" "W"
"297" "Cook Strait" "2" "TQI_1201_33" 10 12 "Cheilostomata" "Calloporina" "angustipora" 9 "Cheilostomata" "Microporella" "agonistes" "W"
"300" "Cook Strait" "5" "KAH_1206_04" 15 13 "Cheilostomata" "Calloporina" "angustipora" 15 "Cheilostomata" "Microporella" "agonistes" "W"
"304" "Cook Strait" "2" "KAH_1206_04" 18 16 "Cheilostomata" "Calloporina" "angustipora" 17 "Cheilostomata" "Microporella" "sp." "W"
"305" "Cook Strait" "1" "KAH_1206_04" 2 1 "Cheilostomata" "Calloporina" "angustipora" 3 "Cheilostomata" "Microporella" "speculum" "W"
"308" "Cook Strait" "2" "KAH_1206_12" 42 45 "Cheilostomata" "Calloporina" "angustipora" 46 "Cheilostomata" "Microporella" "speculum" "W"
"309" "Cook Strait" "2" "KAH_1206_12" 4 5 "Cheilostomata" "Calloporina" "angustipora" 6 "Cheilostomata" "Microporella" "speculum" "W"
"310" "Cook Strait" "4" "KAH_1206_12" 29 24 "Cheilostomata" "Calloporina" "angustipora" 26 "Cheilostomata" "Microporella" "speculum" "W"
"312" "Cook Strait" "7" "KAH_1206_01" 30 23 "Cheilostomata" "Calloporina" "angustipora" 25 "Cheilostomata" "Microporella" "speculum" "W"
"314" "Cook Strait" "6" "TQI_1201_29" 32 28 "Cheilostomata" "Calloporina" "angustipora" 29 "Cheilostomata" "Odontionella" "cyclops" "W"
"322" "Cook Strait" "4" "KAH_1206_04" 8 5 "Cheilostomata" "Calloporina" "angustipora" 7 "Cheilostomata" "Retevirgula" "cf. sejuncta" "W"
"328" "Cook Strait" "1" "KAH_1206_26" 11 10 "Cheilostomata" "Calloporina" "angustipora" 9 "Cheilostomata" "Smittina" "torques" "W"
"329" "Cook Strait" "1" "KAH_1206_26" 15 10 "Cheilostomata" "Calloporina" "angustipora" 13 "Cheilostomata" "Smittina" "torques" "W"
"331" "Cook Strait" "4" "KAH_1206_12" 22 10 "Cheilostomata" "Calloporina" "angustipora" 19 "Cheilostomata" "Smittoidea" "cf. discoveriae" "W"
"333" "Cook Strait" "5" "KAH_1206_01" 7 1 "Cheilostomata" "Calyptotheca" "immersa" 6 "Cheilostomata" "Aimulosia" "australis" "W"
"335" "Cook Strait" "5" "KAH_1206_01" 2 1 "Cheilostomata" "Calyptotheca" "immersa" 3 "Cheilostomata" "Bitectipora" "rostrata" "W"
"344" "Cook Strait" "5" "KAH_1206_01" 3 1 "Cheilostomata" "Calyptotheca" "immersa" 4 "Cheilostomata" "Calyptotheca" "immersa" "W"
"345" "Cook Strait" "9" "TQI_1201_29" 7 6 "Cheilostomata" "Calyptotheca" "immersa" 9 "Cheilostomata" "Celleporina" "sp." "W"
"346" "Cook Strait" "10" "TQI_1201_29" 16 14 "Cheilostomata" "Calyptotheca" "immersa" 15 "Cheilostomata" "Crepidacantha" "crinispina" "W"
"347" "Cook Strait" "11" "TQI_1201_29" 3 4 "Cheilostomata" "Calyptotheca" "immersa" 5 "Cheilostomata" "Crepidacantha" "crinispina" "W"
"348" "Cook Strait" "6" "KAH_1206_01" 2 1 "Cheilostomata" "Calyptotheca" "immersa" 3 "Cheilostomata" "Crepidacantha" "crinispina" "W"
"355" "Cook Strait" "5" "KAH_1206_01" 20 18 "Cheilostomata" "Calyptotheca" "immersa" 19 "Cheilostomata" "Fenestrulina" "sp. 1" "W"
"369" "Cook Strait" "10" "TQI_1201_29" 18 14 "Cheilostomata" "Calyptotheca" "immersa" 16 "Cheilostomata" "Micropora" "sp." "W"
"372" "Cook Strait" "9" "TQI_1201_29" 8 6 "Cheilostomata" "Calyptotheca" "immersa" 8 "Cheilostomata" "Microporella" "agonistes" "W"
"374" "Cook Strait" "2" "KAH_1206_01" 2 2 "Cheilostomata" "Calyptotheca" "immersa" 3 "Cheilostomata" "Microporella" "agonistes" "W"
"375" "Cook Strait" "9" "TQI_1201_29" 5 4 "Cheilostomata" "Calyptotheca" "immersa" 7 "Cheilostomata" "Microporella" "discors" "W"
"377" "Cook Strait" "7" "KAH_1206_12" 5 11 "Cheilostomata" "Calyptotheca" "immersa" 12 "Cheilostomata" "Microporella" "discors" "W"
"380" "Cook Strait" "5" "KAH_1206_01" 24 18 "Cheilostomata" "Calyptotheca" "immersa" 21 "Cheilostomata" "Microporella" "speculum" "W"
"381" "Cook Strait" "6" "KAH_1206_01" 3 1 "Cheilostomata" "Calyptotheca" "immersa" 4 "Cheilostomata" "Microporella" "speculum" "W"
"385" "Cook Strait" "5" "KAH_1206_01" 5 1 "Cheilostomata" "Calyptotheca" "immersa" 5 "Cheilostomata" "Opaeophora" "lepida" "W"
"390" "Cook Strait" "5" "KAH_1206_01" 3 1 "Cheilostomata" "Calyptotheca" "immersa" 4 "Cheilostomata" "Rhynchozoon" "sp." "W"
"391" "Cook Strait" "6" "KAH_1206_01" 2 1 "Cheilostomata" "Calyptotheca" "immersa" 3 "Cheilostomata" "Rhynchozoon" "sp." "W"
"393" "Cook Strait" "2" "KAH_1206_01" 5 2 "Cheilostomata" "Calyptotheca" "immersa" 4 "Cheilostomata" "Valdemunitella" "valdemunita" "W"
"395" "Cook Strait" "5" "KAH_1206_09" 3 3 "Cheilostomata" "Calyptotheca" "sp." 4 "Cheilostomata" "Microporella" "speculum" "W"
"397" "Cook Strait" "8" "KAH_1206_01" 3 3 "Cheilostomata" "Celleporina" "sinuata" 4 "Cheilostomata" "Arachnopusia" "unicornis" "W"
"399" "Cook Strait" "6" "KAH_1206_01" 1 2 "Cheilostomata" "Celleporina" "sinuata" 1 "Cheilostomata" "Calyptotheca" "immersa" "W"
"412" "Cook Strait" "4" "TQI_1201_29" 2 3 "Cheilostomata" "Celleporina" "sp." 4 "Cheilostomata" "Crepidacantha" "crinispina" "W"
"416" "Cook Strait" "1" "TQI_1201_29" 34 32 "Cheilostomata" "Celleporina" "sp." 33 "Cheilostomata" "Escharoides" "excavata" "W"
"418" "Cook Strait" "5" "TQI_1201_29" 4 2 "Cheilostomata" "Celleporina" "sp." 5 "Cheilostomata" "Exochella" "conjuncta" "W"
"420" "Cook Strait" "11" "TQI_1201_29" 15 13 "Cheilostomata" "Celleporina" "sp." 14 "Cheilostomata" "Fenestrulina" "reticulata" "W"
"423" "Cook Strait" "5" "TQI_1201_29" 2 2 "Cheilostomata" "Celleporina" "sp." 3 "Cheilostomata" "Hippomenella" "vellicata" "W"
"427" "Cook Strait" "1" "TQI_1201_29" 8 6 "Cheilostomata" "Celleporina" "sp." 7 "Cheilostomata" "Micropora" "sp." "W"
"431" "Cook Strait" "5" "TQI_1201_29" 1 2 "Cheilostomata" "Celleporina" "sp." 1 "Cheilostomata" "Microporella" "agonistes" "W"
"432" "Cook Strait" "9" "KAH_1206_12" 10 13 "Cheilostomata" "Celleporina" "sp." 14 "Cheilostomata" "Microporella" "discors" "W"
"436" "Cook Strait" "3" "TQI_1201_29" 7 9 "Cheilostomata" "Celleporina" "sp." 10 "Cheilostomata" "Rhynchozoon" "sp." "W"
"445" "Cook Strait" "1" "KAH_1206_09" 14 17 "Cheilostomata" "Chiastosella" "cf. watersi" 18 "Cheilostomata" "Crepidacantha" "crinispina" "W"
"458" "Cook Strait" "3" "KAH_1206_23" 1 1 "Cheilostomata" "Cosciniopsis" "vallata" 2 "Cheilostomata" "Celleporina" "sp." "W"
"460" "Cook Strait" "3" "KAH_1206_23" 4 4 "Cheilostomata" "Cosciniopsis" "vallata" 6 "Cheilostomata" "Crepidacantha" "crinispina" "W"
"462" "Cook Strait" "3" "KAH_1206_23" 2 1 "Cheilostomata" "Cosciniopsis" "vallata" 3 "Cheilostomata" "Escharoides" "excavata" "W"
"464" "Cook Strait" "3" "KAH_1206_23" 5 1 "Cheilostomata" "Cosciniopsis" "vallata" 4 "Cheilostomata" "Exochella" "conjuncta" "W"
"466" "Cook Strait" "3" "KAH_1206_23" 15 4 "Cheilostomata" "Cosciniopsis" "vallata" 14 "Cheilostomata" "Fenestrulina" "reticulata" "W"
"469" "Cook Strait" "3" "KAH_1206_23" 7 4 "Cheilostomata" "Cosciniopsis" "vallata" 9 "Cheilostomata" "Micropora" "sp." "W"
"470" "Cook Strait" "3" "KAH_1206_23" 23 4 "Cheilostomata" "Cosciniopsis" "vallata" 22 "Cheilostomata" "Micropora" "sp." "W"
"471" "Cook Strait" "3" "KAH_1206_23" 6 1 "Cheilostomata" "Cosciniopsis" "vallata" 5 "Cheilostomata" "Microporella" "agonistes" "W"
"474" "Cook Strait" "3" "KAH_1206_23" 10 1 "Cheilostomata" "Cosciniopsis" "vallata" 11 "Cheilostomata" "Rhynchozoon" "sp." "W"
"475" "Cook Strait" "3" "KAH_1206_23" 22 4 "Cheilostomata" "Cosciniopsis" "vallata" 21 "Cheilostomata" "Steginoporella" "magnifica" "W"
"476" "Cook Strait" "2" "TQI_1201_29" 13 19 "Cheilostomata" "Cosciniopsis" "vallata" 20 "Cheilostomata" "Stephanollona" "scintillans" "W"
"477" "Cook Strait" "3" "KAH_1206_23" 8 4 "Cheilostomata" "Cosciniopsis" "vallata" 10 "Cheilostomata" "Valdemunitella" "valdemunita" "W"
"479" "Cook Strait" "3" "KAH_1206_23" 11 1 "Cheilostomata" "Cosciniopsis" "vallata" 12 "Cheilostomata" "Valdemunitella" "valdemunita" "W"
"480" "Cook Strait" "9" "TQI_1201_29" 42 45 "Cheilostomata" "Crepidacantha" "crinispina" 44 "Cheilostomata" "Arachnopusia" "unicornis" "W"
"501" "Cook Strait" "1" "KAH_1206_24" 38 32 "Cheilostomata" "Crepidacantha" "crinispina" 31 "Cheilostomata" "Chorizopora" "brongniartii" "W"
"502" "Cook Strait" "1" "KAH_1206_03" 5 4 "Cheilostomata" "Crepidacantha" "crinispina" 5 "Cheilostomata" "Chorizopora" "brongniartii" "W"
"512" "Cook Strait" "3" "KAH_1206_23" 5 6 "Cheilostomata" "Crepidacantha" "crinispina" 7 "Cheilostomata" "Crepidacantha" "crinispina" "W"
"518" "Cook Strait" "1" "TQI_1201_25" 19 18 "Cheilostomata" "Crepidacantha" "crinispina" 20 "Cheilostomata" "Crepidacantha" "crinispina" "W"
"520" "Cook Strait" "3" "TQI_1201_25" 6 9 "Cheilostomata" "Crepidacantha" "crinispina" 8 "Cheilostomata" "Crepidacantha" "crinispina" "W"
"529" "Cook Strait" "2" "KAH_1206_18" 6 7 "Cheilostomata" "Crepidacantha" "crinispina" 8 "Cheilostomata" "Escharoides" "angela" "W"
"549" "Cook Strait" "1" "KAH_1206_24" 21 13 "Cheilostomata" "Crepidacantha" "crinispina" 15 "Cheilostomata" "Fenestrulina" "sp. 1" "W"
"551" "Cook Strait" "1" "KAH_1206_24" 25 16 "Cheilostomata" "Crepidacantha" "crinispina" 19 "Cheilostomata" "Fenestrulina" "sp. 1" "W"
"553" "Cook Strait" "2" "KAH_1206_04" 36 35 "Cheilostomata" "Crepidacantha" "crinispina" 36 "Cheilostomata" "Filaguria" "huttoni" "W"
"555" "Cook Strait" "1" "KAH_1206_09" 7 8 "Cheilostomata" "Crepidacantha" "crinispina" 6 "Cheilostomata" "Filaguria" "huttoni" "W"
"556" "Cook Strait" "1" "KAH_1206_04" 41 34 "Cheilostomata" "Crepidacantha" "crinispina" 35 "Cheilostomata" "Hemismittoidea" "hexaspinosa" "W"
"598" "Cook Strait" "1" "TQI_1201_20" 26 21 "Cheilostomata" "Crepidacantha" "crinispina" 22 "Cheilostomata" "Micropora" "sp." "W"
"614" "Cook Strait" "6" "TQI_1201_29" 25 21 "Cheilostomata" "Crepidacantha" "crinispina" 22 "Cheilostomata" "Microporella" "agonistes" "W"
"628" "Cook Strait" "1" "KAH_1206_21" 3 7 "Cheilostomata" "Crepidacantha" "crinispina" 6 "Cheilostomata" "Microporella" "discors" "W"
"630" "Cook Strait" "2" "KAH_1206_04" 28 22 "Cheilostomata" "Crepidacantha" "crinispina" 24 "Cheilostomata" "Microporella" "sp." "W"
"631" "Cook Strait" "11" "TQI_1201_29" 11 11 "Cheilostomata" "Crepidacantha" "crinispina" 12 "Cheilostomata" "Microporella" "speculum" "W"
"632" "Cook Strait" "1" "KAH_1206_21" 1 3 "Cheilostomata" "Crepidacantha" "crinispina" 2 "Cheilostomata" "Microporella" "speculum" "W"
"655" "Cook Strait" "1" "KAH_1206_29" 3 3 "Cheilostomata" "Crepidacantha" "crinispina" 4 "Cheilostomata" "Osthimosia" "sp." "W"
"659" "Cook Strait" "8" "KAH_1206_09" 23 28 "Cheilostomata" "Crepidacantha" "crinispina" 29 "Cheilostomata" "Parkermavella" "punctigera" "W"
"677" "Cook Strait" "2" "KAH_1206_04" 11 9 "Cheilostomata" "Crepidacantha" "crinispina" 11 "Cheilostomata" "Rhynchozoon" "sp." "W"
"692" "Cook Strait" "4" "KAH_1206_12" 16 14 "Cheilostomata" "Crepidacantha" "crinispina" 13 "Cheilostomata" "Smittoidea" "cf. discoveriae" "W"
"704" "Cook Strait" "3" "TQI_1201_25" 6 14 "Cheilostomata" "Crepidacantha" "crinispina" 13 "Cheilostomata" "Valdemunitella" "valdemunita" "W"
"706" "Cook Strait" "6" "KAH_1206_09" 6 10 "Cheilostomata" "Crepidacantha" "crinispina" 9 "Cheilostomata" "Valdemunitella" "valdemunita" "W"
"708" "Cook Strait" "10" "KAH_1206_12" 20 19 "Cheilostomata" "Cribellopora" "sp." 20 "Cheilostomata" "Micropora" "sp." "W"
"709" "Cook Strait" "6" "KAH_1206_29" 15 15 "Cheilostomata" "Cribellopora" "sp." 19 "Cheilostomata" "Schizosmittina" "sp." "W"
"839" "Cook Strait" "5" "KAH_1206_01" 32 23 "Cheilostomata" "Escharoides" "angela" 27 "Cheilostomata" "Aimulosia" "australis" "W"
"841" "Cook Strait" "3" "KAH_1206_12" 17 14 "Cheilostomata" "Escharoides" "angela" 15 "Cheilostomata" "Bitectipora" "rostrata" "W"
"844" "Cook Strait" "4" "KAH_1206_12" 50 50 "Cheilostomata" "Escharoides" "angela" 51 "Cheilostomata" "Crepidacantha" "crinispina" "W"
"852" "Cook Strait" "6" "KAH_1206_12" 25 19 "Cheilostomata" "Escharoides" "angela" 20 "Cheilostomata" "Escharoides" "angela" "W"
"854" "Cook Strait" "2" "KAH_1206_17" 5 4 "Cheilostomata" "Escharoides" "angela" 7 "Cheilostomata" "Exochella" "conjuncta" "W"
"857" "Cook Strait" "5" "KAH_1206_01" 23 8 "Cheilostomata" "Escharoides" "angela" 19 "Cheilostomata" "Fenestrulina" "sp. 1" "W"
"858" "Cook Strait" "4" "KAH_1206_12" 14 15 "Cheilostomata" "Escharoides" "angela" 18 "Cheilostomata" "Filaguria" "huttoni" "W"
"859" "Cook Strait" "9" "KAH_1206_12" 7 3 "Cheilostomata" "Escharoides" "angela" 9 "Cheilostomata" "Hippomenella" "vellicata" "W"
"867" "Cook Strait" "10" "KAH_1206_12" 7 5 "Cheilostomata" "Escharoides" "angela" 8 "Cheilostomata" "Micropora" "sp." "W"
"868" "Cook Strait" "5" "KAH_1206_01" 13 8 "Cheilostomata" "Escharoides" "angela" 10 "Cheilostomata" "Microporella" "discors" "W"
"871" "Cook Strait" "2" "KAH_1206_17" 4 4 "Cheilostomata" "Escharoides" "angela" 6 "Cheilostomata" "Microporella" "speculum" "W"
"872" "Cook Strait" "5" "KAH_1206_01" 11 7 "Cheilostomata" "Escharoides" "angela" 9 "Cheilostomata" "Microporella" "speculum" "W"
"873" "Cook Strait" "5" "KAH_1206_01" 12 8 "Cheilostomata" "Escharoides" "angela" 9 "Cheilostomata" "Microporella" "speculum" "W"
"874" "Cook Strait" "5" "KAH_1206_01" 25 8 "Cheilostomata" "Escharoides" "angela" 21 "Cheilostomata" "Microporella" "speculum" "W"
"875" "Cook Strait" "4" "KAH_1206_29" 7 10 "Cheilostomata" "Escharoides" "angela" 9 "Cheilostomata" "Microporella" "speculum" "W"
"876" "Cook Strait" "4" "KAH_1206_12" 2 2 "Cheilostomata" "Escharoides" "angela" 3 "Cheilostomata" "Opaeophora" "lepida" "W"
"878" "Cook Strait" "5" "KAH_1206_12" 28 31 "Cheilostomata" "Escharoides" "angela" 30 "Cheilostomata" "Parkermavella" "punctigera" "W"
"881" "Cook Strait" "2" "KAH_1206_18" 7 7 "Cheilostomata" "Escharoides" "angela" 9 "Cheilostomata" "Rhynchozoon" "sp." "W"
"882" "Cook Strait" "5" "KAH_1206_12" 27 31 "Cheilostomata" "Escharoides" "angela" 25 "Cheilostomata" "Rhynchozoon" "sp." "W"
"883" "Cook Strait" "9" "KAH_1206_12" 13 18 "Cheilostomata" "Escharoides" "angela" 17 "Cheilostomata" "Rhynchozoon" "sp." "W"
"884" "Cook Strait" "6" "KAH_1206_01" 10 10 "Cheilostomata" "Escharoides" "angela" 11 "Cheilostomata" "Rhynchozoon" "sp." "W"
"890" "Cook Strait" "2" "KAH_1206_04" 13 9 "Cheilostomata" "Escharoides" "excavata" 11 "Cheilostomata" "Calloporina" "angustipora" "W"
"892" "Cook Strait" "2" "KAH_1206_04" 19 15 "Cheilostomata" "Escharoides" "excavata" 18 "Cheilostomata" "Calloporina" "angustipora" "W"
"897" "Cook Strait" "2" "KAH_1206_29" 18 17 "Cheilostomata" "Escharoides" "excavata" 18 "Cheilostomata" "Calloporina" "angustipora" "W"
"898" "Cook Strait" "2" "KAH_1206_29" 32 2 "Cheilostomata" "Escharoides" "excavata" 25 "Cheilostomata" "Calyptotheca" "immersa" "W"
"899" "Cook Strait" "8" "KAH_1206_29" 21 21 "Cheilostomata" "Escharoides" "excavata" 24 "Cheilostomata" "Calyptotheca" "immersa" "W"
"901" "Cook Strait" "2" "KAH_1206_04" 15 3 "Cheilostomata" "Escharoides" "excavata" 14 "Cheilostomata" "Chorizopora" "brongniartii" "W"
"902" "Cook Strait" "8" "TQI_1201_29" 2 2 "Cheilostomata" "Escharoides" "excavata" 3 "Cheilostomata" "Crepidacantha" "crinispina" "W"
"904" "Cook Strait" "3" "KAH_1206_23" 20 2 "Cheilostomata" "Escharoides" "excavata" 19 "Cheilostomata" "Crepidacantha" "crinispina" "W"
"906" "Cook Strait" "2" "KAH_1206_04" 11 9 "Cheilostomata" "Escharoides" "excavata" 10 "Cheilostomata" "Crepidacantha" "crinispina" "W"
"907" "Cook Strait" "2" "KAH_1206_04" 23 19 "Cheilostomata" "Escharoides" "excavata" 22 "Cheilostomata" "Crepidacantha" "crinispina" "W"
"908" "Cook Strait" "1" "KAH_1206_29" 20 17 "Cheilostomata" "Escharoides" "excavata" 18 "Cheilostomata" "Crepidacantha" "crinispina" "W"
"909" "Cook Strait" "2" "KAH_1206_29" 29 2 "Cheilostomata" "Escharoides" "excavata" 23 "Cheilostomata" "Crepidacantha" "crinispina" "W"
"910" "Cook Strait" "2" "KAH_1206_29" 43 7 "Cheilostomata" "Escharoides" "excavata" 37 "Cheilostomata" "Crepidacantha" "crinispina" "W"
"911" "Cook Strait" "2" "KAH_1206_29" 46 7 "Cheilostomata" "Escharoides" "excavata" 38 "Cheilostomata" "Crepidacantha" "crinispina" "W"
"912" "Cook Strait" "2" "KAH_1206_29" 23 17 "Cheilostomata" "Escharoides" "excavata" 20 "Cheilostomata" "Crepidacantha" "crinispina" "W"
"913" "Cook Strait" "8" "KAH_1206_29" 19 21 "Cheilostomata" "Escharoides" "excavata" 22 "Cheilostomata" "Crepidacantha" "crinispina" "W"
"918" "Cook Strait" "2" "KAH_1206_18" 11 14 "Cheilostomata" "Escharoides" "excavata" 16 "Cheilostomata" "Escharella" "spinosissima" "W"
"919" "Cook Strait" "2" "KAH_1206_09" 8 17 "Cheilostomata" "Escharoides" "excavata" 16 "Cheilostomata" "Escharella" "spinosissima" "W"
"920" "Cook Strait" "2" "KAH_1206_29" 35 1 "Cheilostomata" "Escharoides" "excavata" 28 "Cheilostomata" "Escharella" "spinosissima" "W"
"921" "Cook Strait" "2" "KAH_1206_29" 41 7 "Cheilostomata" "Escharoides" "excavata" 34 "Cheilostomata" "Escharella" "spinosissima" "W"
"927" "Cook Strait" "2" "KAH_1206_04" 24 21 "Cheilostomata" "Escharoides" "excavata" 23 "Cheilostomata" "Escharoides" "excavata" "W"
"928" "Cook Strait" "2" "KAH_1206_04" 25 20 "Cheilostomata" "Escharoides" "excavata" 23 "Cheilostomata" "Escharoides" "excavata" "W"
"931" "Cook Strait" "5" "KAH_1206_09" 1 2 "Cheilostomata" "Escharoides" "excavata" 1 "Cheilostomata" "Escharoides" "excavata" "W"
"938" "Cook Strait" "3" "KAH_1206_23" 4 3 "Cheilostomata" "Escharoides" "excavata" 4 "Cheilostomata" "Exochella" "conjuncta" "W"
"939" "Cook Strait" "1" "KAH_1206_29" 22 17 "Cheilostomata" "Escharoides" "excavata" 15 "Cheilostomata" "Exochella" "conjuncta" "W"
"940" "Cook Strait" "1" "KAH_1206_29" 24 17 "Cheilostomata" "Escharoides" "excavata" 20 "Cheilostomata" "Exochella" "conjuncta" "W"
"941" "Cook Strait" "1" "KAH_1206_29" 13 10 "Cheilostomata" "Escharoides" "excavata" 13 "Cheilostomata" "Exochella" "conjuncta" "W"
"942" "Cook Strait" "2" "KAH_1206_29" 4 1 "Cheilostomata" "Escharoides" "excavata" 5 "Cheilostomata" "Exochella" "conjuncta" "W"
"943" "Cook Strait" "1" "KAH_1206_24" 19 19 "Cheilostomata" "Escharoides" "excavata" 20 "Cheilostomata" "Fenestrulina" "reticulata" "W"
"944" "Cook Strait" "7" "KAH_1206_09" 2 1 "Cheilostomata" "Escharoides" "excavata" 3 "Cheilostomata" "Fenestrulina" "reticulata" "W"
"946" "Cook Strait" "2" "KAH_1206_29" 33 1 "Cheilostomata" "Escharoides" "excavata" 27 "Cheilostomata" "Fenestrulina" "reticulata" "W"
"949" "Cook Strait" "1" "TQI_1201_29" 35 27 "Cheilostomata" "Escharoides" "excavata" 28 "Cheilostomata" "Filaguria" "huttoni" "W"
"953" "Cook Strait" "2" "KAH_1206_18" 12 14 "Cheilostomata" "Escharoides" "excavata" 17 "Cheilostomata" "Hemismittoidea" "hexaspinosa" "W"
"983" "Cook Strait" "2" "KAH_1206_04" 16 15 "Cheilostomata" "Escharoides" "excavata" 16 "Cheilostomata" "Macropora" "levinseni" "W"
"988" "Cook Strait" "2" "KAH_1206_29" 2 1 "Cheilostomata" "Escharoides" "excavata" 3 "Cheilostomata" "Micropora" "sp." "W"
"990" "Cook Strait" "2" "KAH_1206_04" 6 4 "Cheilostomata" "Escharoides" "excavata" 6 "Cheilostomata" "Microporella" "agonistes" "W"
"991" "Cook Strait" "2" "KAH_1206_04" 46 19 "Cheilostomata" "Escharoides" "excavata" 41 "Cheilostomata" "Microporella" "agonistes" "W"
"992" "Cook Strait" "2" "KAH_1206_04" 26 21 "Cheilostomata" "Escharoides" "excavata" 24 "Cheilostomata" "Microporella" "agonistes" "W"
"993" "Cook Strait" "5" "KAH_1206_09" 31 33 "Cheilostomata" "Escharoides" "excavata" 35 "Cheilostomata" "Microporella" "agonistes" "W"
"996" "Cook Strait" "5" "KAH_1206_29" 44 36 "Cheilostomata" "Escharoides" "excavata" 41 "Cheilostomata" "Microporella" "agonistes" "W"
"998" "Cook Strait" "5" "KAH_1206_29" 49 36 "Cheilostomata" "Escharoides" "excavata" 42 "Cheilostomata" "Microporella" "agonistes" "W"
"999" "Cook Strait" "4" "KAH_1206_23" 16 22 "Cheilostomata" "Escharoides" "excavata" 21 "Cheilostomata" "Microporella" "discors" "W"
"1000" "Cook Strait" "2" "KAH_1206_12" 2 4 "Cheilostomata" "Escharoides" "excavata" 3 "Cheilostomata" "Microporella" "discors" "W"
"1001" "Cook Strait" "2" "KAH_1206_29" 5 1 "Cheilostomata" "Escharoides" "excavata" 6 "Cheilostomata" "Microporella" "discors" "W"
"1003" "Cook Strait" "2" "KAH_1206_18" 16 19 "Cheilostomata" "Escharoides" "excavata" 21 "Cheilostomata" "Microporella" "speculum" "W"
"1005" "Cook Strait" "1" "KAH_1206_29" 18 17 "Cheilostomata" "Escharoides" "excavata" 19 "Cheilostomata" "Microporella" "speculum" "W"
"1007" "Cook Strait" "3" "KAH_1206_29" 18 14 "Cheilostomata" "Escharoides" "excavata" 18 "Cheilostomata" "Opaeophora" "lepida" "W"
"1008" "Cook Strait" "2" "KAH_1206_29" 38 1 "Cheilostomata" "Escharoides" "excavata" 33 "Cheilostomata" "Parasmittina" "delicatula" "W"
"1011" "Cook Strait" "4" "KAH_1206_24" 3 3 "Cheilostomata" "Escharoides" "excavata" 4 "Cheilostomata" "Parkermavella" "punctigera" "W"
"1012" "Cook Strait" "3" "KAH_1206_01" 12 5 "Cheilostomata" "Escharoides" "excavata" 10 "Cheilostomata" "Parkermavella" "punctigera" "W"
"1018" "Cook Strait" "1" "TQI_1201_29" 19 19 "Cheilostomata" "Escharoides" "excavata" 22 "Cheilostomata" "Rhynchozoon" "sp." "W"
"1019" "Cook Strait" "4" "TQI_1201_29" 11 14 "Cheilostomata" "Escharoides" "excavata" 16 "Cheilostomata" "Rhynchozoon" "sp." "W"
"1020" "Cook Strait" "1" "KAH_1206_17" 2 2 "Cheilostomata" "Escharoides" "excavata" 3 "Cheilostomata" "Rhynchozoon" "sp." "W"
"1021" "Cook Strait" "1" "KAH_1206_17" 7 8 "Cheilostomata" "Escharoides" "excavata" 9 "Cheilostomata" "Rhynchozoon" "sp." "W"
"1022" "Cook Strait" "3" "KAH_1206_23" 21 2 "Cheilostomata" "Escharoides" "excavata" 20 "Cheilostomata" "Rhynchozoon" "sp." "W"
"1023" "Cook Strait" "2" "KAH_1206_12" 16 17 "Cheilostomata" "Escharoides" "excavata" 20 "Cheilostomata" "Rhynchozoon" "sp." "W"
"1025" "Cook Strait" "1" "TQI_1201_29" 20 19 "Cheilostomata" "Escharoides" "excavata" 23 "Cheilostomata" "Smittina" "torques" "W"
"1026" "Cook Strait" "9" "TQI_1201_29" 33 32 "Cheilostomata" "Escharoides" "excavata" 33 "Cheilostomata" "Steginoporella" "magnifica" "W"
"1029" "Cook Strait" "1" "KAH_1206_17" 14 18 "Cheilostomata" "Escharoides" "excavata" 19 "Cheilostomata" "Stephanollona" "scintillans" "W"
"1030" "Cook Strait" "5" "KAH_1206_09" 28 29 "Cheilostomata" "Escharoides" "excavata" 32 "Cheilostomata" "Stephanollona" "scintillans" "W"
"1032" "Cook Strait" "1" "KAH_1206_17" 3 2 "Cheilostomata" "Escharoides" "excavata" 4 "Cheilostomata" "und." "und." "W"
"1033" "Cook Strait" "2" "KAH_1206_12" 17 17 "Cheilostomata" "Escharoides" "excavata" 21 "Cheilostomata" "Valdemunitella" "valdemunita" "W"
"1035" "Cook Strait" "3" "KAH_1206_04" 4 3 "Cheilostomata" "Eurystomella" "biperforata" 6 "Cheilostomata" "Crepidacantha" "crinispina" "W"
"1048" "Cook Strait" "6" "KAH_1206_29" 2 2 "Cheilostomata" "Exochella" "armata" 3 "Cheilostomata" "Fenestrulina" "reticulata" "W"
"1049" "Cook Strait" "6" "KAH_1206_29" 4 2 "Cheilostomata" "Exochella" "armata" 5 "Cheilostomata" "Fenestrulina" "reticulata" "W"
"1050" "Cook Strait" "6" "KAH_1206_29" 7 2 "Cheilostomata" "Exochella" "armata" 8 "Cheilostomata" "Fenestrulina" "reticulata" "W"
"1051" "Cook Strait" "5" "KAH_1206_04" 5 1 "Cheilostomata" "Exochella" "armata" 6 "Cheilostomata" "Figularia" "carinata" "W"
"1052" "Cook Strait" "5" "KAH_1206_04" 11 1 "Cheilostomata" "Exochella" "armata" 8 "Cheilostomata" "Figularia" "carinata" "W"
"1054" "Cook Strait" "3" "KAH_1206_23" 8 9 "Cheilostomata" "Exochella" "armata" 10 "Cheilostomata" "Macropora" "levinseni" "W"
"1057" "Cook Strait" "1" "TQI_1201_29" 19 15 "Cheilostomata" "Exochella" "armata" 16 "Cheilostomata" "Microporella" "agonistes" "W"
"1058" "Cook Strait" "1" "TQI_1201_29" 23 15 "Cheilostomata" "Exochella" "armata" 18 "Cheilostomata" "Microporella" "discors" "W"
"1059" "Cook Strait" "1" "KAH_1206_29" 4 2 "Cheilostomata" "Exochella" "armata" 4 "Cheilostomata" "Osthimosia" "sp." "W"
"1061" "Cook Strait" "3" "TQI_1201_13" 33 29 "Cheilostomata" "Exochella" "conjuncta" 31 "Cheilostomata" "Aimulosia" "marsupium" "W"
"1062" "Cook Strait" "9" "KAH_1206_29" 12 19 "Cheilostomata" "Exochella" "conjuncta" 18 "Cheilostomata" "Antarctothoa" "tongima" "W"
"1071" "Cook Strait" "3" "TQI_1201_13" 23 19 "Cheilostomata" "Exochella" "conjuncta" 18 "Cheilostomata" "Celleporina" "sp." "W"
"1072" "Cook Strait" "5" "KAH_1206_04" 2 2 "Cheilostomata" "Exochella" "conjuncta" 3 "Cheilostomata" "Chiastosella" "cf. enigma" "W"
"1073" "Cook Strait" "4" "KAH_1206_04" 11 1 "Cheilostomata" "Exochella" "conjuncta" 14 "Cheilostomata" "Chiastosella" "cf. watersi" "W"
"1074" "Cook Strait" "4" "KAH_1206_04" 12 1 "Cheilostomata" "Exochella" "conjuncta" 15 "Cheilostomata" "Chiastosella" "cf. watersi" "W"
"1077" "Cook Strait" "8" "KAH_1206_09" 1 1 "Cheilostomata" "Exochella" "conjuncta" 2 "Cheilostomata" "Crepidacantha" "crinispina" "W"
"1079" "Cook Strait" "1" "KAH_1206_29" 21 15 "Cheilostomata" "Exochella" "conjuncta" 18 "Cheilostomata" "Crepidacantha" "crinispina" "W"
"1084" "Cook Strait" "2" "KAH_1206_12" 25 16 "Cheilostomata" "Exochella" "conjuncta" 30 "Cheilostomata" "Escharella" "spinosissima" "W"
"1087" "Cook Strait" "7" "KAH_1206_09" 12 8 "Cheilostomata" "Exochella" "conjuncta" 10 "Cheilostomata" "Escharoides" "excavata" "W"
"1089" "Cook Strait" "3" "TQI_1201_29" 11 13 "Cheilostomata" "Exochella" "conjuncta" 14 "Cheilostomata" "Eurystomella" "biperforata" "W"
"1102" "Cook Strait" "2" "KAH_1206_01" 48 39 "Cheilostomata" "Exochella" "conjuncta" 41 "Cheilostomata" "Macropora" "levinseni" "W"
"1109" "Cook Strait" "1" "KAH_1206_17" 15 14 "Cheilostomata" "Exochella" "conjuncta" 15 "Cheilostomata" "Micropora" "sp." "W"
"1111" "Cook Strait" "3" "KAH_1206_01" 38 31 "Cheilostomata" "Exochella" "conjuncta" 35 "Cheilostomata" "Micropora" "sp." "W"
"1113" "Cook Strait" "3" "TQI_1201_13" 27 22 "Cheilostomata" "Exochella" "conjuncta" 23 "Cheilostomata" "Microporella" "agonistes" "W"
"1116" "Cook Strait" "3" "KAH_1206_01" 35 31 "Cheilostomata" "Exochella" "conjuncta" 34 "Cheilostomata" "Microporella" "agonistes" "W"
"1119" "Cook Strait" "5" "TQI_1201_29" 12 4 "Cheilostomata" "Exochella" "conjuncta" 9 "Cheilostomata" "Microporella" "discors" "W"
"1120" "Cook Strait" "5" "TQI_1201_29" 32 4 "Cheilostomata" "Exochella" "conjuncta" 22 "Cheilostomata" "Microporella" "discors" "W"
"1126" "Cook Strait" "3" "TQI_1201_13" 31 25 "Cheilostomata" "Exochella" "conjuncta" 28 "Cheilostomata" "Microporella" "discors" "W"
"1133" "Cook Strait" "5" "TQI_1201_29" 17 4 "Cheilostomata" "Exochella" "conjuncta" 11 "Cheilostomata" "Mollia" "amoena" "W"
"1134" "Cook Strait" "2" "KAH_1206_01" 39 29 "Cheilostomata" "Exochella" "conjuncta" 30 "Cheilostomata" "Mollia" "amoena" "W"
"1135" "Cook Strait" "3" "KAH_1206_12" 34 31 "Cheilostomata" "Exochella" "conjuncta" 30 "Cheilostomata" "Opaeophora" "lepida" "W"
"1143" "Cook Strait" "3" "TQI_1201_13" 19 9 "Cheilostomata" "Exochella" "conjuncta" 14 "Cheilostomata" "Rhynchozoon" "sp." "W"
"1144" "Cook Strait" "3" "TQI_1201_13" 29 25 "Cheilostomata" "Exochella" "conjuncta" 26 "Cheilostomata" "Rhynchozoon" "sp." "W"
"1145" "Cook Strait" "7" "KAH_1206_09" 11 8 "Cheilostomata" "Exochella" "conjuncta" 9 "Cheilostomata" "Rhynchozoon" "sp." "W"
"1146" "Cook Strait" "9" "KAH_1206_12" 3 3 "Cheilostomata" "Exochella" "conjuncta" 4 "Cheilostomata" "Rhynchozoon" "sp." "W"
"1147" "Cook Strait" "2" "KAH_1206_01" 50 39 "Cheilostomata" "Exochella" "conjuncta" 42 "Cheilostomata" "Rhynchozoon" "sp." "W"
"1162" "Cook Strait" "4" "TQI_1201_29" 5 7 "Cheilostomata" "Fenestrulina" "reticulata" 8 "Cheilostomata" "Arachnopusia" "unicornis" "W"
"1167" "Cook Strait" "2" "KAH_1206_12" 28 12 "Cheilostomata" "Fenestrulina" "reticulata" 31 "Cheilostomata" "Calloporina" "angustipora" "W"
"1169" "Cook Strait" "10" "TQI_1201_29" 4 5 "Cheilostomata" "Fenestrulina" "reticulata" 6 "Cheilostomata" "Celleporina" "sp." "W"
"1174" "Cook Strait" "4" "TQI_1201_25" 6 15 "Cheilostomata" "Fenestrulina" "reticulata" 17 "Cheilostomata" "Crepidacantha" "crinispina" "W"
"1175" "Cook Strait" "4" "TQI_1201_25" 9 15 "Cheilostomata" "Fenestrulina" "reticulata" 20 "Cheilostomata" "Crepidacantha" "crinispina" "W"
"1183" "Cook Strait" "9" "TQI_1201_29" 25 18 "Cheilostomata" "Fenestrulina" "reticulata" 23 "Cheilostomata" "Escharella" "spinosissima" "W"
"1197" "Cook Strait" "1" "KAH_1206_29" 4 3 "Cheilostomata" "Fenestrulina" "reticulata" 4 "Cheilostomata" "Fenestrulina" "sp. 1" "W"
"1202" "Cook Strait" "3" "KAH_1206_29" 29 27 "Cheilostomata" "Fenestrulina" "reticulata" 26 "Cheilostomata" "Figularia" "carinata" "W"
"1229" "Cook Strait" "1" "KAH_1206_29" 6 3 "Cheilostomata" "Fenestrulina" "reticulata" 6 "Cheilostomata" "Macropora" "levinseni" "W"
"1231" "Cook Strait" "1" "TQI_1201_29" 31 17 "Cheilostomata" "Fenestrulina" "reticulata" 24 "Cheilostomata" "Micropora" "sp." "W"
"1237" "Cook Strait" "9" "TQI_1201_29" 9 7 "Cheilostomata" "Fenestrulina" "reticulata" 8 "Cheilostomata" "Microporella" "agonistes" "W"
"1241" "Cook Strait" "1" "TQI_1201_29" 30 17 "Cheilostomata" "Fenestrulina" "reticulata" 23 "Cheilostomata" "Microporella" "discors" "W"
"1246" "Cook Strait" "2" "KAH_1206_04" 27 23 "Cheilostomata" "Fenestrulina" "reticulata" 24 "Cheilostomata" "Microporella" "sp." "W"
"1249" "Cook Strait" "5" "KAH_1206_01" 10 3 "Cheilostomata" "Fenestrulina" "reticulata" 9 "Cheilostomata" "Microporella" "speculum" "W"
"1253" "Cook Strait" "2" "KAH_1206_12" 32 33 "Cheilostomata" "Fenestrulina" "reticulata" 34 "Cheilostomata" "Parkermavella" "punctigera" "W"
"1254" "Cook Strait" "7" "KAH_1206_01" 37 32 "Cheilostomata" "Fenestrulina" "reticulata" 34 "Cheilostomata" "Parkermavella" "punctigera" "W"
"1264" "Cook Strait" "1" "KAH_1206_09" 49 48 "Cheilostomata" "Fenestrulina" "reticulata" 47 "Cheilostomata" "Smittina" "torques" "W"
"1270" "Cook Strait" "3" "KAH_1206_04" 6 10 "Cheilostomata" "Fenestrulina" "reticulata" 9 "Cheilostomata" "Valdemunitella" "valdemunita" "W"
"1273" "Cook Strait" "3" "KAH_1206_04" 7 10 "Cheilostomata" "Fenestrulina" "reticulata" 11 "Cheilostomata" "Xenogma" "rhomboidale" "W"
"1297" "Cook Strait" "11" "TQI_1201_29" 19 16 "Cheilostomata" "Figularia" "carinata" 17 "Cheilostomata" "Calloporina" "angustipora" "W"
"1298" "Cook Strait" "5" "KAH_1206_04" 20 12 "Cheilostomata" "Figularia" "carinata" 13 "Cheilostomata" "Calloporina" "angustipora" "W"
"1299" "Cook Strait" "10" "TQI_1201_29" 15 13 "Cheilostomata" "Figularia" "carinata" 14 "Cheilostomata" "Calyptotheca" "immersa" "W"
"1301" "Cook Strait" "1" "KAH_1206_23" 4 3 "Cheilostomata" "Figularia" "carinata" 4 "Cheilostomata" "Crepidacantha" "crinispina" "W"
"1302" "Cook Strait" "1" "KAH_1206_03" 5 5 "Cheilostomata" "Figularia" "carinata" 6 "Cheilostomata" "Crepidacantha" "crinispina" "W"
"1303" "Cook Strait" "5" "KAH_1206_04" 4 3 "Cheilostomata" "Figularia" "carinata" 4 "Cheilostomata" "Crepidacantha" "crinispina" "W"
"1308" "Cook Strait" "6" "TQI_1201_29" 28 24 "Cheilostomata" "Figularia" "carinata" 26 "Cheilostomata" "Exochella" "conjuncta" "W"
"1309" "Cook Strait" "1" "KAH_1206_23" 7 3 "Cheilostomata" "Figularia" "carinata" 6 "Cheilostomata" "Exochella" "conjuncta" "W"
"1310" "Cook Strait" "4" "KAH_1206_23" 12 13 "Cheilostomata" "Figularia" "carinata" 14 "Cheilostomata" "Exochella" "conjuncta" "W"
"1311" "Cook Strait" "2" "KAH_1206_01" 26 19 "Cheilostomata" "Figularia" "carinata" 21 "Cheilostomata" "Exochella" "conjuncta" "W"
"1312" "Cook Strait" "2" "KAH_1206_01" 37 19 "Cheilostomata" "Figularia" "carinata" 29 "Cheilostomata" "Exochella" "conjuncta" "W"
"1313" "Cook Strait" "6" "TQI_1201_29" 9 5 "Cheilostomata" "Figularia" "carinata" 8 "Cheilostomata" "Fenestrulina" "reticulata" "W"
"1315" "Cook Strait" "10" "TQI_1201_29" 27 10 "Cheilostomata" "Figularia" "carinata" 20 "Cheilostomata" "Fenestrulina" "reticulata" "W"
"1324" "Cook Strait" "1" "KAH_1206_01" 1 2 "Cheilostomata" "Figularia" "carinata" 1 "Cheilostomata" "Figularia" "carinata" "W"
"1325" "Cook Strait" "1" "KAH_1206_01" 2 2 "Cheilostomata" "Figularia" "carinata" 3 "Cheilostomata" "Figularia" "carinata" "W"
"1330" "Cook Strait" "5" "KAH_1206_04" 22 12 "Cheilostomata" "Figularia" "carinata" 14 "Cheilostomata" "Filaguria" "huttoni" "W"
"1337" "Cook Strait" "1" "KAH_1206_23" 12 9 "Cheilostomata" "Figularia" "carinata" 10 "Cheilostomata" "Macropora" "levinseni" "W"
"1340" "Cook Strait" "5" "KAH_1206_04" 6 6 "Cheilostomata" "Figularia" "carinata" 7 "Cheilostomata" "Macropora" "levinseni" "W"
"1342" "Cook Strait" "3" "KAH_1206_01" 2 2 "Cheilostomata" "Figularia" "carinata" 3 "Cheilostomata" "Macropora" "levinseni" "W"
"1345" "Cook Strait" "10" "TQI_1201_29" 20 17 "Cheilostomata" "Figularia" "carinata" 16 "Cheilostomata" "Micropora" "sp." "W"
"1347" "Cook Strait" "1" "KAH_1206_23" 13 9 "Cheilostomata" "Figularia" "carinata" 11 "Cheilostomata" "Micropora" "sp." "W"
"1349" "Cook Strait" "3" "KAH_1206_04" 6 5 "Cheilostomata" "Figularia" "carinata" 6 "Cheilostomata" "Micropora" "sp." "W"
"1351" "Cook Strait" "3" "KAH_1206_29" 10 1 "Cheilostomata" "Figularia" "carinata" 11 "Cheilostomata" "Micropora" "sp." "W"
"1352" "Cook Strait" "3" "KAH_1206_24" 5 4 "Cheilostomata" "Figularia" "carinata" 5 "Cheilostomata" "Microporella" "agonistes" "W"
"1353" "Cook Strait" "3" "KAH_1206_04" 8 5 "Cheilostomata" "Figularia" "carinata" 8 "Cheilostomata" "Microporella" "agonistes" "W"
"1355" "Cook Strait" "10" "TQI_1201_29" 21 13 "Cheilostomata" "Figularia" "carinata" 18 "Cheilostomata" "Microporella" "discors" "W"
"1356" "Cook Strait" "10" "TQI_1201_29" 22 10 "Cheilostomata" "Figularia" "carinata" 18 "Cheilostomata" "Microporella" "discors" "W"
"1357" "Cook Strait" "10" "TQI_1201_29" 24 17 "Cheilostomata" "Figularia" "carinata" 19 "Cheilostomata" "Microporella" "discors" "W"
"1358" "Cook Strait" "5" "KAH_1206_04" 9 8 "Cheilostomata" "Figularia" "carinata" 9 "Cheilostomata" "Microporella" "speculum" "W"
"1359" "Cook Strait" "5" "KAH_1206_04" 10 6 "Cheilostomata" "Figularia" "carinata" 9 "Cheilostomata" "Microporella" "speculum" "W"
"1364" "Cook Strait" "1" "KAH_1206_23" 16 9 "Cheilostomata" "Figularia" "carinata" 12 "Cheilostomata" "Rhynchozoon" "sp." "W"
"1366" "Cook Strait" "3" "KAH_1206_29" 27 1 "Cheilostomata" "Figularia" "carinata" 29 "Cheilostomata" "Rhynchozoon" "sp." "W"
"1368" "Cook Strait" "1" "KAH_1206_01" 6 6 "Cheilostomata" "Figularia" "carinata" 8 "Cheilostomata" "Valdemunitella" "valdemunita" "W"
"1369" "Cook Strait" "1" "KAH_1206_01" 7 10 "Cheilostomata" "Figularia" "carinata" 9 "Cheilostomata" "Valdemunitella" "valdemunita" "W"
"1371" "Cook Strait" "1" "KAH_1206_01" 9 6 "Cheilostomata" "Figularia" "carinata" 12 "Cheilostomata" "Valdemunitella" "valdemunita" "W"
"1376" "Cook Strait" "4" "TQI_1201_29" 14 21 "Cheilostomata" "Filaguria" "huttoni" 20 "Cheilostomata" "Arachnopusia" "unicornis" "W"
"1377" "Cook Strait" "2" "KAH_1206_12" 21 25 "Cheilostomata" "Filaguria" "huttoni" 26 "Cheilostomata" "Arachnopusia" "unicornis" "W"
"1379" "Cook Strait" "2" "KAH_1206_20" 1 2 "Cheilostomata" "Filaguria" "huttoni" 1 "Cheilostomata" "Calloporina" "angustipora" "W"
"1380" "Cook Strait" "2" "KAH_1206_04" 38 36 "Cheilostomata" "Filaguria" "huttoni" 37 "Cheilostomata" "Calloporina" "angustipora" "W"
"1381" "Cook Strait" "1" "KAH_1206_29" 9 1 "Cheilostomata" "Filaguria" "huttoni" 9 "Cheilostomata" "Calloporina" "angustipora" "W"
"1382" "Cook Strait" "3" "KAH_1206_12" 14 9 "Cheilostomata" "Filaguria" "huttoni" 11 "Cheilostomata" "Celleporina" "sinuata" "W"
"1383" "Cook Strait" "4" "KAH_1206_12" 43 44 "Cheilostomata" "Filaguria" "huttoni" 43 "Cheilostomata" "Celleporina" "sinuata" "W"
"1384" "Cook Strait" "4" "TQI_1201_29" 15 21 "Cheilostomata" "Filaguria" "huttoni" 22 "Cheilostomata" "Celleporina" "sp." "W"
"1385" "Cook Strait" "12" "TQI_1201_29" 2 1 "Cheilostomata" "Filaguria" "huttoni" 3 "Cheilostomata" "Crepidacantha" "crinispina" "W"
"1390" "Cook Strait" "3" "KAH_1206_09" 2 2 "Cheilostomata" "Filaguria" "huttoni" 3 "Cheilostomata" "Escharella" "spinosissima" "W"
"1392" "Cook Strait" "2" "KAH_1206_12" 26 25 "Cheilostomata" "Filaguria" "huttoni" 30 "Cheilostomata" "Escharella" "spinosissima" "W"
"1393" "Cook Strait" "5" "KAH_1206_12" 12 16 "Cheilostomata" "Filaguria" "huttoni" 17 "Cheilostomata" "Escharella" "spinosissima" "W"
"1395" "Cook Strait" "9" "TQI_1201_29" 2 2 "Cheilostomata" "Filaguria" "huttoni" 3 "Cheilostomata" "Escharoides" "excavata" "W"
"1399" "Cook Strait" "1" "KAH_1206_29" 2 1 "Cheilostomata" "Filaguria" "huttoni" 3 "Cheilostomata" "Fenestrulina" "reticulata" "W"
"1400" "Cook Strait" "2" "KAH_1206_29" 7 3 "Cheilostomata" "Filaguria" "huttoni" 6 "Cheilostomata" "Fenestrulina" "reticulata" "W"
"1401" "Cook Strait" "5" "KAH_1206_04" 3 2 "Cheilostomata" "Filaguria" "huttoni" 3 "Cheilostomata" "Figularia" "carinata" "W"
"1413" "Cook Strait" "9" "KAH_1206_09" 5 4 "Cheilostomata" "Filaguria" "huttoni" 5 "Cheilostomata" "Microporella" "discors" "W"
"1414" "Cook Strait" "5" "KAH_1206_12" 13 16 "Cheilostomata" "Filaguria" "huttoni" 18 "Cheilostomata" "Microporella" "discors" "W"
"1415" "Cook Strait" "9" "KAH_1206_09" 14 6 "Cheilostomata" "Filaguria" "huttoni" 10 "Cheilostomata" "Microporella" "speculum" "W"
"1416" "Cook Strait" "1" "KAH_1206_29" 31 24 "Cheilostomata" "Filaguria" "huttoni" 27 "Cheilostomata" "Parkermavella" "punctigera" "W"
"1420" "Cook Strait" "1" "KAH_1206_29" 55 1 "Cheilostomata" "Filaguria" "huttoni" 43 "Cheilostomata" "Rhynchozoon" "sp." "W"
"1428" "Cook Strait" "9" "KAH_1206_12" 1 2 "Cheilostomata" "Hippomenella" "vellicata" 3 "Cheilostomata" "Exochella" "conjuncta" "W"
"1429" "Cook Strait" "5" "TQI_1201_29" 5 3 "Cheilostomata" "Hippomenella" "vellicata" 6 "Cheilostomata" "Fenestrulina" "sp. 1" "W"
"1432" "Cook Strait" "1" "KAH_1206_29" 54 42 "Cheilostomata" "Hippomenella" "vellicata" 43 "Cheilostomata" "Rhynchozoon" "sp." "W"
"1433" "Cook Strait" "1" "TQI_1201_25" 29 26 "Cheilostomata" "Hippomenella" "vellicata" 29 "Cheilostomata" "Stephanollona" "scintillans" "W"
"1735" "Cook Strait" "1" "KAH_1206_03" 1 1 "Cheilostomata" "Macropora" "levinseni" 2 "Cheilostomata" "Arachnopusia" "unicornis" "W"
"1736" "Cook Strait" "1" "KAH_1206_01" 19 16 "Cheilostomata" "Macropora" "levinseni" 23 "Cheilostomata" "Arachnopusia" "unicornis" "W"
"1738" "Cook Strait" "11" "TQI_1201_29" 5 1 "Cheilostomata" "Macropora" "levinseni" 5 "Cheilostomata" "Bitectipora" "rostrata" "W"
"1744" "Cook Strait" "1" "TQI_1201_29" 14 1 "Cheilostomata" "Macropora" "levinseni" 12 "Cheilostomata" "Calloporina" "angustipora" "W"
"1745" "Cook Strait" "3" "TQI_1201_29" 24 17 "Cheilostomata" "Macropora" "levinseni" 24 "Cheilostomata" "Calloporina" "angustipora" "W"
"1746" "Cook Strait" "4" "KAH_1206_18" 5 1 "Cheilostomata" "Macropora" "levinseni" 6 "Cheilostomata" "Calloporina" "angustipora" "W"
"1747" "Cook Strait" "3" "TQI_1201_29" 16 17 "Cheilostomata" "Macropora" "levinseni" 18 "Cheilostomata" "Calyptotheca" "immersa" "W"
"1748" "Cook Strait" "4" "KAH_1206_18" 9 1 "Cheilostomata" "Macropora" "levinseni" 9 "Cheilostomata" "Calyptotheca" "immersa" "W"
"1749" "Cook Strait" "4" "KAH_1206_24" 16 1 "Cheilostomata" "Macropora" "levinseni" 14 "Cheilostomata" "Calyptotheca" "immersa" "W"
"1750" "Cook Strait" "7" "KAH_1206_29" 15 1 "Cheilostomata" "Macropora" "levinseni" 11 "Cheilostomata" "Calyptotheca" "immersa" "W"
"1752" "Cook Strait" "8" "KAH_1206_01" 7 6 "Cheilostomata" "Macropora" "levinseni" 8 "Cheilostomata" "Celleporina" "sinuata" "W"
"1755" "Cook Strait" "11" "TQI_1201_29" 4 1 "Cheilostomata" "Macropora" "levinseni" 4 "Cheilostomata" "Celleporina" "sp." "W"
"1756" "Cook Strait" "1" "KAH_1206_03" 7 1 "Cheilostomata" "Macropora" "levinseni" 8 "Cheilostomata" "Celleporina" "sp." "W"
"1759" "Cook Strait" "1" "KAH_1206_03" 4 1 "Cheilostomata" "Macropora" "levinseni" 5 "Cheilostomata" "Chorizopora" "brongniartii" "W"
"1762" "Cook Strait" "11" "TQI_1201_29" 2 1 "Cheilostomata" "Macropora" "levinseni" 3 "Cheilostomata" "Crepidacantha" "crinispina" "W"
"1766" "Cook Strait" "1" "KAH_1206_24" 22 1 "Cheilostomata" "Macropora" "levinseni" 16 "Cheilostomata" "Crepidacantha" "crinispina" "W"
"1768" "Cook Strait" "1" "KAH_1206_03" 2 1 "Cheilostomata" "Macropora" "levinseni" 3 "Cheilostomata" "Crepidacantha" "crinispina" "W"
"1769" "Cook Strait" "1" "KAH_1206_03" 3 1 "Cheilostomata" "Macropora" "levinseni" 4 "Cheilostomata" "Crepidacantha" "crinispina" "W"
"1770" "Cook Strait" "2" "KAH_1206_03" 1 1 "Cheilostomata" "Macropora" "levinseni" 2 "Cheilostomata" "Crepidacantha" "crinispina" "W"
"1772" "Cook Strait" "3" "KAH_1206_04" 16 7 "Cheilostomata" "Macropora" "levinseni" 15 "Cheilostomata" "Crepidacantha" "crinispina" "W"
"1773" "Cook Strait" "3" "KAH_1206_04" 17 7 "Cheilostomata" "Macropora" "levinseni" 16 "Cheilostomata" "Crepidacantha" "crinispina" "W"
"1778" "Cook Strait" "8" "KAH_1206_01" 2 1 "Cheilostomata" "Macropora" "levinseni" 3 "Cheilostomata" "Crepidacantha" "crinispina" "W"
"1781" "Cook Strait" "2" "KAH_1206_03" 6 1 "Cheilostomata" "Macropora" "levinseni" 6 "Cheilostomata" "Escharella" "spinosissima" "W"
"1783" "Cook Strait" "1" "KAH_1206_17" 4 1 "Cheilostomata" "Macropora" "levinseni" 4 "Cheilostomata" "Escharoides" "excavata" "W"
"1784" "Cook Strait" "1" "KAH_1206_24" 29 1 "Cheilostomata" "Macropora" "levinseni" 23 "Cheilostomata" "Escharoides" "excavata" "W"
"1785" "Cook Strait" "4" "KAH_1206_24" 5 1 "Cheilostomata" "Macropora" "levinseni" 3 "Cheilostomata" "Escharoides" "excavata" "W"
"1786" "Cook Strait" "4" "KAH_1206_24" 8 1 "Cheilostomata" "Macropora" "levinseni" 6 "Cheilostomata" "Escharoides" "excavata" "W"
"1788" "Cook Strait" "4" "KAH_1206_24" 14 1 "Cheilostomata" "Macropora" "levinseni" 12 "Cheilostomata" "Escharoides" "excavata" "W"
"1789" "Cook Strait" "2" "KAH_1206_03" 2 1 "Cheilostomata" "Macropora" "levinseni" 3 "Cheilostomata" "Escharoides" "excavata" "W"
"1792" "Cook Strait" "5" "KAH_1206_04" 7 1 "Cheilostomata" "Macropora" "levinseni" 8 "Cheilostomata" "Eurystomella" "biperforata" "W"
"1793" "Cook Strait" "1" "TQI_1201_29" 18 1 "Cheilostomata" "Macropora" "levinseni" 15 "Cheilostomata" "Exochella" "armata" "W"
"1794" "Cook Strait" "1" "KAH_1206_17" 11 1 "Cheilostomata" "Macropora" "levinseni" 11 "Cheilostomata" "Exochella" "armata" "W"
"1795" "Cook Strait" "1" "KAH_1206_03" 6 8 "Cheilostomata" "Macropora" "levinseni" 7 "Cheilostomata" "Exochella" "armata" "W"
"1797" "Cook Strait" "1" "KAH_1206_17" 14 1 "Cheilostomata" "Macropora" "levinseni" 14 "Cheilostomata" "Exochella" "conjuncta" "W"
"1798" "Cook Strait" "1" "KAH_1206_23" 6 5 "Cheilostomata" "Macropora" "levinseni" 6 "Cheilostomata" "Exochella" "conjuncta" "W"
"1801" "Cook Strait" "7" "KAH_1206_29" 8 1 "Cheilostomata" "Macropora" "levinseni" 8 "Cheilostomata" "Exochella" "conjuncta" "W"
"1802" "Cook Strait" "1" "TQI_1201_29" 21 1 "Cheilostomata" "Macropora" "levinseni" 17 "Cheilostomata" "Fenestrulina" "reticulata" "W"
"1803" "Cook Strait" "3" "TQI_1201_29" 18 17 "Cheilostomata" "Macropora" "levinseni" 20 "Cheilostomata" "Fenestrulina" "reticulata" "W"
"1805" "Cook Strait" "3" "KAH_1206_23" 2 1 "Cheilostomata" "Macropora" "levinseni" 3 "Cheilostomata" "Fenestrulina" "reticulata" "W"
"1811" "Cook Strait" "1" "KAH_1206_23" 11 5 "Cheilostomata" "Macropora" "levinseni" 9 "Cheilostomata" "Figularia" "carinata" "W"
"1813" "Cook Strait" "1" "KAH_1206_03" 4 1 "Cheilostomata" "Macropora" "levinseni" 5 "Cheilostomata" "Figularia" "carinata" "W"
"1815" "Cook Strait" "5" "KAH_1206_04" 2 1 "Cheilostomata" "Macropora" "levinseni" 3 "Cheilostomata" "Figularia" "carinata" "W"
"1816" "Cook Strait" "5" "KAH_1206_04" 13 1 "Cheilostomata" "Macropora" "levinseni" 16 "Cheilostomata" "Figularia" "carinata" "W"
"1817" "Cook Strait" "1" "KAH_1206_01" 18 16 "Cheilostomata" "Macropora" "levinseni" 22 "Cheilostomata" "Figularia" "carinata" "W"
"1822" "Cook Strait" "1" "KAH_1206_03" 3 1 "Cheilostomata" "Macropora" "levinseni" 4 "Cheilostomata" "Gigantopora" "sp." "W"
"1861" "Cook Strait" "1" "KAH_1206_23" 8 5 "Cheilostomata" "Macropora" "levinseni" 8 "Cheilostomata" "Macropora" "levinseni" "W"
"1870" "Cook Strait" "2" "KAH_1206_18" 7 11 "Cheilostomata" "Macropora" "levinseni" 10 "Cheilostomata" "Micropora" "sp." "W"
"1871" "Cook Strait" "3" "KAH_1206_18" 4 4 "Cheilostomata" "Macropora" "levinseni" 5 "Cheilostomata" "Micropora" "sp." "W"
"1872" "Cook Strait" "4" "KAH_1206_18" 1 1 "Cheilostomata" "Macropora" "levinseni" 2 "Cheilostomata" "Micropora" "sp." "W"
"1873" "Cook Strait" "4" "KAH_1206_18" 15 1 "Cheilostomata" "Macropora" "levinseni" 14 "Cheilostomata" "Micropora" "sp." "W"
"1875" "Cook Strait" "1" "KAH_1206_24" 30 1 "Cheilostomata" "Macropora" "levinseni" 24 "Cheilostomata" "Micropora" "sp." "W"
"1876" "Cook Strait" "3" "KAH_1206_24" 1 1 "Cheilostomata" "Macropora" "levinseni" 2 "Cheilostomata" "Micropora" "sp." "W"
"1879" "Cook Strait" "1" "KAH_1206_23" 15 5 "Cheilostomata" "Macropora" "levinseni" 11 "Cheilostomata" "Micropora" "sp." "W"
"1880" "Cook Strait" "4" "KAH_1206_23" 3 1 "Cheilostomata" "Macropora" "levinseni" 3 "Cheilostomata" "Micropora" "sp." "W"
"1881" "Cook Strait" "4" "KAH_1206_23" 5 1 "Cheilostomata" "Macropora" "levinseni" 6 "Cheilostomata" "Micropora" "sp." "W"
"1882" "Cook Strait" "4" "KAH_1206_23" 11 1 "Cheilostomata" "Macropora" "levinseni" 15 "Cheilostomata" "Micropora" "sp." "W"
"1883" "Cook Strait" "2" "KAH_1206_03" 14 1 "Cheilostomata" "Macropora" "levinseni" 19 "Cheilostomata" "Micropora" "sp." "W"
"1886" "Cook Strait" "7" "KAH_1206_29" 7 1 "Cheilostomata" "Macropora" "levinseni" 7 "Cheilostomata" "Micropora" "sp." "W"
"1888" "Cook Strait" "1" "TQI_1201_29" 20 1 "Cheilostomata" "Macropora" "levinseni" 16 "Cheilostomata" "Microporella" "agonistes" "W"
"1889" "Cook Strait" "4" "KAH_1206_18" 2 1 "Cheilostomata" "Macropora" "levinseni" 3 "Cheilostomata" "Microporella" "agonistes" "W"
"1890" "Cook Strait" "3" "KAH_1206_04" 9 7 "Cheilostomata" "Macropora" "levinseni" 8 "Cheilostomata" "Microporella" "agonistes" "W"
"1898" "Cook Strait" "2" "KAH_1206_01" 36 16 "Cheilostomata" "Macropora" "levinseni" 27 "Cheilostomata" "Microporella" "agonistes" "W"
"1903" "Cook Strait" "7" "KAH_1206_29" 3 1 "Cheilostomata" "Macropora" "levinseni" 4 "Cheilostomata" "Microporella" "agonistes" "W"
"1904" "Cook Strait" "7" "KAH_1206_29" 9 1 "Cheilostomata" "Macropora" "levinseni" 9 "Cheilostomata" "Microporella" "agonistes" "W"
"1906" "Cook Strait" "7" "KAH_1206_29" 16 1 "Cheilostomata" "Macropora" "levinseni" 12 "Cheilostomata" "Microporella" "agonistes" "W"
"1907" "Cook Strait" "3" "TQI_1201_29" 17 17 "Cheilostomata" "Macropora" "levinseni" 19 "Cheilostomata" "Microporella" "discors" "W"
"1908" "Cook Strait" "3" "TQI_1201_29" 23 17 "Cheilostomata" "Macropora" "levinseni" 23 "Cheilostomata" "Microporella" "discors" "W"
"1913" "Cook Strait" "1" "KAH_1206_24" 14 3 "Cheilostomata" "Macropora" "levinseni" 15 "Cheilostomata" "Microporella" "sp." "W"
"1915" "Cook Strait" "2" "TQI_1201_29" 3 4 "Cheilostomata" "Macropora" "levinseni" 5 "Cheilostomata" "Microporella" "speculum" "W"
"1916" "Cook Strait" "2" "TQI_1201_29" 8 11 "Cheilostomata" "Macropora" "levinseni" 12 "Cheilostomata" "Microporella" "speculum" "W"
"1918" "Cook Strait" "4" "KAH_1206_18" 3 1 "Cheilostomata" "Macropora" "levinseni" 4 "Cheilostomata" "Microporella" "speculum" "W"
"1919" "Cook Strait" "4" "KAH_1206_18" 10 1 "Cheilostomata" "Macropora" "levinseni" 10 "Cheilostomata" "Microporella" "speculum" "W"
"1920" "Cook Strait" "1" "KAH_1206_03" 2 1 "Cheilostomata" "Macropora" "levinseni" 3 "Cheilostomata" "Microporella" "speculum" "W"
"1921" "Cook Strait" "2" "KAH_1206_03" 2 1 "Cheilostomata" "Macropora" "levinseni" 3 "Cheilostomata" "Microporella" "speculum" "W"
"1922" "Cook Strait" "2" "KAH_1206_03" 3 1 "Cheilostomata" "Macropora" "levinseni" 4 "Cheilostomata" "Microporella" "speculum" "W"
"1923" "Cook Strait" "2" "KAH_1206_03" 4 1 "Cheilostomata" "Macropora" "levinseni" 5 "Cheilostomata" "Microporella" "speculum" "W"
"1924" "Cook Strait" "5" "KAH_1206_04" 6 1 "Cheilostomata" "Macropora" "levinseni" 7 "Cheilostomata" "Microporella" "speculum" "W"
"1926" "Cook Strait" "1" "KAH_1206_01" 10 3 "Cheilostomata" "Macropora" "levinseni" 12 "Cheilostomata" "Microporella" "speculum" "W"
"1927" "Cook Strait" "8" "KAH_1206_01" 3 1 "Cheilostomata" "Macropora" "levinseni" 4 "Cheilostomata" "Microporella" "speculum" "W"
"1928" "Cook Strait" "8" "KAH_1206_01" 4 1 "Cheilostomata" "Macropora" "levinseni" 5 "Cheilostomata" "Microporella" "speculum" "W"
"1930" "Cook Strait" "1" "KAH_1206_24" 2 3 "Cheilostomata" "Macropora" "levinseni" 2 "Cheilostomata" "Mollia" "amoena" "W"
"1931" "Cook Strait" "4" "KAH_1206_24" 6 1 "Cheilostomata" "Macropora" "levinseni" 5 "Cheilostomata" "Mollia" "amoena" "W"
"1938" "Cook Strait" "1" "KAH_1206_17" 2 1 "Cheilostomata" "Macropora" "levinseni" 3 "Cheilostomata" "Odontionella" "cyclops" "W"
"1941" "Cook Strait" "1" "KAH_1206_24" 15 3 "Cheilostomata" "Macropora" "levinseni" 16 "Cheilostomata" "Osthimosia" "sp." "W"
"1946" "Cook Strait" "4" "KAH_1206_24" 1 1 "Cheilostomata" "Macropora" "levinseni" 2 "Cheilostomata" "Parkermavella" "punctigera" "W"
"1947" "Cook Strait" "4" "KAH_1206_24" 4 1 "Cheilostomata" "Macropora" "levinseni" 4 "Cheilostomata" "Parkermavella" "punctigera" "W"
"1964" "Cook Strait" "1" "TQI_1201_29" 36 3 "Cheilostomata" "Macropora" "levinseni" 35 "Cheilostomata" "Rhynchozoon" "sp." "W"
"1968" "Cook Strait" "3" "TQI_1201_29" 16 6 "Cheilostomata" "Macropora" "levinseni" 21 "Cheilostomata" "Rhynchozoon" "sp." "W"
"1972" "Cook Strait" "4" "KAH_1206_18" 4 1 "Cheilostomata" "Macropora" "levinseni" 5 "Cheilostomata" "Rhynchozoon" "sp." "W"
"1973" "Cook Strait" "4" "KAH_1206_18" 8 1 "Cheilostomata" "Macropora" "levinseni" 8 "Cheilostomata" "Rhynchozoon" "sp." "W"
"1975" "Cook Strait" "3" "KAH_1206_24" 1 1 "Cheilostomata" "Macropora" "levinseni" 2 "Cheilostomata" "Rhynchozoon" "sp." "W"
"1980" "Cook Strait" "2" "KAH_1206_09" 4 1 "Cheilostomata" "Macropora" "levinseni" 9 "Cheilostomata" "Rhynchozoon" "sp." "W"
"1982" "Cook Strait" "2" "KAH_1206_01" 30 16 "Cheilostomata" "Macropora" "levinseni" 23 "Cheilostomata" "Rhynchozoon" "sp." "W"
"1983" "Cook Strait" "8" "KAH_1206_01" 6 6 "Cheilostomata" "Macropora" "levinseni" 7 "Cheilostomata" "Rhynchozoon" "sp." "W"
"1985" "Cook Strait" "7" "KAH_1206_29" 5 1 "Cheilostomata" "Macropora" "levinseni" 5 "Cheilostomata" "Rhynchozoon" "sp." "W"
"1989" "Cook Strait" "3" "KAH_1206_18" 5 4 "Cheilostomata" "Macropora" "levinseni" 6 "Cheilostomata" "Smittina" "torques" "W"
"1991" "Cook Strait" "4" "KAH_1206_24" 10 1 "Cheilostomata" "Macropora" "levinseni" 9 "Cheilostomata" "Steginoporella" "magnifica" "W"
"2003" "Cook Strait" "8" "KAH_1206_01" 14 1 "Cheilostomata" "Macropora" "levinseni" 11 "Cheilostomata" "Tretosina" "flemingi" "W"
"2004" "Cook Strait" "7" "KAH_1206_29" 2 1 "Cheilostomata" "Macropora" "levinseni" 3 "Cheilostomata" "und." "und." "W"
"2009" "Cook Strait" "1" "KAH_1206_24" 4 1 "Cheilostomata" "Macropora" "levinseni" 4 "Cheilostomata" "Valdemunitella" "valdemunita" "W"
"2010" "Cook Strait" "3" "KAH_1206_24" 2 1 "Cheilostomata" "Macropora" "levinseni" 3 "Cheilostomata" "Valdemunitella" "valdemunita" "W"
"2040" "Cook Strait" "8" "KAH_1206_01" 13 9 "Cheilostomata" "Micropora" "mortenseni" 10 "Cheilostomata" "Microporella" "speculum" "W"
"2047" "Cook Strait" "3" "TQI_1201_13" 58 71 "Cheilostomata" "Micropora" "sp." 70 "Cheilostomata" "Aimulosia" "marsupium" "W"
"2048" "Cook Strait" "9" "TQI_1201_29" 45 48 "Cheilostomata" "Micropora" "sp." 47 "Cheilostomata" "Arachnopusia" "unicornis" "W"
"2052" "Cook Strait" "3" "TQI_1201_13" 7 1 "Cheilostomata" "Micropora" "sp." 6 "Cheilostomata" "Bitectipora" "rostrata" "W"
"2056" "Cook Strait" "1" "KAH_1206_16" 46 39 "Cheilostomata" "Micropora" "sp." 40 "Cheilostomata" "Calloporina" "angustipora" "W"
"2058" "Cook Strait" "1" "KAH_1206_26" 19 14 "Cheilostomata" "Micropora" "sp." 15 "Cheilostomata" "Calloporina" "angustipora" "W"
"2067" "Cook Strait" "11" "TQI_1201_29" 22 21 "Cheilostomata" "Micropora" "sp." 24 "Cheilostomata" "Crepidacantha" "crinispina" "W"
"2068" "Cook Strait" "1" "TQI_1201_20" 7 2 "Cheilostomata" "Micropora" "sp." 5 "Cheilostomata" "Crepidacantha" "crinispina" "W"
"2070" "Cook Strait" "1" "KAH_1206_16" 47 39 "Cheilostomata" "Micropora" "sp." 41 "Cheilostomata" "Crepidacantha" "crinispina" "W"
"2075" "Cook Strait" "6" "KAH_1206_09" 8 8 "Cheilostomata" "Micropora" "sp." 10 "Cheilostomata" "Crepidacantha" "crinispina" "W"
"2076" "Cook Strait" "2" "KAH_1206_12" 35 36 "Cheilostomata" "Micropora" "sp." 38 "Cheilostomata" "Crepidacantha" "crinispina" "W"
"2078" "Cook Strait" "9" "KAH_1206_29" 10 16 "Cheilostomata" "Micropora" "sp." 17 "Cheilostomata" "Crepidacantha" "crinispina" "W"
"2081" "Cook Strait" "5" "TQI_1201_29" 51 43 "Cheilostomata" "Micropora" "sp." 45 "Cheilostomata" "Escharella" "spinosissima" "W"
"2083" "Cook Strait" "3" "TQI_1201_25" 4 4 "Cheilostomata" "Micropora" "sp." 6 "Cheilostomata" "Escharella" "spinosissima" "W"
"2084" "Cook Strait" "6" "KAH_1206_29" 13 16 "Cheilostomata" "Micropora" "sp." 17 "Cheilostomata" "Escharella" "spinosissima" "W"
"2085" "Cook Strait" "6" "KAH_1206_12" 18 4 "Cheilostomata" "Micropora" "sp." 15 "Cheilostomata" "Escharoides" "angela" "W"
"2093" "Cook Strait" "8" "KAH_1206_29" 10 14 "Cheilostomata" "Micropora" "sp." 13 "Cheilostomata" "Escharoides" "excavata" "W"
"2096" "Cook Strait" "3" "TQI_1201_13" 32 40 "Cheilostomata" "Micropora" "sp." 41 "Cheilostomata" "Exochella" "conjuncta" "W"
"2097" "Cook Strait" "3" "TQI_1201_13" 43 50 "Cheilostomata" "Micropora" "sp." 51 "Cheilostomata" "Exochella" "conjuncta" "W"
"2103" "Cook Strait" "5" "TQI_1201_29" 37 27 "Cheilostomata" "Micropora" "sp." 30 "Cheilostomata" "Fenestrulina" "reticulata" "W"
"2105" "Cook Strait" "6" "TQI_1201_29" 39 35 "Cheilostomata" "Micropora" "sp." 37 "Cheilostomata" "Fenestrulina" "reticulata" "W"
"2107" "Cook Strait" "1" "KAH_1206_16" 51 39 "Cheilostomata" "Micropora" "sp." 44 "Cheilostomata" "Fenestrulina" "reticulata" "W"
"2109" "Cook Strait" "3" "TQI_1201_25" 2 1 "Cheilostomata" "Micropora" "sp." 3 "Cheilostomata" "Fenestrulina" "reticulata" "W"
"2110" "Cook Strait" "2" "KAH_1206_12" 9 8 "Cheilostomata" "Micropora" "sp." 9 "Cheilostomata" "Fenestrulina" "reticulata" "W"
"2111" "Cook Strait" "1" "KAH_1206_24" 35 24 "Cheilostomata" "Micropora" "sp." 28 "Cheilostomata" "Fenestrulina" "sp. 1" "W"
"2112" "Cook Strait" "1" "KAH_1206_24" 26 25 "Cheilostomata" "Micropora" "sp." 26 "Cheilostomata" "Fenestrulina" "sp. 1" "W"
"2113" "Cook Strait" "9" "TQI_1201_29" 18 14 "Cheilostomata" "Micropora" "sp." 15 "Cheilostomata" "Figularia" "carinata" "W"
"2168" "Cook Strait" "3" "TQI_1201_13" 8 8 "Cheilostomata" "Micropora" "sp." 9 "Cheilostomata" "Micropora" "sp." "W"
"2169" "Cook Strait" "1" "KAH_1206_16" 49 39 "Cheilostomata" "Micropora" "sp." 43 "Cheilostomata" "Micropora" "sp." "W"
"2172" "Cook Strait" "2" "KAH_1206_12" 19 24 "Cheilostomata" "Micropora" "sp." 23 "Cheilostomata" "Micropora" "sp." "W"
"2178" "Cook Strait" "1" "TQI_1201_69" 6 7 "Cheilostomata" "Micropora" "sp." 6 "Cheilostomata" "Microporella" "agonistes" "W"
"2182" "Cook Strait" "11" "TQI_1201_29" 24 22 "Cheilostomata" "Micropora" "sp." 23 "Cheilostomata" "Microporella" "discors" "W"
"2188" "Cook Strait" "2" "KAH_1206_04" 17 15 "Cheilostomata" "Micropora" "sp." 17 "Cheilostomata" "Microporella" "sp." "W"
"2189" "Cook Strait" "5" "TQI_1201_29" 36 27 "Cheilostomata" "Micropora" "sp." 29 "Cheilostomata" "Microporella" "speculum" "W"
"2191" "Cook Strait" "1" "TQI_1201_20" 16 2 "Cheilostomata" "Micropora" "sp." 12 "Cheilostomata" "Microporella" "speculum" "W"
"2192" "Cook Strait" "1" "TQI_1201_20" 17 2 "Cheilostomata" "Micropora" "sp." 13 "Cheilostomata" "Microporella" "speculum" "W"
"2195" "Cook Strait" "3" "KAH_1206_20" 3 2 "Cheilostomata" "Micropora" "sp." 3 "Cheilostomata" "Microporella" "speculum" "W"
"2204" "Cook Strait" "2" "KAH_1206_29" 39 31 "Cheilostomata" "Micropora" "sp." 33 "Cheilostomata" "Parasmittina" "delicatula" "W"
"2207" "Cook Strait" "10" "TQI_1201_29" 13 11 "Cheilostomata" "Micropora" "sp." 12 "Cheilostomata" "Parkermavella" "punctigera" "W"
"2208" "Cook Strait" "1" "KAH_1206_16" 38 30 "Cheilostomata" "Micropora" "sp." 31 "Cheilostomata" "Parkermavella" "punctigera" "W"
"2209" "Cook Strait" "1" "KAH_1206_26" 20 14 "Cheilostomata" "Micropora" "sp." 16 "Cheilostomata" "Parkermavella" "punctigera" "W"
"2210" "Cook Strait" "3" "KAH_1206_01" 17 20 "Cheilostomata" "Micropora" "sp." 23 "Cheilostomata" "Parkermavella" "punctigera" "W"
"2211" "Cook Strait" "7" "KAH_1206_01" 33 26 "Cheilostomata" "Micropora" "sp." 28 "Cheilostomata" "Parkermavella" "punctigera" "W"
"2222" "Cook Strait" "3" "TQI_1201_13" 18 12 "Cheilostomata" "Micropora" "sp." 14 "Cheilostomata" "Rhynchozoon" "sp." "W"
"2228" "Cook Strait" "8" "KAH_1206_29" 33 34 "Cheilostomata" "Micropora" "sp." 37 "Cheilostomata" "Rhynchozoon" "sp." "W"
"2238" "Cook Strait" "5" "TQI_1201_29" 35 27 "Cheilostomata" "Micropora" "sp." 28 "Cheilostomata" "Stephanollona" "scintillans" "W"
"2248" "Cook Strait" "6" "TQI_1201_29" 8 6 "Cheilostomata" "Micropora" "sp." 7 "Cheilostomata" "Valdemunitella" "valdemunita" "W"
"2255" "Cook Strait" "2" "TQI_1201_33" 8 9 "Cheilostomata" "Microporella" "agonistes" 10 "Cheilostomata" "Aimulosia" "australis" "W"
"2258" "Cook Strait" "7" "KAH_1206_01" 5 4 "Cheilostomata" "Microporella" "agonistes" 7 "Cheilostomata" "Bitectipora" "rostrata" "W"
"2261" "Cook Strait" "9" "TQI_1201_29" 4 4 "Cheilostomata" "Microporella" "agonistes" 6 "Cheilostomata" "Calyptotheca" "immersa" "W"
"2263" "Cook Strait" "9" "TQI_1201_29" 5 4 "Cheilostomata" "Microporella" "agonistes" 5 "Cheilostomata" "Celleporina" "sinuata" "W"
"2268" "Cook Strait" "2" "KAH_1206_01" 22 17 "Cheilostomata" "Microporella" "agonistes" 18 "Cheilostomata" "Crepidacantha" "crinispina" "W"
"2271" "Cook Strait" "1" "KAH_1206_29" 11 5 "Cheilostomata" "Microporella" "agonistes" 11 "Cheilostomata" "Crepidacantha" "crinispina" "W"
"2272" "Cook Strait" "1" "KAH_1206_29" 12 10 "Cheilostomata" "Microporella" "agonistes" 11 "Cheilostomata" "Crepidacantha" "crinispina" "W"
"2274" "Cook Strait" "9" "TQI_1201_29" 23 20 "Cheilostomata" "Microporella" "agonistes" 21 "Cheilostomata" "Escharella" "spinosissima" "W"
"2278" "Cook Strait" "6" "KAH_1206_12" 17 7 "Cheilostomata" "Microporella" "agonistes" 15 "Cheilostomata" "Escharoides" "angela" "W"
"2279" "Cook Strait" "9" "TQI_1201_29" 37 40 "Cheilostomata" "Microporella" "agonistes" 41 "Cheilostomata" "Escharoides" "excavata" "W"
"2292" "Cook Strait" "1" "KAH_1206_29" 5 5 "Cheilostomata" "Microporella" "agonistes" 4 "Cheilostomata" "Fenestrulina" "sp. 1" "W"
"2306" "Cook Strait" "6" "TQI_1201_29" 1 2 "Cheilostomata" "Microporella" "agonistes" 1 "Cheilostomata" "Macropora" "levinseni" "W"
"2307" "Cook Strait" "4" "KAH_1206_23" 1 2 "Cheilostomata" "Microporella" "agonistes" 1 "Cheilostomata" "Macropora" "levinseni" "W"
"2308" "Cook Strait" "2" "KAH_1206_01" 49 36 "Cheilostomata" "Microporella" "agonistes" 41 "Cheilostomata" "Macropora" "levinseni" "W"
"2309" "Cook Strait" "7" "KAH_1206_01" 7 4 "Cheilostomata" "Microporella" "agonistes" 8 "Cheilostomata" "Micropora" "mortenseni" "W"
"2310" "Cook Strait" "6" "TQI_1201_29" 2 2 "Cheilostomata" "Microporella" "agonistes" 3 "Cheilostomata" "Micropora" "sp." "W"
"2311" "Cook Strait" "11" "TQI_1201_29" 19 20 "Cheilostomata" "Microporella" "agonistes" 21 "Cheilostomata" "Micropora" "sp." "W"
"2315" "Cook Strait" "4" "KAH_1206_09" 2 5 "Cheilostomata" "Microporella" "agonistes" 4 "Cheilostomata" "Micropora" "sp." "W"
"2320" "Cook Strait" "9" "TQI_1201_29" 38 4 "Cheilostomata" "Microporella" "agonistes" 40 "Cheilostomata" "Microporella" "agonistes" "W"
"2326" "Cook Strait" "12" "KAH_1206_29" 2 3 "Cheilostomata" "Microporella" "agonistes" 1 "Cheilostomata" "Microporella" "agonistes" "W"
"2334" "Cook Strait" "6" "KAH_1206_12" 9 7 "Cheilostomata" "Microporella" "agonistes" 8 "Cheilostomata" "Parkermavella" "punctigera" "W"
"2339" "Cook Strait" "9" "TQI_1201_29" 39 40 "Cheilostomata" "Microporella" "agonistes" 39 "Cheilostomata" "Rhynchozoon" "sp." "W"
"2341" "Cook Strait" "2" "KAH_1206_01" 45 36 "Cheilostomata" "Microporella" "agonistes" 35 "Cheilostomata" "Rhynchozoon" "sp." "W"
"2347" "Cook Strait" "12" "KAH_1206_29" 3 3 "Cheilostomata" "Microporella" "agonistes" 4 "Cheilostomata" "Rhynchozoon" "sp." "W"
"2348" "Cook Strait" "3" "TQI_1201_29" 12 13 "Cheilostomata" "Microporella" "agonistes" 14 "Cheilostomata" "Smittina" "rosacea" "W"
"2354" "Cook Strait" "1" "TQI_1201_29" 10 8 "Cheilostomata" "Microporella" "agonistes" 9 "Cheilostomata" "Tretosina" "flemingi" "W"
"2358" "Cook Strait" "2" "KAH_1206_01" 4 1 "Cheilostomata" "Microporella" "agonistes" 4 "Cheilostomata" "Valdemunitella" "valdemunita" "W"
"2359" "Cook Strait" "2" "KAH_1206_01" 53 36 "Cheilostomata" "Microporella" "agonistes" 38 "Cheilostomata" "Valdemunitella" "valdemunita" "W"
"2360" "Cook Strait" "2" "KAH_1206_01" 52 36 "Cheilostomata" "Microporella" "agonistes" 37 "Cheilostomata" "Xenogma" "rhomboidale" "W"
"2361" "Cook Strait" "1" "KAH_1206_91" 5 3 "Cheilostomata" "Microporella" "discors" 5 "Cheilostomata" "Bitectipora" "rostrata" "W"
"2366" "Cook Strait" "1" "TQI_1201_29" 27 18 "Cheilostomata" "Microporella" "discors" 22 "Cheilostomata" "Crepidacantha" "crinispina" "W"
"2367" "Cook Strait" "11" "TQI_1201_29" 38 41 "Cheilostomata" "Microporella" "discors" 43 "Cheilostomata" "Crepidacantha" "crinispina" "W"
"2369" "Cook Strait" "1" "KAH_1206_18" 8 2 "Cheilostomata" "Microporella" "discors" 6 "Cheilostomata" "Crepidacantha" "crinispina" "W"
"2370" "Cook Strait" "4" "TQI_1201_25" 1 2 "Cheilostomata" "Microporella" "discors" 1 "Cheilostomata" "Crepidacantha" "crinispina" "W"
"2373" "Cook Strait" "5" "KAH_1206_12" 1 1 "Cheilostomata" "Microporella" "discors" 2 "Cheilostomata" "Crepidacantha" "crinispina" "W"
"2374" "Cook Strait" "6" "KAH_1206_12" 40 32 "Cheilostomata" "Microporella" "discors" 33 "Cheilostomata" "Crepidacantha" "crinispina" "W"
"2386" "Cook Strait" "3" "TQI_1201_29" 4 5 "Cheilostomata" "Microporella" "discors" 6 "Cheilostomata" "Exochella" "conjuncta" "W"
"2390" "Cook Strait" "3" "TQI_1201_29" 19 19 "Cheilostomata" "Microporella" "discors" 20 "Cheilostomata" "Fenestrulina" "reticulata" "W"
"2391" "Cook Strait" "5" "TQI_1201_29" 29 17 "Cheilostomata" "Microporella" "discors" 19 "Cheilostomata" "Fenestrulina" "reticulata" "W"
"2392" "Cook Strait" "4" "KAH_1206_23" 7 9 "Cheilostomata" "Microporella" "discors" 8 "Cheilostomata" "Fenestrulina" "reticulata" "W"
"2394" "Cook Strait" "1" "TQI_1201_25" 26 24 "Cheilostomata" "Microporella" "discors" 26 "Cheilostomata" "Hippomenella" "vellicata" "W"
"2408" "Cook Strait" "1" "KAH_1206_18" 2 2 "Cheilostomata" "Microporella" "discors" 3 "Cheilostomata" "Macropora" "levinseni" "W"
"2411" "Cook Strait" "5" "KAH_1206_01" 15 10 "Cheilostomata" "Microporella" "discors" 11 "Cheilostomata" "Macropora" "levinseni" "W"
"2417" "Cook Strait" "2" "TQI_1201_29" 20 28 "Cheilostomata" "Microporella" "discors" 30 "Cheilostomata" "Micropora" "sp." "W"
"2418" "Cook Strait" "5" "TQI_1201_29" 41 25 "Cheilostomata" "Microporella" "discors" 35 "Cheilostomata" "Micropora" "sp." "W"
"2419" "Cook Strait" "5" "TQI_1201_29" 57 46 "Cheilostomata" "Microporella" "discors" 49 "Cheilostomata" "Micropora" "sp." "W"
"2422" "Cook Strait" "4" "KAH_1206_12" 7 4 "Cheilostomata" "Microporella" "discors" 7 "Cheilostomata" "Micropora" "sp." "W"
"2426" "Cook Strait" "3" "TQI_1201_29" 9 10 "Cheilostomata" "Microporella" "discors" 12 "Cheilostomata" "Microporella" "discors" "W"
"2429" "Cook Strait" "1" "KAH_1206_18" 3 2 "Cheilostomata" "Microporella" "discors" 4 "Cheilostomata" "Microporella" "speculum" "W"
"2430" "Cook Strait" "5" "KAH_1206_01" 26 10 "Cheilostomata" "Microporella" "discors" 21 "Cheilostomata" "Microporella" "speculum" "W"
"2431" "Cook Strait" "6" "KAH_1206_01" 7 6 "Cheilostomata" "Microporella" "discors" 7 "Cheilostomata" "Microporella" "speculum" "W"
"2433" "Cook Strait" "1" "KAH_1206_91" 6 3 "Cheilostomata" "Microporella" "discors" 6 "Cheilostomata" "Opaeophora" "lepida" "W"
"2435" "Cook Strait" "6" "KAH_1206_12" 42 32 "Cheilostomata" "Microporella" "discors" 35 "Cheilostomata" "Parasmittina" "delicatula" "W"
"2438" "Cook Strait" "5" "TQI_1201_29" 40 25 "Cheilostomata" "Microporella" "discors" 34 "Cheilostomata" "Parkermavella" "punctigera" "W"
"2442" "Cook Strait" "3" "TQI_1201_29" 7 10 "Cheilostomata" "Microporella" "discors" 8 "Cheilostomata" "Rhynchozoon" "sp." "W"
"2443" "Cook Strait" "3" "TQI_1201_29" 13 15 "Cheilostomata" "Microporella" "discors" 16 "Cheilostomata" "Rhynchozoon" "sp." "W"
"2445" "Cook Strait" "5" "TQI_1201_29" 30 17 "Cheilostomata" "Microporella" "discors" 21 "Cheilostomata" "Rhynchozoon" "sp." "W"
"2447" "Cook Strait" "3" "KAH_1206_04" 4 2 "Cheilostomata" "Microporella" "discors" 4 "Cheilostomata" "Rhynchozoon" "sp." "W"
"2455" "Cook Strait" "1" "TQI_1201_25" 24 24 "Cheilostomata" "Microporella" "discors" 25 "Cheilostomata" "Valdemunitella" "valdemunita" "W"
"2458" "Cook Strait" "1" "KAH_1206_04" 13 11 "Cheilostomata" "Microporella" "sp." 10 "Cheilostomata" "Macropora" "levinseni" "W"
"2461" "Cook Strait" "5" "KAH_1206_01" 5 7 "Cheilostomata" "Microporella" "speculum" 5 "Cheilostomata" "Aimulosia" "marsupium" "W"
"2465" "Cook Strait" "5" "KAH_1206_29" 49 49 "Cheilostomata" "Microporella" "speculum" 52 "Cheilostomata" "Bitectipora" "rostrata" "W"
"2480" "Cook Strait" "8" "KAH_1206_09" 2 1 "Cheilostomata" "Microporella" "speculum" 3 "Cheilostomata" "Celleporina" "sp." "W"
"2484" "Cook Strait" "1" "KAH_1206_16" 25 19 "Cheilostomata" "Microporella" "speculum" 21 "Cheilostomata" "Crepidacantha" "crinispina" "W"
"2486" "Cook Strait" "1" "KAH_1206_24" 19 12 "Cheilostomata" "Microporella" "speculum" 13 "Cheilostomata" "Crepidacantha" "crinispina" "W"
"2488" "Cook Strait" "6" "KAH_1206_09" 6 5 "Cheilostomata" "Microporella" "speculum" 7 "Cheilostomata" "Crepidacantha" "crinispina" "W"
"2492" "Cook Strait" "2" "KAH_1206_12" 43 46 "Cheilostomata" "Microporella" "speculum" 47 "Cheilostomata" "Crepidacantha" "crinispina" "W"
"2493" "Cook Strait" "10" "KAH_1206_12" 10 10 "Cheilostomata" "Microporella" "speculum" 12 "Cheilostomata" "Crepidacantha" "crinispina" "W"
"2494" "Cook Strait" "8" "KAH_1206_01" 8 5 "Cheilostomata" "Microporella" "speculum" 8 "Cheilostomata" "Crepidacantha" "crinispina" "W"
"2496" "Cook Strait" "10" "KAH_1206_12" 17 16 "Cheilostomata" "Microporella" "speculum" 19 "Cheilostomata" "Cribellopora" "sp." "W"
"2501" "Cook Strait" "5" "KAH_1206_12" 11 13 "Cheilostomata" "Microporella" "speculum" 15 "Cheilostomata" "Escharella" "spinosissima" "W"
"2521" "Cook Strait" "2" "KAH_1206_09" 17 17 "Cheilostomata" "Microporella" "speculum" 21 "Cheilostomata" "Fenestrulina" "reticulata" "W"
"2552" "Cook Strait" "8" "KAH_1206_01" 5 5 "Cheilostomata" "Microporella" "speculum" 6 "Cheilostomata" "Micropora" "mortenseni" "W"
"2553" "Cook Strait" "8" "KAH_1206_01" 11 5 "Cheilostomata" "Microporella" "speculum" 9 "Cheilostomata" "Micropora" "mortenseni" "W"
"2584" "Cook Strait" "8" "KAH_1206_01" 12 5 "Cheilostomata" "Microporella" "speculum" 10 "Cheilostomata" "Microporella" "speculum" "W"
"2593" "Cook Strait" "4" "KAH_1206_04" 2 2 "Cheilostomata" "Microporella" "speculum" 3 "Cheilostomata" "Parasmittina" "aotea" "W"
"2602" "Cook Strait" "3" "KAH_1206_01" 16 21 "Cheilostomata" "Microporella" "speculum" 23 "Cheilostomata" "Parkermavella" "punctigera" "W"
"2622" "Cook Strait" "11" "KAH_1206_29" 8 11 "Cheilostomata" "Microporella" "speculum" 13 "Cheilostomata" "Rhynchozoon" "sp." "W"
"2628" "Cook Strait" "12" "TQI_1201_29" 6 10 "Cheilostomata" "Microporella" "speculum" 11 "Cheilostomata" "und." "und." "W"
"2637" "Cook Strait" "1" "KAH_1206_09" 53 1 "Cheilostomata" "Mollia" "amoena" 51 "Cheilostomata" "Arachnopusia" "unicornis" "W"
"2639" "Cook Strait" "1" "KAH_1206_24" 1 2 "Cheilostomata" "Mollia" "amoena" 1 "Cheilostomata" "Calloporina" "angustipora" "W"
"2640" "Cook Strait" "1" "KAH_1206_09" 1 1 "Cheilostomata" "Mollia" "amoena" 2 "Cheilostomata" "Chiastosella" "cf. umbonata" "W"
"2641" "Cook Strait" "1" "TQI_1201_20" 6 1 "Cheilostomata" "Mollia" "amoena" 5 "Cheilostomata" "Crepidacantha" "crinispina" "W"
"2642" "Cook Strait" "1" "KAH_1206_24" 12 4 "Cheilostomata" "Mollia" "amoena" 12 "Cheilostomata" "Crepidacantha" "crinispina" "W"
"2644" "Cook Strait" "1" "KAH_1206_23" 25 7 "Cheilostomata" "Mollia" "amoena" 16 "Cheilostomata" "Escharella" "spinosissima" "W"
"2645" "Cook Strait" "1" "TQI_1201_20" 32 10 "Cheilostomata" "Mollia" "amoena" 25 "Cheilostomata" "Escharoides" "excavata" "W"
"2648" "Cook Strait" "4" "KAH_1206_24" 9 5 "Cheilostomata" "Mollia" "amoena" 8 "Cheilostomata" "Escharoides" "excavata" "W"
"2649" "Cook Strait" "1" "KAH_1206_24" 8 2 "Cheilostomata" "Mollia" "amoena" 6 "Cheilostomata" "Exochella" "conjuncta" "W"
"2650" "Cook Strait" "4" "TQI_1201_29" 4 5 "Cheilostomata" "Mollia" "amoena" 7 "Cheilostomata" "Fenestrulina" "reticulata" "W"
"2651" "Cook Strait" "4" "KAH_1206_24" 5 2 "Cheilostomata" "Mollia" "amoena" 5 "Cheilostomata" "Fenestrulina" "reticulata" "W"
"2652" "Cook Strait" "1" "KAH_1206_23" 2 1 "Cheilostomata" "Mollia" "amoena" 3 "Cheilostomata" "Figularia" "carinata" "W"
"2664" "Cook Strait" "1" "KAH_1206_23" 24 1 "Cheilostomata" "Mollia" "amoena" 5 "Cheilostomata" "Macropora" "levinseni" "W"
"2665" "Cook Strait" "2" "KAH_1206_01" 19 15 "Cheilostomata" "Mollia" "amoena" 16 "Cheilostomata" "Macropora" "levinseni" "W"
"2666" "Cook Strait" "1" "TQI_1201_20" 14 10 "Cheilostomata" "Mollia" "amoena" 11 "Cheilostomata" "Micropora" "sp." "W"
"2667" "Cook Strait" "1" "TQI_1201_20" 30 10 "Cheilostomata" "Mollia" "amoena" 24 "Cheilostomata" "Micropora" "sp." "W"
"2668" "Cook Strait" "2" "KAH_1206_18" 11 12 "Cheilostomata" "Mollia" "amoena" 16 "Cheilostomata" "Micropora" "sp." "W"
"2669" "Cook Strait" "1" "KAH_1206_24" 14 2 "Cheilostomata" "Mollia" "amoena" 9 "Cheilostomata" "Micropora" "sp." "W"
"2670" "Cook Strait" "1" "KAH_1206_23" 20 1 "Cheilostomata" "Mollia" "amoena" 14 "Cheilostomata" "Micropora" "sp." "W"
"2672" "Cook Strait" "2" "KAH_1206_23" 3 2 "Cheilostomata" "Mollia" "amoena" 4 "Cheilostomata" "Micropora" "sp." "W"
"2673" "Cook Strait" "2" "KAH_1206_18" 10 12 "Cheilostomata" "Mollia" "amoena" 15 "Cheilostomata" "Microporella" "agonistes" "W"
"2674" "Cook Strait" "1" "KAH_1206_23" 22 1 "Cheilostomata" "Mollia" "amoena" 13 "Cheilostomata" "Microporella" "agonistes" "W"
"2676" "Cook Strait" "2" "KAH_1206_01" 20 15 "Cheilostomata" "Mollia" "amoena" 17 "Cheilostomata" "Microporella" "agonistes" "W"
"2678" "Cook Strait" "1" "KAH_1206_24" 13 2 "Cheilostomata" "Mollia" "amoena" 8 "Cheilostomata" "Microporella" "speculum" "W"
"2679" "Cook Strait" "4" "KAH_1206_24" 4 2 "Cheilostomata" "Mollia" "amoena" 4 "Cheilostomata" "Microporella" "speculum" "W"
"2680" "Cook Strait" "6" "KAH_1206_29" 8 9 "Cheilostomata" "Mollia" "amoena" 11 "Cheilostomata" "Microporella" "speculum" "W"
"2682" "Cook Strait" "2" "KAH_1206_18" 8 12 "Cheilostomata" "Mollia" "amoena" 13 "Cheilostomata" "Parkermavella" "punctigera" "W"
"2684" "Cook Strait" "4" "TQI_1201_29" 3 5 "Cheilostomata" "Mollia" "amoena" 6 "Cheilostomata" "Rhynchozoon" "sp." "W"
"2685" "Cook Strait" "6" "KAH_1206_29" 11 9 "Cheilostomata" "Mollia" "amoena" 13 "Cheilostomata" "Rhynchozoon" "sp." "W"
"2687" "Cook Strait" "4" "KAH_1206_24" 8 2 "Cheilostomata" "Mollia" "amoena" 8 "Cheilostomata" "Steginoporella" "magnifica" "W"
"2689" "Cook Strait" "1" "KAH_1206_24" 5 2 "Cheilostomata" "Mollia" "amoena" 4 "Cheilostomata" "Valdemunitella" "valdemunita" "W"
"2695" "Cook Strait" "1" "KAH_1206_04" 30 24 "Cheilostomata" "Odontionella" "cyclops" 27 "Cheilostomata" "Calloporina" "angustipora" "W"
"2696" "Cook Strait" "2" "KAH_1206_04" 4 1 "Cheilostomata" "Odontionella" "cyclops" 5 "Cheilostomata" "Calloporina" "angustipora" "W"
"2697" "Cook Strait" "2" "KAH_1206_04" 5 1 "Cheilostomata" "Odontionella" "cyclops" 6 "Cheilostomata" "Calloporina" "angustipora" "W"
"2698" "Cook Strait" "2" "KAH_1206_17" 1 1 "Cheilostomata" "Odontionella" "cyclops" 2 "Cheilostomata" "Celleporina" "sp." "W"
"2699" "Cook Strait" "7" "KAH_1206_12" 1 1 "Cheilostomata" "Odontionella" "cyclops" 2 "Cheilostomata" "Celleporina" "sp." "W"
"2700" "Cook Strait" "1" "TQI_1201_20" 5 4 "Cheilostomata" "Odontionella" "cyclops" 5 "Cheilostomata" "Crepidacantha" "crinispina" "W"
"2701" "Cook Strait" "2" "KAH_1206_04" 27 1 "Cheilostomata" "Odontionella" "cyclops" 25 "Cheilostomata" "Crepidacantha" "crinispina" "W"
"2707" "Cook Strait" "2" "KAH_1206_04" 3 1 "Cheilostomata" "Odontionella" "cyclops" 4 "Cheilostomata" "Figularia" "carinata" "W"
"2708" "Cook Strait" "11" "TQI_1201_29" 13 9 "Cheilostomata" "Odontionella" "cyclops" 11 "Cheilostomata" "Filaguria" "huttoni" "W"
"2717" "Cook Strait" "11" "TQI_1201_29" 18 18 "Cheilostomata" "Odontionella" "cyclops" 20 "Cheilostomata" "Microporella" "agonistes" "W"
"2718" "Cook Strait" "7" "KAH_1206_12" 2 1 "Cheilostomata" "Odontionella" "cyclops" 3 "Cheilostomata" "Microporella" "speculum" "W"
"2728" "Cook Strait" "7" "KAH_1206_12" 3 1 "Cheilostomata" "Odontionella" "cyclops" 4 "Cheilostomata" "Rhynchozoon" "sp." "W"
"2729" "Cook Strait" "7" "KAH_1206_12" 3 1 "Cheilostomata" "Odontionella" "cyclops" 6 "Cheilostomata" "Rhynchozoon" "sp." "W"
"2758" "Cook Strait" "1" "TQI_1201_29" 6 5 "Cheilostomata" "Osthimosia" "sp." 6 "Cheilostomata" "Crepidacantha" "crinispina" "W"
"2760" "Cook Strait" "8" "TQI_1201_29" 1 1 "Cheilostomata" "Osthimosia" "sp." 2 "Cheilostomata" "Escharoides" "excavata" "W"
"2765" "Cook Strait" "4" "KAH_1206_01" 9 8 "Cheilostomata" "Osthimosia" "sp." 10 "Cheilostomata" "Micropora" "sp." "W"
"2766" "Cook Strait" "6" "KAH_1206_29" 16 17 "Cheilostomata" "Osthimosia" "sp." 18 "Cheilostomata" "Microporella" "discors" "W"
"2770" "Cook Strait" "8" "TQI_1201_29" 4 1 "Cheilostomata" "Osthimosia" "sp." 7 "Cheilostomata" "Valdemunitella" "valdemunita" "W"
"2773" "Cook Strait" "5" "KAH_1206_29" 7 4 "Cheilostomata" "Parasmittina" "aotea" 8 "Cheilostomata" "Crepidacantha" "crinispina" "W"
"2783" "Cook Strait" "3" "KAH_1206_12" 8 1 "Cheilostomata" "Parasmittina" "delicatula" 6 "Cheilostomata" "Bitectipora" "rostrata" "W"
"2784" "Cook Strait" "5" "KAH_1206_12" 32 32 "Cheilostomata" "Parasmittina" "delicatula" 35 "Cheilostomata" "Crepidacantha" "crinispina" "W"
"2786" "Cook Strait" "2" "KAH_1206_29" 13 8 "Cheilostomata" "Parasmittina" "delicatula" 13 "Cheilostomata" "Escharella" "spinosissima" "W"
"2787" "Cook Strait" "3" "KAH_1206_12" 11 1 "Cheilostomata" "Parasmittina" "delicatula" 8 "Cheilostomata" "Escharoides" "angela" "W"
"2791" "Cook Strait" "3" "KAH_1206_12" 5 1 "Cheilostomata" "Parasmittina" "delicatula" 3 "Cheilostomata" "Micropora" "mortenseni" "W"
"2792" "Cook Strait" "3" "KAH_1206_12" 35 1 "Cheilostomata" "Parasmittina" "delicatula" 32 "Cheilostomata" "Micropora" "sp." "W"
"2793" "Cook Strait" "6" "KAH_1206_12" 31 24 "Cheilostomata" "Parasmittina" "delicatula" 25 "Cheilostomata" "Opaeophora" "lepida" "W"
"2798" "Cook Strait" "2" "KAH_1206_29" 12 8 "Cheilostomata" "Parasmittina" "delicatula" 12 "Cheilostomata" "Parkermavella" "punctigera" "W"
"2802" "Cook Strait" "6" "KAH_1206_12" 34 26 "Cheilostomata" "Parasmittina" "delicatula" 28 "Cheilostomata" "Rhynchozoon" "sp." "W"
"2804" "Cook Strait" "5" "KAH_1206_12" 7 4 "Cheilostomata" "Parasmittina" "delicatula" 9 "Cheilostomata" "Smittina" "torques" "W"
"2806" "Cook Strait" "5" "TQI_1201_29" 6 2 "Cheilostomata" "Parkermavella" "punctigera" 6 "Cheilostomata" "Bitectipora" "rostrata" "W"
"2807" "Cook Strait" "5" "TQI_1201_29" 47 37 "Cheilostomata" "Parkermavella" "punctigera" 41 "Cheilostomata" "Bitectipora" "rostrata" "W"
"2808" "Cook Strait" "5" "TQI_1201_29" 48 39 "Cheilostomata" "Parkermavella" "punctigera" 41 "Cheilostomata" "Bitectipora" "rostrata" "W"
"2811" "Cook Strait" "10" "KAH_1206_12" 12 10 "Cheilostomata" "Parkermavella" "punctigera" 13 "Cheilostomata" "Calloporina" "angustipora" "W"
"2813" "Cook Strait" "5" "TQI_1201_29" 8 7 "Cheilostomata" "Parkermavella" "punctigera" 8 "Cheilostomata" "Celleporina" "sp." "W"
"2826" "Cook Strait" "4" "KAH_1206_24" 2 2 "Cheilostomata" "Parkermavella" "punctigera" 3 "Cheilostomata" "Escharoides" "excavata" "W"
"2829" "Cook Strait" "3" "KAH_1206_01" 40 40 "Cheilostomata" "Parkermavella" "punctigera" 41 "Cheilostomata" "Fenestrulina" "reticulata" "W"
"2832" "Cook Strait" "3" "KAH_1206_29" 3 2 "Cheilostomata" "Parkermavella" "punctigera" 4 "Cheilostomata" "Figularia" "carinata" "W"
"2851" "Cook Strait" "6" "TQI_1201_29" 35 32 "Cheilostomata" "Parkermavella" "punctigera" 33 "Cheilostomata" "Microporella" "agonistes" "W"
"2852" "Cook Strait" "3" "KAH_1206_01" 13 10 "Cheilostomata" "Parkermavella" "punctigera" 11 "Cheilostomata" "Microporella" "agonistes" "W"
"2854" "Cook Strait" "5" "TQI_1201_29" 58 48 "Cheilostomata" "Parkermavella" "punctigera" 50 "Cheilostomata" "Microporella" "discors" "W"
"2856" "Cook Strait" "5" "KAH_1206_12" 21 30 "Cheilostomata" "Parkermavella" "punctigera" 29 "Cheilostomata" "Microporella" "discors" "W"
"2870" "Cook Strait" "5" "TQI_1201_29" 46 39 "Cheilostomata" "Parkermavella" "punctigera" 38 "Cheilostomata" "Rhynchozoon" "sp." "W"
"2871" "Cook Strait" "4" "KAH_1206_12" 39 37 "Cheilostomata" "Parkermavella" "punctigera" 36 "Cheilostomata" "Rhynchozoon" "sp." "W"
"2877" "Cook Strait" "5" "TQI_1201_29" 39 33 "Cheilostomata" "Parkermavella" "punctigera" 32 "Cheilostomata" "Valdemunitella" "valdemunita" "W"
"2960" "Cook Strait" "1" "KAH_1206_04" 14 17 "Cheilostomata" "Prenantia" "firmata" 18 "Cheilostomata" "Calloporina" "angustipora" "W"
"2961" "Cook Strait" "1" "KAH_1206_04" 15 17 "Cheilostomata" "Prenantia" "firmata" 19 "Cheilostomata" "Crepidacantha" "crinispina" "W"
"2962" "Cook Strait" "4" "TQI_1201_29" 11 18 "Cheilostomata" "Prenantia" "firmata" 19 "Cheilostomata" "Rhynchozoon" "sp." "W"
"2964" "Cook Strait" "5" "KAH_1206_01" 6 4 "Cheilostomata" "Rhynchozoon" "sp." 6 "Cheilostomata" "Aimulosia" "australis" "W"
"2966" "Cook Strait" "9" "TQI_1201_29" 29 26 "Cheilostomata" "Rhynchozoon" "sp." 30 "Cheilostomata" "Arachnopusia" "unicornis" "W"
"2970" "Cook Strait" "12" "TQI_1201_29" 22 21 "Cheilostomata" "Rhynchozoon" "sp." 22 "Cheilostomata" "Bitectipora" "rostrata" "W"
"2973" "Cook Strait" "3" "TQI_1201_29" 22 21 "Cheilostomata" "Rhynchozoon" "sp." 22 "Cheilostomata" "Calloporina" "angustipora" "W"
"2974" "Cook Strait" "9" "TQI_1201_29" 28 25 "Cheilostomata" "Rhynchozoon" "sp." 29 "Cheilostomata" "Calloporina" "angustipora" "W"
"2982" "Cook Strait" "8" "KAH_1206_01" 12 7 "Cheilostomata" "Rhynchozoon" "sp." 10 "Cheilostomata" "Celleporina" "sinuata" "W"
"2983" "Cook Strait" "8" "KAH_1206_01" 13 11 "Cheilostomata" "Rhynchozoon" "sp." 10 "Cheilostomata" "Celleporina" "sinuata" "W"
"2985" "Cook Strait" "3" "KAH_1206_29" 9 14 "Cheilostomata" "Rhynchozoon" "sp." 15 "Cheilostomata" "Celleporina" "sp." "W"
"2987" "Cook Strait" "1" "KAH_1206_09" 48 46 "Cheilostomata" "Rhynchozoon" "sp." 45 "Cheilostomata" "Crepidacantha" "crinispina" "W"
"2988" "Cook Strait" "1" "KAH_1206_09" 52 49 "Cheilostomata" "Rhynchozoon" "sp." 50 "Cheilostomata" "Crepidacantha" "crinispina" "W"
"2993" "Cook Strait" "8" "KAH_1206_29" 31 37 "Cheilostomata" "Rhynchozoon" "sp." 36 "Cheilostomata" "Crepidacantha" "crinispina" "W"
"2994" "Cook Strait" "9" "KAH_1206_29" 2 2 "Cheilostomata" "Rhynchozoon" "sp." 3 "Cheilostomata" "Crepidacantha" "crinispina" "W"
"3010" "Cook Strait" "3" "TQI_1201_29" 4 4 "Cheilostomata" "Rhynchozoon" "sp." 5 "Cheilostomata" "Exochella" "armata" "W"
"3014" "Cook Strait" "12" "TQI_1201_29" 8 7 "Cheilostomata" "Rhynchozoon" "sp." 6 "Cheilostomata" "Fenestrulina" "reticulata" "W"
"3015" "Cook Strait" "3" "KAH_1206_23" 12 11 "Cheilostomata" "Rhynchozoon" "sp." 13 "Cheilostomata" "Fenestrulina" "reticulata" "W"
"3016" "Cook Strait" "1" "TQI_1201_25" 9 7 "Cheilostomata" "Rhynchozoon" "sp." 10 "Cheilostomata" "Fenestrulina" "reticulata" "W"
"3018" "Cook Strait" "2" "KAH_1206_29" 48 41 "Cheilostomata" "Rhynchozoon" "sp." 42 "Cheilostomata" "Fenestrulina" "sp. 1" "W"
"3022" "Cook Strait" "5" "KAH_1206_12" 26 25 "Cheilostomata" "Rhynchozoon" "sp." 28 "Cheilostomata" "Hippomenella" "vellicata" "W"
"3056" "Cook Strait" "9" "TQI_1201_29" 26 26 "Cheilostomata" "Rhynchozoon" "sp." 27 "Cheilostomata" "Micropora" "sp." "W"
"3060" "Cook Strait" "10" "KAH_1206_12" 21 18 "Cheilostomata" "Rhynchozoon" "sp." 20 "Cheilostomata" "Micropora" "sp." "W"
"3065" "Cook Strait" "5" "TQI_1201_29" 31 21 "Cheilostomata" "Rhynchozoon" "sp." 22 "Cheilostomata" "Microporella" "discors" "W"
"3067" "Cook Strait" "5" "KAH_1206_12" 22 25 "Cheilostomata" "Rhynchozoon" "sp." 29 "Cheilostomata" "Microporella" "discors" "W"
"3077" "Cook Strait" "8" "KAH_1206_12" 2 1 "Cheilostomata" "Rhynchozoon" "sp." 3 "Cheilostomata" "Microporella" "speculum" "W"
"3078" "Cook Strait" "2" "KAH_1206_01" 51 42 "Cheilostomata" "Rhynchozoon" "sp." 43 "Cheilostomata" "Microporella" "speculum" "W"
"3080" "Cook Strait" "8" "KAH_1206_01" 17 15 "Cheilostomata" "Rhynchozoon" "sp." 13 "Cheilostomata" "Microporella" "speculum" "W"
"3082" "Cook Strait" "9" "KAH_1206_29" 5 8 "Cheilostomata" "Rhynchozoon" "sp." 9 "Cheilostomata" "Microporella" "speculum" "W"
"3084" "Cook Strait" "11" "KAH_1206_29" 6 10 "Cheilostomata" "Rhynchozoon" "sp." 11 "Cheilostomata" "Microporella" "speculum" "W"
"3086" "Cook Strait" "10" "KAH_1206_12" 22 18 "Cheilostomata" "Rhynchozoon" "sp." 21 "Cheilostomata" "Mollia" "amoena" "W"
"3098" "Cook Strait" "5" "KAH_1206_12" 24 25 "Cheilostomata" "Rhynchozoon" "sp." 30 "Cheilostomata" "Parkermavella" "punctigera" "W"
"3118" "Cook Strait" "8" "KAH_1206_01" 15 11 "Cheilostomata" "Rhynchozoon" "sp." 12 "Cheilostomata" "Rhynchozoon" "sp." "W"
"3122" "Cook Strait" "9" "KAH_1206_29" 7 12 "Cheilostomata" "Rhynchozoon" "sp." 10 "Cheilostomata" "Rhynchozoon" "sp." "W"
"3129" "Cook Strait" "12" "TQI_1201_29" 9 8 "Cheilostomata" "Rhynchozoon" "sp." 9 "Cheilostomata" "Valdemunitella" "valdemunita" "W"
"3134" "Cook Strait" "6" "KAH_1206_29" 18 13 "Cheilostomata" "Rhynchozoon" "sp." 14 "Cheilostomata" "Valdemunitella" "valdemunita" "W"
"3135" "Cook Strait" "1" "TQI_1201_13" 4 9 "Cheilostomata" "Schizosmittina" "sp." 8 "Cheilostomata" "Aimulosia" "australis" "W"
"3137" "Cook Strait" "2" "TQI_1201_33" 10 10 "Cheilostomata" "Schizosmittina" "sp." 9 "Cheilostomata" "Bitectipora" "rostrata" "W"
"3140" "Cook Strait" "7" "KAH_1206_12" 10 11 "Cheilostomata" "Schizosmittina" "sp." 13 "Cheilostomata" "Crepidacantha" "crinispina" "W"
"3143" "Cook Strait" "1" "TQI_1201_13" 13 18 "Cheilostomata" "Schizosmittina" "sp." 19 "Cheilostomata" "Micropora" "sp." "W"
"3144" "Cook Strait" "8" "KAH_1206_12" 11 14 "Cheilostomata" "Schizosmittina" "sp." 13 "Cheilostomata" "Microporella" "speculum" "W"
"3147" "Cook Strait" "7" "KAH_1206_01" 34 30 "Cheilostomata" "Schizosmittina" "sp." 29 "Cheilostomata" "Opaeophora" "lepida" "W"
"3148" "Cook Strait" "1" "TQI_1201_13" 7 14 "Cheilostomata" "Schizosmittina" "sp." 13 "Cheilostomata" "Parasmittina" "aotea" "W"
"3153" "Cook Strait" "2" "TQI_1201_13" 13 125 "Cheilostomata" "Schizosmittina" "sp." 124 "Cheilostomata" "Schizosmittina" "sp." "W"
"3155" "Cook Strait" "2" "TQI_1201_13" 16 23 "Cheilostomata" "Smittina" "purpurea" 22 "Cheilostomata" "Antarctothoa" "tongima" "W"
"3203" "Cook Strait" "1" "KAH_1206_04" 22 16 "Cheilostomata" "Smittina" "rosacea" 17 "Cheilostomata" "Aimulosia" "marsupium" "W"
"3206" "Cook Strait" "3" "TQI_1201_13" 44 52 "Cheilostomata" "Smittina" "rosacea" 51 "Cheilostomata" "Exochella" "conjuncta" "W"
"3212" "Cook Strait" "1" "TQI_1201_13" 1 1 "Cheilostomata" "Smittina" "torques" 2 "Cheilostomata" "Aimulosia" "australis" "W"
"3213" "Cook Strait" "1" "TQI_1201_13" 2 1 "Cheilostomata" "Smittina" "torques" 3 "Cheilostomata" "Aimulosia" "australis" "W"
"3214" "Cook Strait" "1" "KAH_1206_04" 3 1 "Cheilostomata" "Smittina" "torques" 4 "Cheilostomata" "Aimulosia" "marsupium" "W"
"3215" "Cook Strait" "1" "KAH_1206_04" 4 2 "Cheilostomata" "Smittina" "torques" 4 "Cheilostomata" "Aimulosia" "marsupium" "W"
"3216" "Cook Strait" "2" "TQI_1201_33" 15 12 "Cheilostomata" "Smittina" "torques" 13 "Cheilostomata" "Calloporina" "angustipora" "W"
"3217" "Cook Strait" "2" "TQI_1201_33" 3 3 "Cheilostomata" "Smittina" "torques" 4 "Cheilostomata" "Calloporina" "angustipora" "W"
"3218" "Cook Strait" "2" "TQI_1201_33" 4 3 "Cheilostomata" "Smittina" "torques" 5 "Cheilostomata" "Calloporina" "angustipora" "W"
"3219" "Cook Strait" "3" "KAH_1206_18" 7 8 "Cheilostomata" "Smittina" "torques" 9 "Cheilostomata" "Calloporina" "angustipora" "W"
"3233" "Cook Strait" "3" "KAH_1206_18" 9 8 "Cheilostomata" "Smittina" "torques" 11 "Cheilostomata" "Microporella" "speculum" "W"
"3240" "Cook Strait" "1" "KAH_1206_04" 10 2 "Cheilostomata" "Smittina" "torques" 7 "Cheilostomata" "Smittina" "torques" "W"
"3242" "Cook Strait" "1" "KAH_1206_04" 46 15 "Cheilostomata" "Smittina" "torques" 39 "Cheilostomata" "Smittoidea" "cf. discoveriae" "W"
"3248" "Cook Strait" "5" "KAH_1206_09" 9 9 "Cheilostomata" "Smittoidea" "cf. discoveriae" 11 "Cheilostomata" "Microporella" "agonistes" "W"
"3249" "Cook Strait" "3" "KAH_1206_09" 14 16 "Cheilostomata" "Smittoidea" "cf. discoveriae" 17 "Cheilostomata" "Rhynchozoon" "sp." "W"
"3254" "Cook Strait" "3" "TQI_1201_33" 1 1 "Cheilostomata" "Smittoidea" "maunganuiensis" 2 "Cheilostomata" "Schizosmittina" "sp." "W"
"3255" "Cook Strait" "4" "KAH_1206_24" 10 8 "Cheilostomata" "Steginoporella" "magnifica" 7 "Cheilostomata" "Crepidacantha" "crinispina" "W"
"3256" "Cook Strait" "7" "KAH_1206_09" 1 1 "Cheilostomata" "Steginoporella" "magnifica" 2 "Cheilostomata" "Fenestrulina" "reticulata" "W"
"3261" "Cook Strait" "7" "KAH_1206_09" 7 1 "Cheilostomata" "Steginoporella" "magnifica" 6 "Cheilostomata" "Microporella" "agonistes" "W"
"3262" "Cook Strait" "7" "KAH_1206_09" 8 1 "Cheilostomata" "Steginoporella" "magnifica" 7 "Cheilostomata" "Odontionella" "cyclops" "W"
"3264" "Cook Strait" "3" "KAH_1206_01" 14 15 "Cheilostomata" "Steginoporella" "magnifica" 19 "Cheilostomata" "Rhynchozoon" "sp." "W"
"3265" "Cook Strait" "7" "KAH_1206_09" 2 1 "Cheilostomata" "Steginoporella" "magnifica" 3 "Cheilostomata" "Valdemunitella" "valdemunita" "W"
"3268" "Cook Strait" "2" "TQI_1201_29" 14 20 "Cheilostomata" "Stephanollona" "scintillans" 21 "Cheilostomata" "Escharella" "spinosissima" "W"
"3269" "Cook Strait" "1" "KAH_1206_12" 3 4 "Cheilostomata" "Stephanollona" "scintillans" 5 "Cheilostomata" "Escharella" "spinosissima" "W"
"3277" "Cook Strait" "9" "TQI_1201_29" 14 12 "Cheilostomata" "Stephanollona" "scintillans" 13 "Cheilostomata" "Microporella" "agonistes" "W"
"3279" "Cook Strait" "1" "KAH_1206_17" 15 19 "Cheilostomata" "Stephanollona" "scintillans" 20 "Cheilostomata" "Microporella" "speculum" "W"
"3282" "Cook Strait" "3" "KAH_1206_09" 15 18 "Cheilostomata" "Stephanollona" "scintillans" 17 "Cheilostomata" "Rhynchozoon" "sp." "W"
"3283" "Cook Strait" "5" "KAH_1206_09" 34 37 "Cheilostomata" "Stephanollona" "scintillans" 38 "Cheilostomata" "Rhynchozoon" "sp." "W"
"3317" "Cook Strait" "8" "KAH_1206_01" 15 11 "Cheilostomata" "Tretosina" "flemingi" 12 "Cheilostomata" "Bitectipora" "rostrata" "W"
"3320" "Cook Strait" "4" "KAH_1206_01" 3 1 "Cheilostomata" "Tretosina" "flemingi" 4 "Cheilostomata" "Microporella" "speculum" "W"
"3321" "Cook Strait" "4" "KAH_1206_01" 2 1 "Cheilostomata" "Tretosina" "flemingi" 3 "Cheilostomata" "und." "und." "W"
"3325" "Cook Strait" "3" "KAH_1206_04" 11 18 "Cheilostomata" "und." "und." 17 "Cheilostomata" "Crepidacantha" "crinispina" "W"
"3339" "Cook Strait" "3" "KAH_1206_01" 10 1 "Cheilostomata" "Valdemunitella" "valdemunita" 8 "Cheilostomata" "Bitectipora" "rostrata" "W"
"3340" "Cook Strait" "4" "KAH_1206_01" 8 7 "Cheilostomata" "Valdemunitella" "valdemunita" 9 "Cheilostomata" "Bitectipora" "rostrata" "W"
"3341" "Cook Strait" "10" "TQI_1201_29" 2 3 "Cheilostomata" "Valdemunitella" "valdemunita" 4 "Cheilostomata" "Calloporina" "angustipora" "W"
"3342" "Cook Strait" "9" "TQI_1201_29" 12 15 "Cheilostomata" "Valdemunitella" "valdemunita" 16 "Cheilostomata" "Celleporina" "sp." "W"
"3343" "Cook Strait" "9" "KAH_1206_09" 9 1 "Cheilostomata" "Valdemunitella" "valdemunita" 8 "Cheilostomata" "Crepidacantha" "crinispina" "W"
"3344" "Cook Strait" "4" "KAH_1206_12" 46 46 "Cheilostomata" "Valdemunitella" "valdemunita" 47 "Cheilostomata" "Crepidacantha" "crinispina" "W"
"3348" "Cook Strait" "3" "KAH_1206_12" 23 18 "Cheilostomata" "Valdemunitella" "valdemunita" 20 "Cheilostomata" "Escharella" "spinosissima" "W"
"3356" "Cook Strait" "1" "KAH_1206_29" 13 7 "Cheilostomata" "Valdemunitella" "valdemunita" 12 "Cheilostomata" "Exochella" "conjuncta" "W"
"3357" "Cook Strait" "10" "TQI_1201_29" 3 3 "Cheilostomata" "Valdemunitella" "valdemunita" 5 "Cheilostomata" "Fenestrulina" "reticulata" "W"
"3358" "Cook Strait" "3" "KAH_1206_23" 14 10 "Cheilostomata" "Valdemunitella" "valdemunita" 14 "Cheilostomata" "Fenestrulina" "reticulata" "W"
"3361" "Cook Strait" "2" "KAH_1206_17" 2 2 "Cheilostomata" "Valdemunitella" "valdemunita" 3 "Cheilostomata" "Filaguria" "huttoni" "W"
"3365" "Cook Strait" "1" "TQI_1201_25" 25 25 "Cheilostomata" "Valdemunitella" "valdemunita" 26 "Cheilostomata" "Hippomenella" "vellicata" "W"
"3366" "Cook Strait" "4" "KAH_1206_01" 17 17 "Cheilostomata" "Valdemunitella" "valdemunita" 18 "Cheilostomata" "Hippomenella" "vellicata" "W"
"3379" "Cook Strait" "3" "KAH_1206_01" 3 1 "Cheilostomata" "Valdemunitella" "valdemunita" 3 "Cheilostomata" "Macropora" "levinseni" "W"
"3380" "Cook Strait" "3" "KAH_1206_12" 22 18 "Cheilostomata" "Valdemunitella" "valdemunita" 19 "Cheilostomata" "Micropora" "mortenseni" "W"
"3383" "Cook Strait" "1" "TQI_1201_20" 20 15 "Cheilostomata" "Valdemunitella" "valdemunita" 16 "Cheilostomata" "Microporella" "agonistes" "W"
"3385" "Cook Strait" "3" "TQI_1201_25" 9 10 "Cheilostomata" "Valdemunitella" "valdemunita" 12 "Cheilostomata" "Microporella" "discors" "W"
"3386" "Cook Strait" "5" "KAH_1206_12" 23 26 "Cheilostomata" "Valdemunitella" "valdemunita" 29 "Cheilostomata" "Microporella" "discors" "W"
"3388" "Cook Strait" "1" "KAH_1206_24" 18 10 "Cheilostomata" "Valdemunitella" "valdemunita" 12 "Cheilostomata" "Microporella" "speculum" "W"
"3390" "Cook Strait" "2" "KAH_1206_01" 10 4 "Cheilostomata" "Valdemunitella" "valdemunita" 10 "Cheilostomata" "Opaeophora" "lepida" "W"
"3391" "Cook Strait" "3" "TQI_1201_25" 20 25 "Cheilostomata" "Valdemunitella" "valdemunita" 24 "Cheilostomata" "Osthimosia" "sp." "W"
"3395" "Cook Strait" "5" "KAH_1206_12" 25 26 "Cheilostomata" "Valdemunitella" "valdemunita" 30 "Cheilostomata" "Parkermavella" "punctigera" "W"
"3397" "Cook Strait" "4" "KAH_1206_01" 21 23 "Cheilostomata" "Valdemunitella" "valdemunita" 22 "Cheilostomata" "Parkermavella" "punctigera" "W"
"3398" "Cook Strait" "6" "TQI_1201_29" 18 14 "Cheilostomata" "Valdemunitella" "valdemunita" 13 "Cheilostomata" "Rhynchozoon" "sp." "W"
"3404" "Cook Strait" "4" "KAH_1206_01" 18 17 "Cheilostomata" "Valdemunitella" "valdemunita" 19 "Cheilostomata" "Rhynchozoon" "sp." "W"
"3406" "Cook Strait" "3" "TQI_1201_25" 7 13 "Cheilostomata" "Valdemunitella" "valdemunita" 15 "Cheilostomata" "Stephanollona" "scintillans" "W"
"3411" "Cook Strait" "2" "KAH_1206_18" 14 20 "Cheilostomata" "Valdemunitella" "valdemunita" 21 "Cheilostomata" "und." "und." "W"
"3413" "Cook Strait" "1" "KAH_1206_04" 9 5 "Cheilostomata" "Watersia" "militaris" 6 "Cheilostomata" "Aimulosia" "australis" "W"
"3415" "Cook Strait" "1" "KAH_1206_24" 34 27 "Cheilostomata" "Xenogma" "rhomboidale" 28 "Cheilostomata" "Fenestrulina" "sp. 1" "W"
"3418" "Cook Strait" "8" "KAH_1206_09" 19 22 "Cheilostomata" "Xenogma" "rhomboidale" 23 "Cheilostomata" "Microporella" "speculum" "W"
"3420" "Lower Castlecliff Shellbed" "19" "9.27" 7 9 "Cheilostomata" "Aimulosia" "marsupium" 8 "Cheilostomata" "Aimulosia" "marsupium" "W"
"3450" "Lower Castlecliff Shellbed" "25" "9.28" 4 3 "Cheilostomata" "Aimulosia" "marsupium" 5 "Cheilostomata" "Microporella" "agonistes" "W"
"3451" "Lower Castlecliff Shellbed" "65" "9.29" 3 13 "Cheilostomata" "Aimulosia" "marsupium" 12 "Cheilostomata" "Microporella" "agonistes" "W"
"3488" "Lower Castlecliff Shellbed" "17" "9.27" 8 8 "Cheilostomata" "Arachnopusia" "unicornis" 9 "Cheilostomata" "Aimulosia" "marsupium" "W"
"3489" "Lower Castlecliff Shellbed" "19" "9.27" 3 3 "Cheilostomata" "Arachnopusia" "unicornis" 4 "Cheilostomata" "Calloporina" "angustipora" "W"
"3490" "Lower Castlecliff Shellbed" "4" "9.28" 6 13 "Cheilostomata" "Arachnopusia" "unicornis" 12 "Cheilostomata" "Calloporina" "angustipora" "W"
"3491" "Lower Castlecliff Shellbed" "12" "9.28" 10 1 "Cheilostomata" "Arachnopusia" "unicornis" 10 "Cheilostomata" "Calloporina" "angustipora" "W"
"3495" "Lower Castlecliff Shellbed" "23" "9.28" 2 1 "Cheilostomata" "Arachnopusia" "unicornis" 3 "Cheilostomata" "Crepidacantha" "crinispina" "W"
"3496" "Lower Castlecliff Shellbed" "23" "9.28" 4 1 "Cheilostomata" "Arachnopusia" "unicornis" 5 "Cheilostomata" "Crepidacantha" "crinispina" "W"
"3497" "Lower Castlecliff Shellbed" "23" "9.28" 6 1 "Cheilostomata" "Arachnopusia" "unicornis" 7 "Cheilostomata" "Crepidacantha" "crinispina" "W"
"3500" "Lower Castlecliff Shellbed" "27" "9.27" 9 13 "Cheilostomata" "Arachnopusia" "unicornis" 14 "Cheilostomata" "Exochella" "conjuncta" "W"
"3505" "Lower Castlecliff Shellbed" "27" "9.27" 4 4 "Cheilostomata" "Arachnopusia" "unicornis" 5 "Cheilostomata" "Fenestrulina" "sp. 1" "W"
"3515" "Lower Castlecliff Shellbed" "23" "9.28" 7 1 "Cheilostomata" "Arachnopusia" "unicornis" 8 "Cheilostomata" "Microporella" "agonistes" "W"
"3517" "Lower Castlecliff Shellbed" "12" "9.28" 5 1 "Cheilostomata" "Arachnopusia" "unicornis" 5 "Cheilostomata" "Microporella" "sp. 1" "W"
"3522" "Lower Castlecliff Shellbed" "6" "9.27" 1 2 "Cheilostomata" "Arachnopusia" "unicornis" 1 "Cheilostomata" "Parasmittina" "aotea" "W"
"3535" "Lower Castlecliff Shellbed" "26" "9.28" 2 3 "Cheilostomata" "Bitectipora" "rostrata" 3 "Cheilostomata" "Bitectipora" "rostrata" "W"
"3538" "Lower Castlecliff Shellbed" "29" "9.28" 1 3 "Cheilostomata" "Bitectipora" "rostrata" 2 "Cheilostomata" "Microporella" "agonistes" "W"
"3542" "Lower Castlecliff Shellbed" "26" "9.28" 3 3 "Cheilostomata" "Bitectipora" "rostrata" 8 "Cheilostomata" "Valdemunitella" "pyrula" "W"
"3543" "Lower Castlecliff Shellbed" "26" "9.28" 4 3 "Cheilostomata" "Bitectipora" "rostrata" 8 "Cheilostomata" "Valdemunitella" "pyrula" "W"
"3544" "Lower Castlecliff Shellbed" "14" "9.29" 8 9 "Cheilostomata" "Calloporina" "angustipora" 16 "Cheilostomata" "Antarctothoa" "tongima" "W"
"3549" "Lower Castlecliff Shellbed" "21" "9.29" 2 1 "Cheilostomata" "Calloporina" "angustipora" 3 "Cheilostomata" "Crepidacantha" "crinispina" "W"
"3566" "Lower Castlecliff Shellbed" "14" "9.29" 5 9 "Cheilostomata" "Calloporina" "angustipora" 13 "Cheilostomata" "Microporella" "speculum" "W"
"3568" "Lower Castlecliff Shellbed" "6" "9.27" 6 1 "Cheilostomata" "Calloporina" "angustipora" 19 "Cheilostomata" "Microporella" "speculum" "W"
"3569" "Lower Castlecliff Shellbed" "65" "9.29" 2 10 "Cheilostomata" "Calloporina" "angustipora" 11 "Cheilostomata" "Opaeophora" "lepida" "W"
"3574" "Lower Castlecliff Shellbed" "14" "9.29" 2 9 "Cheilostomata" "Calloporina" "angustipora" 8 "Cheilostomata" "Smittina" "torques" "W"
"3575" "Lower Castlecliff Shellbed" "59" "9.29" 2 2 "Cheilostomata" "Calloporina" "angustipora" 3 "Cheilostomata" "Smittoidea" "maunganuiensis" "W"
"3576" "Lower Castlecliff Shellbed" "3" "9.28" 5 12 "Cheilostomata" "Calloporina" "angustipora" 14 "Cheilostomata" "und." "und." "W"
"3578" "Lower Castlecliff Shellbed" "65" "9.29" 2 4 "Cheilostomata" "Calloporina" "angustipora" 3 "Cheilostomata" "Valdemunitella" "valdemunita" "W"
"3585" "Lower Castlecliff Shellbed" "7" "9.27" 2 6 "Cheilostomata" "Calyptotheca" "sp." 8 "Cheilostomata" "Figularia" "new_sp_name" "W"
"3587" "Lower Castlecliff Shellbed" "22" "9.27" 6 8 "Cheilostomata" "Calyptotheca" "sp." 15 "Cheilostomata" "Microporella" "speculum" "W"
"3592" "Lower Castlecliff Shellbed" "9" "9.27" 16 16 "Cheilostomata" "Calyptotheca" "sp. 1" 17 "Cheilostomata" "Microporella" "speculum" "W"
"3602" "Lower Castlecliff Shellbed" "30" "9.29" 5 8 "Cheilostomata" "Celleporina" "cf. tubulata" 9 "Cheilostomata" "Microporella" "agonistes" "W"
"3603" "Lower Castlecliff Shellbed" "17" "9.28" 4 8 "Cheilostomata" "Celleporina" "cf. tubulata" 7 "Cheilostomata" "Valdemunitella" "valdemunita" "W"
"3608" "Lower Castlecliff Shellbed" "14" "9.27" 1 5 "Cheilostomata" "Celleporina" "sinuata" 4 "Cheilostomata" "Escharoides" "angela" "W"
"3609" "Lower Castlecliff Shellbed" "4" "9.28" 1 2 "Cheilostomata" "Celleporina" "sinuata" 1 "Cheilostomata" "Microporella" "agonistes" "W"
"3610" "Lower Castlecliff Shellbed" "12" "9.28" 4 3 "Cheilostomata" "Celleporina" "sinuata" 5 "Cheilostomata" "Microporella" "sp. 1" "W"
"3611" "Lower Castlecliff Shellbed" "36" "9.29" 2 5 "Cheilostomata" "Celleporina" "sinuata" 4 "Cheilostomata" "Smittina" "torques" "W"
"3621" "Lower Castlecliff Shellbed" "14" "9.27" 3 8 "Cheilostomata" "Celleporina" "sp." 9 "Cheilostomata" "Microporella" "speculum" "W"
"3623" "Lower Castlecliff Shellbed" "16" "9.27" 4 3 "Cheilostomata" "Chaperia" "granulosa" 5 "Cheilostomata" "Calloporina" "angustipora" "W"
"3624" "Lower Castlecliff Shellbed" "28" "9.28" 1 2 "Cheilostomata" "Chaperia" "granulosa" 1 "Cheilostomata" "Calloporina" "angustipora" "W"
"3626" "Lower Castlecliff Shellbed" "16" "9.27" 7 10 "Cheilostomata" "Chaperia" "granulosa" 9 "Cheilostomata" "Crepidacantha" "crinispina" "W"
"3631" "Lower Castlecliff Shellbed" "19" "9.27" 4 3 "Cheilostomata" "Chaperia" "granulosa" 5 "Cheilostomata" "Microporella" "speculum" "W"
"3633" "Lower Castlecliff Shellbed" "4" "9.27" 16 23 "Cheilostomata" "Chaperia" "granulosa" 24 "Cheilostomata" "Valdemunitella" "valdemunita" "W"
"3634" "Lower Castlecliff Shellbed" "18" "9.27" 1 6 "Cheilostomata" "Chaperia" "granulosa" 5 "Cheilostomata" "Valdemunitella" "valdemunita" "W"
"3635" "Lower Castlecliff Shellbed" "14" "9.27" 2 10 "Cheilostomata" "Chaperiopsis" "cervicornis" 9 "Cheilostomata" "Microporella" "speculum" "W"
"3637" "Lower Castlecliff Shellbed" "25" "9.28" 6 1 "Cheilostomata" "Chaperiopsis" "colensoi" 9 "Cheilostomata" "Aimulosia" "marsupium" "W"
"3639" "Lower Castlecliff Shellbed" "25" "9.28" 1 2 "Cheilostomata" "Chaperiopsis" "colensoi" 1 "Cheilostomata" "Chaperia" "granulosa" "W"
"3640" "Lower Castlecliff Shellbed" "4" "9.27" 9 15 "Cheilostomata" "Cosciniopsis" "vallata" 18 "Cheilostomata" "Fenestrulina" "sp. 1" "W"
"3641" "Lower Castlecliff Shellbed" "4" "9.27" 8 15 "Cheilostomata" "Cosciniopsis" "vallata" 17 "Cheilostomata" "Micropora" "sp." "W"
"3642" "Lower Castlecliff Shellbed" "4" "9.27" 10 15 "Cheilostomata" "Cosciniopsis" "vallata" 19 "Cheilostomata" "Rhynchozoon" "sp." "W"
"3655" "Lower Castlecliff Shellbed" "37" "9.29" 8 11 "Cheilostomata" "Crepidacantha" "crinispina" 12 "Cheilostomata" "Celleporina" "sp." "W"
"3661" "Lower Castlecliff Shellbed" "42" "9.29" 5 5 "Cheilostomata" "Crepidacantha" "crinispina" 7 "Cheilostomata" "Crepidacantha" "crinispina" "W"
"3683" "Lower Castlecliff Shellbed" "22" "9.28" 7 7 "Cheilostomata" "Crepidacantha" "crinispina" 8 "Cheilostomata" "Fenestrulina" "reticulata" "W"
"3706" "Lower Castlecliff Shellbed" "5" "9.29" 6 6 "Cheilostomata" "Crepidacantha" "crinispina" 8 "Cheilostomata" "Micropora" "sp." "W"
"3707" "Lower Castlecliff Shellbed" "15" "9.29" 5 9 "Cheilostomata" "Crepidacantha" "crinispina" 8 "Cheilostomata" "Micropora" "sp." "W"
"3710" "Lower Castlecliff Shellbed" "43" "9.29" 1 2 "Cheilostomata" "Crepidacantha" "crinispina" 1 "Cheilostomata" "Micropora" "sp." "W"
"3715" "Lower Castlecliff Shellbed" "22" "9.28" 6 7 "Cheilostomata" "Crepidacantha" "crinispina" 9 "Cheilostomata" "Microporella" "agonistes" "W"
"3724" "Lower Castlecliff Shellbed" "64" "9.29" 7 6 "Cheilostomata" "Crepidacantha" "crinispina" 7 "Cheilostomata" "Microporella" "agonistes" "W"
"3733" "Lower Castlecliff Shellbed" "17" "9.29" 13 19 "Cheilostomata" "Crepidacantha" "crinispina" 17 "Cheilostomata" "Osthimosia" "sp." "W"
"3754" "Lower Castlecliff Shellbed" "17" "9.28" 9 13 "Cheilostomata" "Crepidacantha" "crinispina" 14 "Cheilostomata" "Valdemunitella" "valdemunita" "W"
"3755" "Lower Castlecliff Shellbed" "12" "9.29" 7 13 "Cheilostomata" "Crepidacantha" "crinispina" 12 "Cheilostomata" "Valdemunitella" "valdemunita" "W"
"3761" "Lower Castlecliff Shellbed" "1" "9.28" 9 10 "Cheilostomata" "Cribellopora" "cf. divisopora" 9 "Cheilostomata" "Celleporina" "cf. tubulata" "W"
"3762" "Lower Castlecliff Shellbed" "32" "9.29" 3 5 "Cheilostomata" "Cribellopora" "cf. divisopora" 4 "Cheilostomata" "Cosciniopsis" "vallata" "W"
"3763" "Lower Castlecliff Shellbed" "1" "9.28" 28 21 "Cheilostomata" "Cribellopora" "cf. divisopora" 27 "Cheilostomata" "Crepidacantha" "crinispina" "W"
"3765" "Lower Castlecliff Shellbed" "13" "9.29" 3 2 "Cheilostomata" "Cribellopora" "cf. divisopora" 5 "Cheilostomata" "Crepidacantha" "crinispina" "W"
"3770" "Lower Castlecliff Shellbed" "13" "9.29" 5 3 "Cheilostomata" "Cribellopora" "cf. divisopora" 8 "Cheilostomata" "Exochella" "armata" "W"
"3772" "Lower Castlecliff Shellbed" "36" "9.29" 5 6 "Cheilostomata" "Cribellopora" "cf. divisopora" 8 "Cheilostomata" "Exochella" "conjuncta" "W"
"3775" "Lower Castlecliff Shellbed" "8" "9.29" 6 7 "Cheilostomata" "Cribellopora" "cf. divisopora" 6 "Cheilostomata" "Fenestrulina" "reticulata" "W"
"3776" "Lower Castlecliff Shellbed" "36" "9.29" 6 6 "Cheilostomata" "Cribellopora" "cf. divisopora" 9 "Cheilostomata" "Fenestrulina" "reticulata" "W"
"3777" "Lower Castlecliff Shellbed" "37" "9.29" 2 2 "Cheilostomata" "Cribellopora" "cf. divisopora" 3 "Cheilostomata" "Fenestrulina" "reticulata" "W"
"3789" "Lower Castlecliff Shellbed" "13" "9.29" 2 2 "Cheilostomata" "Cribellopora" "cf. divisopora" 4 "Cheilostomata" "Micropora" "sp." "W"
"3790" "Lower Castlecliff Shellbed" "51" "9.29" 6 9 "Cheilostomata" "Cribellopora" "cf. divisopora" 8 "Cheilostomata" "Micropora" "sp." "W"
"3793" "Lower Castlecliff Shellbed" "8" "9.29" 7 7 "Cheilostomata" "Cribellopora" "cf. divisopora" 8 "Cheilostomata" "Microporella" "agonistes" "W"
"3797" "Lower Castlecliff Shellbed" "32" "9.29" 1 3 "Cheilostomata" "Cribellopora" "cf. divisopora" 2 "Cheilostomata" "Microporella" "speculum" "W"
"3798" "Lower Castlecliff Shellbed" "37" "9.29" 2 2 "Cheilostomata" "Cribellopora" "cf. divisopora" 3 "Cheilostomata" "Microporella" "speculum" "W"
"3802" "Lower Castlecliff Shellbed" "37" "9.29" 1 2 "Cheilostomata" "Cribellopora" "cf. divisopora" 1 "Cheilostomata" "Rhynchozoon" "sp." "W"
"3825" "Lower Castlecliff Shellbed" "9" "9.29" 1 2 "Cheilostomata" "Ellisina" "incrustans" 1 "Cheilostomata" "Crepidacantha" "crinispina" "W"
"3828" "Lower Castlecliff Shellbed" "51" "9.29" 5 5 "Cheilostomata" "Ellisina" "incrustans" 4 "Cheilostomata" "Crepidacantha" "crinispina" "W"
"3831" "Lower Castlecliff Shellbed" "51" "9.29" 1 2 "Cheilostomata" "Ellisina" "incrustans" 1 "Cheilostomata" "Cribellopora" "cf. divisopora" "W"
"3832" "Lower Castlecliff Shellbed" "62" "9.29" 2 1 "Cheilostomata" "Ellisina" "incrustans" 3 "Cheilostomata" "Cribellopora" "cf. divisopora" "W"
"3844" "Lower Castlecliff Shellbed" "38" "9.29" 2 1 "Cheilostomata" "Ellisina" "incrustans" 3 "Cheilostomata" "und." "und." "W"
"3850" "Lower Castlecliff Shellbed" "9" "9.27" 8 11 "Cheilostomata" "Escharoides" "angela" 10 "Cheilostomata" "Celleporina" "sp." "W"
"3854" "Lower Castlecliff Shellbed" "15" "9.27" 14 11 "Cheilostomata" "Escharoides" "angela" 13 "Cheilostomata" "Chaperiopsis" "cervicornis" "W"
"3858" "Lower Castlecliff Shellbed" "27" "9.27" 8 12 "Cheilostomata" "Escharoides" "angela" 14 "Cheilostomata" "Exochella" "conjuncta" "W"
"3860" "Lower Castlecliff Shellbed" "9" "9.27" 6 3 "Cheilostomata" "Escharoides" "angela" 6 "Cheilostomata" "Microporella" "speculum" "W"
"3862" "Lower Castlecliff Shellbed" "15" "9.27" 15 11 "Cheilostomata" "Escharoides" "angela" 14 "Cheilostomata" "Microporella" "speculum" "W"
"3864" "Lower Castlecliff Shellbed" "27" "9.27" 10 12 "Cheilostomata" "Escharoides" "angela" 15 "Cheilostomata" "Microporella" "speculum" "W"
"3881" "Lower Castlecliff Shellbed" "1" "9.28" 16 13 "Cheilostomata" "Exochella" "armata" 16 "Cheilostomata" "Stephanollona" "scintillans" "W"
"3884" "Lower Castlecliff Shellbed" "15" "9.28" 2 4 "Cheilostomata" "Exochella" "conjuncta" 3 "Cheilostomata" "Akatopora" "sp." "W"
"3885" "Lower Castlecliff Shellbed" "8" "9.28" 6 5 "Cheilostomata" "Exochella" "conjuncta" 7 "Cheilostomata" "Calloporina" "angustipora" "W"
"3888" "Lower Castlecliff Shellbed" "10" "9.28" 20 16 "Cheilostomata" "Exochella" "conjuncta" 17 "Cheilostomata" "Crepidacantha" "crinispina" "W"
"3889" "Lower Castlecliff Shellbed" "10" "9.28" 24 20 "Cheilostomata" "Exochella" "conjuncta" 21 "Cheilostomata" "Crepidacantha" "crinispina" "W"
"3890" "Lower Castlecliff Shellbed" "15" "9.28" 8 7 "Cheilostomata" "Exochella" "conjuncta" 8 "Cheilostomata" "Crepidacantha" "crinispina" "W"
"3891" "Lower Castlecliff Shellbed" "5" "9.29" 9 11 "Cheilostomata" "Exochella" "conjuncta" 12 "Cheilostomata" "Crepidacantha" "crinispina" "W"
"3898" "Lower Castlecliff Shellbed" "66" "9.29" 4 11 "Cheilostomata" "Exochella" "conjuncta" 12 "Cheilostomata" "Crepidacantha" "crinispina" "W"
"3899" "Lower Castlecliff Shellbed" "15" "9.28" 14 14 "Cheilostomata" "Exochella" "conjuncta" 15 "Cheilostomata" "Cribellopora" "cf. divisopora" "W"
"3905" "Lower Castlecliff Shellbed" "17" "9.29" 8 14 "Cheilostomata" "Exochella" "conjuncta" 13 "Cheilostomata" "Exochella" "conjuncta" "W"
"3913" "Lower Castlecliff Shellbed" "6" "9.29" 10 12 "Cheilostomata" "Exochella" "conjuncta" 15 "Cheilostomata" "Fenestrulina" "reticulata" "W"
"3914" "Lower Castlecliff Shellbed" "6" "9.29" 12 12 "Cheilostomata" "Exochella" "conjuncta" 17 "Cheilostomata" "Fenestrulina" "reticulata" "W"
"3924" "Lower Castlecliff Shellbed" "8" "9.28" 5 5 "Cheilostomata" "Exochella" "conjuncta" 6 "Cheilostomata" "Micropora" "sp." "W"
"3926" "Lower Castlecliff Shellbed" "41" "9.29" 4 5 "Cheilostomata" "Exochella" "conjuncta" 4 "Cheilostomata" "Micropora" "sp." "W"
"3928" "Lower Castlecliff Shellbed" "15" "9.28" 17 7 "Cheilostomata" "Exochella" "conjuncta" 17 "Cheilostomata" "Microporella" "agonistes" "W"
"3929" "Lower Castlecliff Shellbed" "5" "9.29" 1 3 "Cheilostomata" "Exochella" "conjuncta" 2 "Cheilostomata" "Microporella" "agonistes" "W"
"3931" "Lower Castlecliff Shellbed" "24" "9.29" 1 2 "Cheilostomata" "Exochella" "conjuncta" 1 "Cheilostomata" "Microporella" "agonistes" "W"
"3935" "Lower Castlecliff Shellbed" "53" "9.29" 19 20 "Cheilostomata" "Exochella" "conjuncta" 21 "Cheilostomata" "Microporella" "agonistes" "W"
"3942" "Lower Castlecliff Shellbed" "8" "9.28" 3 5 "Cheilostomata" "Exochella" "conjuncta" 4 "Cheilostomata" "Parkermavella" "punctigera" "W"
"3958" "Lower Castlecliff Shellbed" "26" "9.28" 5 7 "Cheilostomata" "Exochella" "conjuncta" 8 "Cheilostomata" "Valdemunitella" "pyrula" "W"
"3964" "Lower Castlecliff Shellbed" "33" "9.29" 21 12 "Cheilostomata" "Fenestrulina" "reticulata" 16 "Cheilostomata" "Aimulosia" "marsupium" "W"
"3966" "Lower Castlecliff Shellbed" "10" "9.28" 8 8 "Cheilostomata" "Fenestrulina" "reticulata" 9 "Cheilostomata" "Crepidacantha" "crinispina" "W"
"3970" "Lower Castlecliff Shellbed" "33" "9.29" 9 8 "Cheilostomata" "Fenestrulina" "reticulata" 10 "Cheilostomata" "Exochella" "armata" "W"
"3975" "Lower Castlecliff Shellbed" "5" "9.29" 8 10 "Cheilostomata" "Fenestrulina" "reticulata" 11 "Cheilostomata" "Exochella" "conjuncta" "W"
"3976" "Lower Castlecliff Shellbed" "17" "9.29" 10 17 "Cheilostomata" "Fenestrulina" "reticulata" 16 "Cheilostomata" "Exochella" "conjuncta" "W"
"3977" "Lower Castlecliff Shellbed" "37" "9.29" 17 6 "Cheilostomata" "Fenestrulina" "reticulata" 22 "Cheilostomata" "Exochella" "conjuncta" "W"
"3978" "Lower Castlecliff Shellbed" "60" "9.29" 1 2 "Cheilostomata" "Fenestrulina" "reticulata" 1 "Cheilostomata" "Exochella" "conjuncta" "W"
"3985" "Lower Castlecliff Shellbed" "22" "9.28" 1 2 "Cheilostomata" "Fenestrulina" "reticulata" 1 "Cheilostomata" "Micropora" "sp." "W"
"3989" "Lower Castlecliff Shellbed" "39" "9.29" 1 2 "Cheilostomata" "Fenestrulina" "reticulata" 1 "Cheilostomata" "Microporella" "agonistes" "W"
"3991" "Lower Castlecliff Shellbed" "33" "9.29" 6 7 "Cheilostomata" "Fenestrulina" "reticulata" 9 "Cheilostomata" "Opaeophora" "lepida" "W"
"3998" "Lower Castlecliff Shellbed" "59" "9.29" 3 1 "Cheilostomata" "Fenestrulina" "reticulata" 3 "Cheilostomata" "Smittoidea" "maunganuiensis" "W"
"4003" "Lower Castlecliff Shellbed" "17" "9.29" 5 7 "Cheilostomata" "Fenestrulina" "reticulata" 6 "Cheilostomata" "Valdemunitella" "valdemunita" "W"
"4005" "Lower Castlecliff Shellbed" "6" "9.27" 2 11 "Cheilostomata" "Fenestrulina" "sp. 1" 10 "Cheilostomata" "Arachnopusia" "unicornis" "W"
"4013" "Lower Castlecliff Shellbed" "10" "9.27" 2 2 "Cheilostomata" "Figularia" "new_sp_name" 3 "Cheilostomata" "Calyptotheca" "sp. 1" "W"
"4014" "Lower Castlecliff Shellbed" "7" "9.27" 5 16 "Cheilostomata" "Figularia" "new_sp_name" 15 "Cheilostomata" "Rhynchozoon" "sp." "W"
"4015" "Lower Castlecliff Shellbed" "10" "9.27" 1 2 "Cheilostomata" "Figularia" "new_sp_name" 1 "Cheilostomata" "Rhynchozoon" "sp." "W"
"4019" "Lower Castlecliff Shellbed" "22" "9.27" 18 23 "Cheilostomata" "Filaguria" "huttoni" 24 "Cheilostomata" "Microporella" "speculum" "W"
"4105" "Lower Castlecliff Shellbed" "33" "9.29" 20 14 "Cheilostomata" "Micropora" "sp." 16 "Cheilostomata" "Aimulosia" "marsupium" "W"
"4111" "Lower Castlecliff Shellbed" "29" "9.27" 3 3 "Cheilostomata" "Micropora" "sp." 4 "Cheilostomata" "Crepidacantha" "crinispina" "W"
"4118" "Lower Castlecliff Shellbed" "49" "9.29" 6 9 "Cheilostomata" "Micropora" "sp." 10 "Cheilostomata" "Crepidacantha" "crinispina" "W"
"4119" "Lower Castlecliff Shellbed" "63" "9.29" 3 3 "Cheilostomata" "Micropora" "sp." 4 "Cheilostomata" "Crepidacantha" "crinispina" "W"
"4123" "Lower Castlecliff Shellbed" "48" "9.29" 4 6 "Cheilostomata" "Micropora" "sp." 7 "Cheilostomata" "Cribellopora" "cf. divisopora" "W"
"4125" "Lower Castlecliff Shellbed" "62" "9.29" 1 2 "Cheilostomata" "Micropora" "sp." 1 "Cheilostomata" "Ellisina" "incrustans" "W"
"4126" "Lower Castlecliff Shellbed" "16" "9.27" 6 6 "Cheilostomata" "Micropora" "sp." 7 "Cheilostomata" "Escharoides" "angela" "W"
"4128" "Lower Castlecliff Shellbed" "22" "9.28" 15 24 "Cheilostomata" "Micropora" "sp." 23 "Cheilostomata" "Exochella" "conjuncta" "W"
"4157" "Lower Castlecliff Shellbed" "33" "9.27" 2 5 "Cheilostomata" "Micropora" "sp." 4 "Cheilostomata" "Microporella" "speculum" "W"
"4166" "Lower Castlecliff Shellbed" "33" "9.29" 22 14 "Cheilostomata" "Micropora" "sp." 17 "Cheilostomata" "und." "und." "W"
"4172" "Lower Castlecliff Shellbed" "20" "9.27" 10 20 "Cheilostomata" "Microporella" "agonistes" 19 "Cheilostomata" "Aimulosia" "marsupium" "W"
"4174" "Lower Castlecliff Shellbed" "67" "9.29" 9 8 "Cheilostomata" "Microporella" "agonistes" 7 "Cheilostomata" "Aimulosia" "marsupium" "W"
"4179" "Lower Castlecliff Shellbed" "30" "9.29" 2 5 "Cheilostomata" "Microporella" "agonistes" 4 "Cheilostomata" "Calloporina" "angustipora" "W"
"4194" "Lower Castlecliff Shellbed" "44" "9.29" 1 2 "Cheilostomata" "Microporella" "agonistes" 1 "Cheilostomata" "Ellisina" "incrustans" "W"
"4221" "Lower Castlecliff Shellbed" "63" "9.29" 2 1 "Cheilostomata" "Microporella" "agonistes" 3 "Cheilostomata" "Micropora" "sp." "W"
"4225" "Lower Castlecliff Shellbed" "1" "9.28" 12 12 "Cheilostomata" "Microporella" "agonistes" 15 "Cheilostomata" "Microporella" "speculum" "W"
"4234" "Lower Castlecliff Shellbed" "20" "9.27" 11 20 "Cheilostomata" "Microporella" "agonistes" 21 "Cheilostomata" "Rhynchozoon" "sp." "W"
"4238" "Lower Castlecliff Shellbed" "4" "9.27" 12 14 "Cheilostomata" "Microporella" "agonistes" 16 "Cheilostomata" "Tretosina" "flemingi" "W"
"4246" "Lower Castlecliff Shellbed" "4" "9.27" 9 14 "Cheilostomata" "Microporella" "agonistes" 13 "Cheilostomata" "Valdemunitella" "valdemunita" "W"
"4254" "Lower Castlecliff Shellbed" "21" "9.29" 6 9 "Cheilostomata" "Microporella" "speculum" 11 "Cheilostomata" "Arachnopusia" "unicornis" "W"
"4268" "Lower Castlecliff Shellbed" "53" "9.29" 16 19 "Cheilostomata" "Microporella" "speculum" 18 "Cheilostomata" "Crepidacantha" "crinispina" "W"
"4269" "Lower Castlecliff Shellbed" "6" "9.27" 5 19 "Cheilostomata" "Microporella" "speculum" 18 "Cheilostomata" "Crepidacantha" "crinispina" "W"
"4280" "Lower Castlecliff Shellbed" "9" "9.27" 22 6 "Cheilostomata" "Microporella" "speculum" 22 "Cheilostomata" "Escharoides" "angela" "W"
"4285" "Lower Castlecliff Shellbed" "8" "9.29" 15 16 "Cheilostomata" "Microporella" "speculum" 17 "Cheilostomata" "Exochella" "armata" "W"
"4293" "Lower Castlecliff Shellbed" "9" "9.27" 2 4 "Cheilostomata" "Microporella" "speculum" 3 "Cheilostomata" "Microporella" "speculum" "W"
"4305" "Lower Castlecliff Shellbed" "4" "9.27" 11 15 "Cheilostomata" "Microporella" "speculum" 16 "Cheilostomata" "Tretosina" "flemingi" "W"
"4322" "Lower Castlecliff Shellbed" "30" "9.27" 6 5 "Cheilostomata" "Parasmittina" "aotea" 9 "Cheilostomata" "Crepidacantha" "crinispina" "W"
"4323" "Lower Castlecliff Shellbed" "10" "9.29" 1 2 "Cheilostomata" "Parasmittina" "aotea" 1 "Cheilostomata" "Crepidacantha" "crinispina" "W"
"4327" "Lower Castlecliff Shellbed" "30" "9.27" 4 5 "Cheilostomata" "Parasmittina" "aotea" 7 "Cheilostomata" "Microporella" "agonistes" "W"
"4329" "Lower Castlecliff Shellbed" "9" "9.27" 14 17 "Cheilostomata" "Parasmittina" "aotea" 16 "Cheilostomata" "Microporella" "speculum" "W"
"4367" "Lower Castlecliff Shellbed" "7" "9.27" 4 15 "Cheilostomata" "Prenantia" "firmata" 14 "Cheilostomata" "Figularia" "new_sp_name" "W"
"4371" "Lower Castlecliff Shellbed" "10" "9.28" 11 10 "Cheilostomata" "Rhynchozoon" "sp." 11 "Cheilostomata" "Crepidacantha" "crinispina" "W"
"4374" "Lower Castlecliff Shellbed" "10" "9.28" 17 14 "Cheilostomata" "Rhynchozoon" "sp." 15 "Cheilostomata" "Exochella" "conjuncta" "W"
"4376" "Lower Castlecliff Shellbed" "42" "9.29" 4 6 "Cheilostomata" "Rhynchozoon" "sp." 3 "Cheilostomata" "Exochella" "conjuncta" "W"
"4377" "Lower Castlecliff Shellbed" "42" "9.29" 6 6 "Cheilostomata" "Rhynchozoon" "sp." 8 "Cheilostomata" "Exochella" "conjuncta" "W"
"4379" "Lower Castlecliff Shellbed" "18" "9.27" 10 16 "Cheilostomata" "Rhynchozoon" "sp." 17 "Cheilostomata" "Fenestrulina" "sp. 1" "W"
"4388" "Lower Castlecliff Shellbed" "25" "9.29" 2 1 "Cheilostomata" "Rhynchozoon" "sp." 3 "Cheilostomata" "Microporella" "agonistes" "W"
"4390" "Lower Castlecliff Shellbed" "67" "9.29" 6 5 "Cheilostomata" "Rhynchozoon" "sp." 7 "Cheilostomata" "Microporella" "speculum" "W"
"4401" "Lower Castlecliff Shellbed" "54" "9.29" 13 4 "Cheilostomata" "Rogicka" "biserialis" 14 "Cheilostomata" "Crepidacantha" "crinispina" "W"
"4407" "Lower Castlecliff Shellbed" "54" "9.29" 1 1 "Cheilostomata" "Rogicka" "biserialis" 2 "Cheilostomata" "Micropora" "sp." "W"
"4409" "Lower Castlecliff Shellbed" "54" "9.29" 10 11 "Cheilostomata" "Rogicka" "biserialis" 13 "Cheilostomata" "Micropora" "sp." "W"
"4410" "Lower Castlecliff Shellbed" "4" "9.27" 7 8 "Cheilostomata" "Rogicka" "biserialis" 11 "Cheilostomata" "Microporella" "speculum" "W"
"4411" "Lower Castlecliff Shellbed" "54" "9.29" 2 4 "Cheilostomata" "Rogicka" "biserialis" 3 "Cheilostomata" "Osthimosia" "sp." "W"
"4414" "Lower Castlecliff Shellbed" "54" "9.29" 5 8 "Cheilostomata" "Rogicka" "biserialis" 7 "Cheilostomata" "Smittoidea" "cf. discoveriae" "W"
"4426" "Lower Castlecliff Shellbed" "20" "9.27" 5 7 "Cheilostomata" "Smittina" "torques" 9 "Cheilostomata" "Aimulosia" "marsupium" "W"
"4427" "Lower Castlecliff Shellbed" "20" "9.27" 9 13 "Cheilostomata" "Smittina" "torques" 15 "Cheilostomata" "Aimulosia" "marsupium" "W"
"4434" "Lower Castlecliff Shellbed" "27" "9.27" 17 23 "Cheilostomata" "Smittina" "torques" 25 "Cheilostomata" "Fenestrulina" "sp. 1" "W"
"4435" "Lower Castlecliff Shellbed" "27" "9.27" 18 23 "Cheilostomata" "Smittina" "torques" 26 "Cheilostomata" "Fenestrulina" "sp. 1" "W"
"4436" "Lower Castlecliff Shellbed" "4" "9.27" 3 7 "Cheilostomata" "Smittina" "torques" 8 "Cheilostomata" "Galeopsis" "polyporus" "W"
"4438" "Lower Castlecliff Shellbed" "14" "9.29" 3 8 "Cheilostomata" "Smittina" "torques" 10 "Cheilostomata" "Microporella" "agonistes" "W"
"4440" "Lower Castlecliff Shellbed" "9" "9.27" 13 11 "Cheilostomata" "Smittina" "torques" 13 "Cheilostomata" "Microporella" "speculum" "W"
"4442" "Lower Castlecliff Shellbed" "9" "9.27" 12 11 "Cheilostomata" "Smittina" "torques" 12 "Cheilostomata" "Rhynchozoon" "sp." "W"
"4443" "Lower Castlecliff Shellbed" "9" "9.27" 14 11 "Cheilostomata" "Smittina" "torques" 15 "Cheilostomata" "Rhynchozoon" "sp." "W"
"4448" "Lower Castlecliff Shellbed" "22" "9.27" 9 6 "Cheilostomata" "Smittina" "torques" 9 "Cheilostomata" "Steginoporella" "magnifica" "W"
"4451" "Lower Castlecliff Shellbed" "54" "9.29" 7 7 "Cheilostomata" "Smittoidea" "cf. discoveriae" 10 "Cheilostomata" "Calloporina" "angustipora" "W"
"4457" "Lower Castlecliff Shellbed" "8" "9.27" 2 5 "Cheilostomata" "Steginoporella" "magnifica" 6 "Cheilostomata" "Celleporina" "sp." "W"
"4459" "Lower Castlecliff Shellbed" "19" "9.27" 2 1 "Cheilostomata" "Steginoporella" "magnifica" 3 "Cheilostomata" "Chaperia" "granulosa" "W"
"4466" "Lower Castlecliff Shellbed" "9" "9.27" 5 2 "Cheilostomata" "Steginoporella" "magnifica" 3 "Cheilostomata" "Escharoides" "angela" "W"
"4468" "Lower Castlecliff Shellbed" "8" "9.27" 1 5 "Cheilostomata" "Steginoporella" "magnifica" 4 "Cheilostomata" "Microporella" "speculum" "W"
"4470" "Lower Castlecliff Shellbed" "9" "9.27" 10 9 "Cheilostomata" "Steginoporella" "magnifica" 10 "Cheilostomata" "Microporella" "speculum" "W"
"4471" "Lower Castlecliff Shellbed" "19" "9.27" 3 1 "Cheilostomata" "Steginoporella" "magnifica" 4 "Cheilostomata" "Microporella" "speculum" "W"
"4472" "Lower Castlecliff Shellbed" "9" "9.27" 13 8 "Cheilostomata" "Steginoporella" "magnifica" 15 "Cheilostomata" "Parasmittina" "aotea" "W"
"4473" "Lower Castlecliff Shellbed" "28" "9.27" 1 1 "Cheilostomata" "Steginoporella" "magnifica" 2 "Cheilostomata" "Rhynchozoon" "sp." "W"
"4474" "Lower Castlecliff Shellbed" "28" "9.27" 2 1 "Cheilostomata" "Steginoporella" "magnifica" 3 "Cheilostomata" "Tretosina" "flemingi" "W"
"4478" "Lower Castlecliff Shellbed" "19" "9.29" 5 6 "Cheilostomata" "Stephanollona" "scintillans" 8 "Cheilostomata" "Calloporina" "angustipora" "W"
"4479" "Lower Castlecliff Shellbed" "60" "9.29" 14 10 "Cheilostomata" "Stephanollona" "scintillans" 15 "Cheilostomata" "Calloporina" "angustipora" "W"
"4481" "Lower Castlecliff Shellbed" "10" "9.29" 2 4 "Cheilostomata" "Stephanollona" "scintillans" 3 "Cheilostomata" "Celleporina" "cf. tubulata" "W"
"4484" "Lower Castlecliff Shellbed" "17" "9.29" 12 18 "Cheilostomata" "Stephanollona" "scintillans" 17 "Cheilostomata" "Osthimosia" "sp." "W"
"4514" "Lower Castlecliff Shellbed" "34" "9.29" 1 1 "Cheilostomata" "Tretosina" "flemingi" 2 "Cheilostomata" "Exochella" "conjuncta" "W"
"4519" "Lower Castlecliff Shellbed" "9" "9.27" 4 6 "Cheilostomata" "Tretosina" "flemingi" 8 "Cheilostomata" "Steginoporella" "magnifica" "W"
"4521" "Lower Castlecliff Shellbed" "4" "9.29" 1 2 "Cheilostomata" "und." "und." 1 "Cheilostomata" "Cosciniopsis" "vallata" "W"
"4532" "Lower Castlecliff Shellbed" "8" "9.27" 3 8 "Cheilostomata" "und." "und." 7 "Cheilostomata" "Microporella" "speculum" "W"
"4538" "Lower Castlecliff Shellbed" "27" "9.28" 4 9 "Cheilostomata" "Valdemunitella" "pyrula" 7 "Cheilostomata" "Bitectipora" "rostrata" "W"
"4539" "Lower Castlecliff Shellbed" "28" "9.28" 3 3 "Cheilostomata" "Valdemunitella" "pyrula" 1 "Cheilostomata" "Calloporina" "angustipora" "W"
"4543" "Lower Castlecliff Shellbed" "15" "9.28" 3 2 "Cheilostomata" "Valdemunitella" "pyrula" 3 "Cheilostomata" "Cribellopora" "cf. divisopora" "W"
"4544" "Lower Castlecliff Shellbed" "29" "9.29" 1 1 "Cheilostomata" "Valdemunitella" "pyrula" 2 "Cheilostomata" "Exochella" "conjuncta" "W"
"4556" "Lower Castlecliff Shellbed" "3" "9.29" 5 11 "Cheilostomata" "Valdemunitella" "pyrula" 10 "Cheilostomata" "Microporella" "agonistes" "W"
"4562" "Lower Castlecliff Shellbed" "19" "9.29" 4 7 "Cheilostomata" "Valdemunitella" "pyrula" 6 "Cheilostomata" "Stephanollona" "scintillans" "W"
"4565" "Lower Castlecliff Shellbed" "20" "9.27" 2 13 "Cheilostomata" "Valdemunitella" "valdemunita" 12 "Cheilostomata" "Celleporina" "sp." "W"
"4566" "Lower Castlecliff Shellbed" "4" "9.27" 17 24 "Cheilostomata" "Valdemunitella" "valdemunita" 25 "Cheilostomata" "Chaperia" "granulosa" "W"
"4570" "Lower Castlecliff Shellbed" "26" "9.29" 2 1 "Cheilostomata" "Valdemunitella" "valdemunita" 3 "Cheilostomata" "Crepidacantha" "crinispina" "W"
"4571" "Lower Castlecliff Shellbed" "26" "9.29" 4 1 "Cheilostomata" "Valdemunitella" "valdemunita" 5 "Cheilostomata" "Crepidacantha" "crinispina" "W"
"4574" "Lower Castlecliff Shellbed" "49" "9.29" 2 3 "Cheilostomata" "Valdemunitella" "valdemunita" 2 "Cheilostomata" "Crepidacantha" "crinispina" "W"
"4580" "Lower Castlecliff Shellbed" "3" "9.27" 2 2 "Cheilostomata" "Valdemunitella" "valdemunita" 4 "Cheilostomata" "Exochella" "conjuncta" "W"
"4583" "Lower Castlecliff Shellbed" "4" "9.27" 18 24 "Cheilostomata" "Valdemunitella" "valdemunita" 26 "Cheilostomata" "Fenestrulina" "reticulata" "W"
"4584" "Lower Castlecliff Shellbed" "26" "9.29" 1 1 "Cheilostomata" "Valdemunitella" "valdemunita" 2 "Cheilostomata" "Fenestrulina" "reticulata" "W"
"4599" "Lower Castlecliff Shellbed" "49" "9.29" 1 3 "Cheilostomata" "Valdemunitella" "valdemunita" 1 "Cheilostomata" "Microporella" "agonistes" "W"
"4606" "Lower Castlecliff Shellbed" "9" "9.27" 11 7 "Cheilostomata" "Valdemunitella" "valdemunita" 11 "Cheilostomata" "Smittina" "torques" "W"
"4607" "Lower Castlecliff Shellbed" "9" "9.27" 9 7 "Cheilostomata" "Valdemunitella" "valdemunita" 9 "Cheilostomata" "Steginoporella" "magnifica" "W"
"4611" "Lower Castlecliff Shellbed" "17" "9.29" 6 6 "Cheilostomata" "Valdemunitella" "valdemunita" 8 "Cheilostomata" "und." "und." "W"
"4612" "Lower Castlecliff Shellbed" "14" "9.27" 4 12 "Cheilostomata" "Xenogma" "rhomboidale" 13 "Cheilostomata" "Aimulosia" "marsupium" "W"
"4618" "Lower Castlecliff Shellbed" "31" "9.27" 1 6 "Cheilostomata" "Xenogma" "rhomboidale" 5 "Cheilostomata" "Microporella" "agonistes" "W"
"4620" "Lower Kai-iwi Shellbed" "7" "58" 3 4 "Cheilostomata" "Aimulosia" "marsupium" 3 "Cheilostomata" "Antarctothoa" "tongima" "W"
"4621" "Lower Kai-iwi Shellbed" "24" "58" 1 2 "Cheilostomata" "Aimulosia" "marsupium" 1 "Cheilostomata" "Antarctothoa" "tongima" "W"
"4638" "Lower Kai-iwi Shellbed" "23" "61" 1 2 "Cheilostomata" "Antarctothoa" "tongima" 1 "Cheilostomata" "Antarctothoa" "tongima" "W"
"4642" "Lower Kai-iwi Shellbed" "25" "61" 3 6 "Cheilostomata" "Antarctothoa" "tongima" 5 "Cheilostomata" "Antarctothoa" "tongima" "W"
"4653" "Lower Kai-iwi Shellbed" "2" "9.37" 1 2 "Cheilostomata" "Crepidacantha" "crinispina" 1 "Cheilostomata" "Antarctothoa" "tongima" "W"
"4654" "Lower Kai-iwi Shellbed" "24" "58" 10 4 "Cheilostomata" "Crepidacantha" "crinispina" 9 "Cheilostomata" "Antarctothoa" "tongima" "W"
"4664" "Lower Kai-iwi Shellbed" "8" "58" 4 6 "Cheilostomata" "Microporella" "agonistes" 5 "Cheilostomata" "Aimulosia" "marsupium" "W"
"4665" "Lower Kai-iwi Shellbed" "1" "9.37" 1 2 "Cheilostomata" "Microporella" "agonistes" 1 "Cheilostomata" "Antarctothoa" "tongima" "W"
"4666" "Lower Kai-iwi Shellbed" "25" "58" 1 2 "Cheilostomata" "Microporella" "agonistes" 1 "Cheilostomata" "Antarctothoa" "tongima" "W"
"4672" "Lower Kai-iwi Shellbed" "8" "9.37" 1 2 "Cheilostomata" "Parkermavella" "punctigera" 1 "Cheilostomata" "Crepidacantha" "crinispina" "W"
"4673" "Lower Kai-iwi Shellbed" "9" "9.37" 2 3 "Cheilostomata" "Parkermavella" "punctigera" 4 "Cheilostomata" "Crepidacantha" "crinispina" "W"
"4677" "Lower Kai-iwi Shellbed" "3" "62" 4 2 "Cheilostomata" "Smittina" "torques" 3 "Cheilostomata" "Crepidacantha" "crinispina" "W"
"4678" "Lower Kai-iwi Shellbed" "3" "62" 1 2 "Cheilostomata" "Smittina" "torques" 1 "Cheilostomata" "Galeopsis" "polyporus" "W"
"4685" "Lower Kai-iwi Shellbed" "2" "9.37" 2 5 "Cheilostomata" "und." "und." 4 "Cheilostomata" "Antarctothoa" "tongima" "W"
"4691" "Nukumaru Brown Sand" "18" "9.25" 1 4 "Cheilostomata" "Aimulosia" "marsupium" 3 "Cheilostomata" "Aimulosia" "marsupium" "W"
"4702" "Nukumaru Brown Sand" "5" "9.7" 9 9 "Cheilostomata" "Aimulosia" "marsupium" 7 "Cheilostomata" "Aimulosia" "marsupium" "W"
"4703" "Nukumaru Brown Sand" "12" "9.7" 6 11 "Cheilostomata" "Aimulosia" "marsupium" 12 "Cheilostomata" "Aimulosia" "marsupium" "W"
"4706" "Nukumaru Brown Sand" "21" "9.1" 2 13 "Cheilostomata" "Aimulosia" "marsupium" 12 "Cheilostomata" "Aimulosia" "marsupium" "W"
"4708" "Nukumaru Brown Sand" "18" "9.25" 5 20 "Cheilostomata" "Aimulosia" "marsupium" 19 "Cheilostomata" "Antarctothoa" "tongima" "W"
"4709" "Nukumaru Brown Sand" "6" "9.6" 7 12 "Cheilostomata" "Aimulosia" "marsupium" 11 "Cheilostomata" "Antarctothoa" "tongima" "W"
"4714" "Nukumaru Brown Sand" "25" "9.6" 5 4 "Cheilostomata" "Aimulosia" "marsupium" 5 "Cheilostomata" "Antarctothoa" "tongima" "W"
"4715" "Nukumaru Brown Sand" "25" "9.6" 6 6 "Cheilostomata" "Aimulosia" "marsupium" 5 "Cheilostomata" "Antarctothoa" "tongima" "W"
"4717" "Nukumaru Brown Sand" "25" "9.6" 9 6 "Cheilostomata" "Aimulosia" "marsupium" 8 "Cheilostomata" "Antarctothoa" "tongima" "W"
"4718" "Nukumaru Brown Sand" "25" "9.6" 1 2 "Cheilostomata" "Aimulosia" "marsupium" 1 "Cheilostomata" "Antarctothoa" "tongima" "W"
"4719" "Nukumaru Brown Sand" "25" "9.6" 6 11 "Cheilostomata" "Aimulosia" "marsupium" 10 "Cheilostomata" "Antarctothoa" "tongima" "W"
"4723" "Nukumaru Brown Sand" "7" "9.6" 12 10 "Cheilostomata" "Aimulosia" "marsupium" 11 "Cheilostomata" "Calloporina" "angustipora" "W"
"4733" "Nukumaru Brown Sand" "16" "9.25" 18 23 "Cheilostomata" "Aimulosia" "marsupium" 22 "Cheilostomata" "Cosciniopsis" "vallata" "W"
"4740" "Nukumaru Brown Sand" "7" "9.6" 17 17 "Cheilostomata" "Aimulosia" "marsupium" 18 "Cheilostomata" "Galeopsis" "polyporus" "W"
"4749" "Nukumaru Brown Sand" "16" "9.6" 11 19 "Cheilostomata" "Aimulosia" "marsupium" 18 "Cheilostomata" "Micropora" "sp." "W"
"4807" "Nukumaru Brown Sand" "15" "9.6" 5 8 "Cheilostomata" "Antarctothoa" "tongima" 9 "Cheilostomata" "Aimulosia" "marsupium" "W"
"4809" "Nukumaru Brown Sand" "20" "9.6" 1 5 "Cheilostomata" "Antarctothoa" "tongima" 4 "Cheilostomata" "Aimulosia" "marsupium" "W"
"4810" "Nukumaru Brown Sand" "24" "9.6" 5 14 "Cheilostomata" "Antarctothoa" "tongima" 13 "Cheilostomata" "Aimulosia" "marsupium" "W"
"4811" "Nukumaru Brown Sand" "25" "9.6" 4 7 "Cheilostomata" "Antarctothoa" "tongima" 6 "Cheilostomata" "Aimulosia" "marsupium" "W"
"4831" "Nukumaru Brown Sand" "16" "9.1" 1 3 "Cheilostomata" "Antarctothoa" "tongima" 2 "Cheilostomata" "Antarctothoa" "tongima" "W"
"4875" "Nukumaru Brown Sand" "2" "9.26" 7 14 "Cheilostomata" "Antarctothoa" "tongima" 13 "Cheilostomata" "Fenestrulina" "sp. 1" "W"
"4913" "Nukumaru Brown Sand" "24" "9.6" 6 7 "Cheilostomata" "Antarctothoa" "tongima" 8 "Cheilostomata" "Smittina" "rosacea" "W"
"4915" "Nukumaru Brown Sand" "24" "9.6" 4 12 "Cheilostomata" "Antarctothoa" "tongima" 11 "Cheilostomata" "Smittina" "torques" "W"
"4923" "Nukumaru Brown Sand" "2" "9.6" 11 14 "Cheilostomata" "Arachnopusia" "unicornis" 16 "Cheilostomata" "Escharella" "spinosissima" "W"
"4929" "Nukumaru Brown Sand" "8" "9.6" 7 5 "Cheilostomata" "Arachnopusia" "unicornis" 8 "Cheilostomata" "Escharoides" "angela" "W"
"4931" "Nukumaru Brown Sand" "1" "9.6" 2 3 "Cheilostomata" "Arachnopusia" "unicornis" 2 "Cheilostomata" "Fenestrulina" "sp. 1" "W"
"4936" "Nukumaru Brown Sand" "21" "9.6" 22 9 "Cheilostomata" "Arachnopusia" "unicornis" 15 "Cheilostomata" "Schizosmittina" "sp." "W"
"4937" "Nukumaru Brown Sand" "13" "9.7" 3 3 "Cheilostomata" "Arachnopusia" "unicornis" 5 "Cheilostomata" "Schizosmittina" "sp." "W"
"4938" "Nukumaru Brown Sand" "13" "9.7" 2 3 "Cheilostomata" "Arachnopusia" "unicornis" 4 "Cheilostomata" "Smittina" "purpurea" "W"
"4944" "Nukumaru Brown Sand" "14" "9.6" 1 2 "Cheilostomata" "Calloporina" "angustipora" 1 "Cheilostomata" "Aimulosia" "marsupium" "W"
"4945" "Nukumaru Brown Sand" "4" "9.7" 7 7 "Cheilostomata" "Calloporina" "angustipora" 9 "Cheilostomata" "Aimulosia" "marsupium" "W"
"4946" "Nukumaru Brown Sand" "18" "9.25" 1 5 "Cheilostomata" "Calloporina" "angustipora" 4 "Cheilostomata" "Antarctothoa" "tongima" "W"
"4948" "Nukumaru Brown Sand" "9" "9.6" 14 26 "Cheilostomata" "Calloporina" "angustipora" 24 "Cheilostomata" "Antarctothoa" "tongima" "W"
"4949" "Nukumaru Brown Sand" "14" "9.6" 2 2 "Cheilostomata" "Calloporina" "angustipora" 3 "Cheilostomata" "Antarctothoa" "tongima" "W"
"4961" "Nukumaru Brown Sand" "21" "9.6" 8 1 "Cheilostomata" "Calloporina" "angustipora" 7 "Cheilostomata" "Escharella" "spinosissima" "W"
"4964" "Nukumaru Brown Sand" "4" "9.7" 8 7 "Cheilostomata" "Calloporina" "angustipora" 10 "Cheilostomata" "Fenestrulina" "reticulata" "W"
"4967" "Nukumaru Brown Sand" "23" "9.25" 2 7 "Cheilostomata" "Calloporina" "angustipora" 6 "Cheilostomata" "Microporella" "agonistes" "W"
"4975" "Nukumaru Brown Sand" "12" "9.25" 1 5 "Cheilostomata" "Calyptotheca" "sp. 1" 4 "Cheilostomata" "Escharoides" "angela" "W"
"4985" "Nukumaru Brown Sand" "6" "9.6" 3 8 "Cheilostomata" "Celleporina" "sp." 7 "Cheilostomata" "Galeopsis" "polyporus" "W"
"4988" "Nukumaru Brown Sand" "33" "9.25" 2 5 "Cheilostomata" "Celleporina" "sp." 4 "Cheilostomata" "Schizosmittina" "sp." "W"
"4989" "Nukumaru Brown Sand" "27" "9.25" 4 7 "Cheilostomata" "Celleporina" "sp." 8 "Cheilostomata" "Smittina" "purpurea" "W"
"4994" "Nukumaru Brown Sand" "14" "9.7" 1 2 "Cheilostomata" "Celleporina" "sp." 1 "Cheilostomata" "Tretosina" "flemingi" "W"
"4997" "Nukumaru Brown Sand" "1" "9.23" 1 2 "Cheilostomata" "Chaperia" "granulosa" 1 "Cheilostomata" "Microporella" "agonistes" "W"
"5006" "Nukumaru Brown Sand" "2" "9.23" 6 14 "Cheilostomata" "Chaperiopsis" "cervicornis" 15 "Cheilostomata" "Fenestrulina" "sp. 1" "W"
"5009" "Nukumaru Brown Sand" "19" "9.25" 4 4 "Cheilostomata" "Chaperiopsis" "colensoi" 3 "Cheilostomata" "Aimulosia" "marsupium" "W"
"5010" "Nukumaru Brown Sand" "19" "9.25" 5 4 "Cheilostomata" "Chaperiopsis" "colensoi" 5 "Cheilostomata" "Aimulosia" "marsupium" "W"
"5011" "Nukumaru Brown Sand" "27" "9.25" 1 3 "Cheilostomata" "Chaperiopsis" "colensoi" 2 "Cheilostomata" "Antarctothoa" "tongima" "W"
"5017" "Nukumaru Brown Sand" "7" "9.7" 5 6 "Cheilostomata" "Chaperiopsis" "colensoi" 7 "Cheilostomata" "Opaeophora" "lepida" "W"
"5024" "Nukumaru Brown Sand" "4" "9.6" 6 3 "Cheilostomata" "Chiastosella" "cf. watersi" 7 "Cheilostomata" "Antarctothoa" "tongima" "W"
"5026" "Nukumaru Brown Sand" "18" "9.7" 3 3 "Cheilostomata" "Chiastosella" "cf. watersi" 4 "Cheilostomata" "Calyptotheca" "sp. 1" "W"
"5033" "Nukumaru Brown Sand" "1" "9.26" 1 2 "Cheilostomata" "Cosciniopsis" "vallata" 1 "Cheilostomata" "Aimulosia" "marsupium" "W"
"5034" "Nukumaru Brown Sand" "1" "9.26" 4 1 "Cheilostomata" "Cosciniopsis" "vallata" 4 "Cheilostomata" "Aimulosia" "marsupium" "W"
"5037" "Nukumaru Brown Sand" "1" "9.26" 10 1 "Cheilostomata" "Cosciniopsis" "vallata" 9 "Cheilostomata" "Chaperia" "granulosa" "W"
"5039" "Nukumaru Brown Sand" "1" "9.26" 8 1 "Cheilostomata" "Cosciniopsis" "vallata" 8 "Cheilostomata" "Microporella" "agonistes" "W"
"5040" "Nukumaru Brown Sand" "1" "9.26" 5 1 "Cheilostomata" "Cosciniopsis" "vallata" 5 "Cheilostomata" "Osthimosia" "sp." "W"
"5041" "Nukumaru Brown Sand" "1" "9.26" 6 1 "Cheilostomata" "Cosciniopsis" "vallata" 6 "Cheilostomata" "Osthimosia" "sp." "W"
"5044" "Nukumaru Brown Sand" "1" "9.26" 7 1 "Cheilostomata" "Cosciniopsis" "vallata" 7 "Cheilostomata" "und." "und." "W"
"5051" "Nukumaru Brown Sand" "26" "9.6" 3 2 "Cheilostomata" "Crepidacantha" "crinispina" 4 "Cheilostomata" "Antarctothoa" "tongima" "W"
"5054" "Nukumaru Brown Sand" "5" "9.6" 4 5 "Cheilostomata" "Crepidacantha" "crinispina" 4 "Cheilostomata" "Escharella" "spinosissima" "W"
"5080" "Nukumaru Brown Sand" "3" "9.7" 7 7 "Cheilostomata" "Emballotheca" "waipukurensis" 6 "Cheilostomata" "Emballotheca" "waipukurensis" "W"
"5082" "Nukumaru Brown Sand" "3" "9.7" 9 12 "Cheilostomata" "Emballotheca" "waipukurensis" 11 "Cheilostomata" "Emballotheca" "waipukurensis" "W"
"5083" "Nukumaru Brown Sand" "3" "9.7" 15 22 "Cheilostomata" "Emballotheca" "waipukurensis" 21 "Cheilostomata" "Escharella" "spinosissima" "W"
"5089" "Nukumaru Brown Sand" "15" "9.6" 4 7 "Cheilostomata" "Escharella" "spinosissima" 9 "Cheilostomata" "Aimulosia" "marsupium" "W"
"5091" "Nukumaru Brown Sand" "25" "9.6" 2 3 "Cheilostomata" "Escharella" "spinosissima" 2 "Cheilostomata" "Aimulosia" "marsupium" "W"
"5093" "Nukumaru Brown Sand" "21" "9.6" 5 4 "Cheilostomata" "Escharella" "spinosissima" 5 "Cheilostomata" "Arachnopusia" "unicornis" "W"
"5095" "Nukumaru Brown Sand" "5" "9.6" 2 2 "Cheilostomata" "Escharella" "spinosissima" 3 "Cheilostomata" "Crepidacantha" "crinispina" "W"
"5099" "Nukumaru Brown Sand" "21" "9.6" 7 6 "Cheilostomata" "Escharella" "spinosissima" 7 "Cheilostomata" "Escharella" "spinosissima" "W"
"5112" "Nukumaru Brown Sand" "23" "9.6" 3 5 "Cheilostomata" "Escharella" "spinosissima" 3 "Cheilostomata" "Micropora" "sp." "W"
"5113" "Nukumaru Brown Sand" "2" "9.6" 4 2 "Cheilostomata" "Escharella" "spinosissima" 5 "Cheilostomata" "Microporella" "agonistes" "W"
"5121" "Nukumaru Brown Sand" "2" "9.6" 2 5 "Cheilostomata" "Escharella" "spinosissima" 4 "Cheilostomata" "Schizosmittina" "sp." "W"
"5124" "Nukumaru Brown Sand" "2" "9.6" 2 2 "Cheilostomata" "Escharella" "spinosissima" 3 "Cheilostomata" "Smittina" "torques" "W"
"5132" "Nukumaru Brown Sand" "8" "9.1" 10 9 "Cheilostomata" "Escharoides" "angela" 15 "Cheilostomata" "Aimulosia" "marsupium" "W"
"5133" "Nukumaru Brown Sand" "8" "9.1" 7 9 "Cheilostomata" "Escharoides" "angela" 12 "Cheilostomata" "Escharella" "spinosissima" "W"
"5135" "Nukumaru Brown Sand" "8" "9.1" 3 5 "Cheilostomata" "Escharoides" "angela" 6 "Cheilostomata" "Exochella" "conjuncta" "W"
"5142" "Nukumaru Brown Sand" "8" "9.1" 2 5 "Cheilostomata" "Escharoides" "angela" 4 "Cheilostomata" "Phonicosia" "circinata" "W"
"5146" "Nukumaru Brown Sand" "17" "9.1" 2 2 "Cheilostomata" "Escharoides" "angela" 3 "Cheilostomata" "Phonicosia" "circinata" "W"
"5147" "Nukumaru Brown Sand" "16" "9.6" 1 6 "Cheilostomata" "Escharoides" "angela" 5 "Cheilostomata" "Prenantia" "firmata" "W"
"5149" "Nukumaru Brown Sand" "6" "9.6" 5 6 "Cheilostomata" "Escharoides" "excavata" 10 "Cheilostomata" "Aimulosia" "marsupium" "W"
"5151" "Nukumaru Brown Sand" "6" "9.6" 8 16 "Cheilostomata" "Escharoides" "excavata" 15 "Cheilostomata" "Antarctothoa" "tongima" "W"
"5159" "Nukumaru Brown Sand" "9" "9.25" 1 2 "Cheilostomata" "Escharoides" "excavata" 1 "Cheilostomata" "Microporella" "agonistes" "W"
"5165" "Nukumaru Brown Sand" "14" "9.1" 7 3 "Cheilostomata" "Eurystomella" "biperforata" 8 "Cheilostomata" "Aimulosia" "marsupium" "W"
"5167" "Nukumaru Brown Sand" "14" "9.1" 3 3 "Cheilostomata" "Eurystomella" "biperforata" 4 "Cheilostomata" "Exochella" "conjuncta" "W"
"5168" "Nukumaru Brown Sand" "14" "9.1" 8 3 "Cheilostomata" "Eurystomella" "biperforata" 9 "Cheilostomata" "Microporella" "agonistes" "W"
"5169" "Nukumaru Brown Sand" "14" "9.1" 2 3 "Cheilostomata" "Eurystomella" "biperforata" 1 "Cheilostomata" "Mobunula" "bicuspis" "W"
"5170" "Nukumaru Brown Sand" "16" "9.25" 12 18 "Cheilostomata" "Exochella" "conjuncta" 17 "Cheilostomata" "Aimulosia" "marsupium" "W"
"5174" "Nukumaru Brown Sand" "8" "9.1" 4 6 "Cheilostomata" "Exochella" "conjuncta" 8 "Cheilostomata" "Escharella" "spinosissima" "W"
"5203" "Nukumaru Brown Sand" "4" "9.7" 2 3 "Cheilostomata" "Fenestrulina" "reticulata" 4 "Cheilostomata" "Bitectipora" "rostrata" "W"
"5210" "Nukumaru Brown Sand" "4" "9.7" 3 3 "Cheilostomata" "Fenestrulina" "reticulata" 5 "Cheilostomata" "Smittoidea" "maunganuiensis" "W"
"5214" "Nukumaru Brown Sand" "7" "9.6" 9 12 "Cheilostomata" "Fenestrulina" "sp. 1" 13 "Cheilostomata" "Antarctothoa" "tongima" "W"
"5219" "Nukumaru Brown Sand" "20" "9.25" 1 2 "Cheilostomata" "Fenestrulina" "sp. 1" 1 "Cheilostomata" "Chaperiopsis" "colensoi" "W"
"5224" "Nukumaru Brown Sand" "27" "9.6" 1 2 "Cheilostomata" "Fenestrulina" "sp. 1" 1 "Cheilostomata" "Fenestrulina" "sp. 1" "W"
"5228" "Nukumaru Brown Sand" "1" "9.6" 1 2 "Cheilostomata" "Fenestrulina" "sp. 1" 1 "Cheilostomata" "Galeopsis" "polyporus" "W"
"5231" "Nukumaru Brown Sand" "27" "9.6" 2 2 "Cheilostomata" "Fenestrulina" "sp. 1" 3 "Cheilostomata" "Microporella" "sp. 1" "W"
"5246" "Nukumaru Brown Sand" "22" "9.6" 1 2 "Cheilostomata" "Galeopsis" "polyporus" 1 "Cheilostomata" "Aimulosia" "marsupium" "W"
"5248" "Nukumaru Brown Sand" "11" "9.6" 1 9 "Cheilostomata" "Galeopsis" "polyporus" 8 "Cheilostomata" "Antarctothoa" "tongima" "W"
"5249" "Nukumaru Brown Sand" "21" "9.6" 6 8 "Cheilostomata" "Galeopsis" "polyporus" 9 "Cheilostomata" "Antarctothoa" "tongima" "W"
"5252" "Nukumaru Brown Sand" "21" "9.6" 4 2 "Cheilostomata" "Galeopsis" "polyporus" 4 "Cheilostomata" "Escharella" "spinosissima" "W"
"5255" "Nukumaru Brown Sand" "26" "9.6" 6 6 "Cheilostomata" "Galeopsis" "polyporus" 7 "Cheilostomata" "Micropora" "sp." "W"
"5259" "Nukumaru Brown Sand" "17" "9.1" 2 4 "Cheilostomata" "Hippomenella" "vellicata" 3 "Cheilostomata" "Escharoides" "angela" "W"
"5261" "Nukumaru Brown Sand" "9" "9.25" 2 3 "Cheilostomata" "Hippomenella" "vellicata" 2 "Cheilostomata" "Escharoides" "excavata" "W"
"5262" "Nukumaru Brown Sand" "8" "9.25" 2 5 "Cheilostomata" "Hippomenella" "vellicata" 4 "Cheilostomata" "Fenestrulina" "sp. 1" "W"
"5268" "Nukumaru Brown Sand" "8" "9.25" 1 2 "Cheilostomata" "Hippomenella" "vellicata" 1 "Cheilostomata" "Smittina" "purpurea" "W"
"5270" "Nukumaru Brown Sand" "17" "9.1" 5 9 "Cheilostomata" "Hippomenella" "vellicata" 8 "Cheilostomata" "Steginoporella" "magnifica" "W"
"5271" "Nukumaru Brown Sand" "17" "9.1" 6 13 "Cheilostomata" "Hippomenella" "vellicata" 12 "Cheilostomata" "Steginoporella" "magnifica" "W"
"5307" "Nukumaru Brown Sand" "17" "9.6" 2 7 "Cheilostomata" "Micropora" "sp." 6 "Cheilostomata" "Aimulosia" "marsupium" "W"
"5308" "Nukumaru Brown Sand" "4" "9.6" 8 6 "Cheilostomata" "Micropora" "sp." 8 "Cheilostomata" "Antarctothoa" "tongima" "W"
"5309" "Nukumaru Brown Sand" "23" "9.6" 1 3 "Cheilostomata" "Micropora" "sp." 2 "Cheilostomata" "Calloporina" "angustipora" "W"
"5311" "Nukumaru Brown Sand" "4" "9.6" 7 6 "Cheilostomata" "Micropora" "sp." 7 "Cheilostomata" "Escharella" "spinosissima" "W"
"5316" "Nukumaru Brown Sand" "4" "9.23" 1 2 "Cheilostomata" "Microporella" "agonistes" 1 "Cheilostomata" "Aimulosia" "marsupium" "W"
"5317" "Nukumaru Brown Sand" "4" "9.23" 3 2 "Cheilostomata" "Microporella" "agonistes" 4 "Cheilostomata" "Aimulosia" "marsupium" "W"
"5318" "Nukumaru Brown Sand" "4" "9.23" 4 2 "Cheilostomata" "Microporella" "agonistes" 5 "Cheilostomata" "Aimulosia" "marsupium" "W"
"5320" "Nukumaru Brown Sand" "4" "9.23" 7 2 "Cheilostomata" "Microporella" "agonistes" 8 "Cheilostomata" "Aimulosia" "marsupium" "W"
"5321" "Nukumaru Brown Sand" "4" "9.23" 8 9 "Cheilostomata" "Microporella" "agonistes" 8 "Cheilostomata" "Aimulosia" "marsupium" "W"
"5322" "Nukumaru Brown Sand" "1" "9.26" 4 4 "Cheilostomata" "Microporella" "agonistes" 6 "Cheilostomata" "Aimulosia" "marsupium" "W"
"5323" "Nukumaru Brown Sand" "19" "9.25" 3 2 "Cheilostomata" "Microporella" "agonistes" 3 "Cheilostomata" "Aimulosia" "marsupium" "W"
"5325" "Nukumaru Brown Sand" "26" "9.6" 2 3 "Cheilostomata" "Microporella" "agonistes" 4 "Cheilostomata" "Antarctothoa" "tongima" "W"
"5327" "Nukumaru Brown Sand" "7" "9.6" 4 7 "Cheilostomata" "Microporella" "agonistes" 6 "Cheilostomata" "Calloporina" "angustipora" "W"
"5328" "Nukumaru Brown Sand" "10" "9.7" 1 2 "Cheilostomata" "Microporella" "agonistes" 1 "Cheilostomata" "Chaperiopsis" "cervicornis" "W"
"5330" "Nukumaru Brown Sand" "4" "9.23" 11 12 "Cheilostomata" "Microporella" "agonistes" 11 "Cheilostomata" "Chaperiopsis" "colensoi" "W"
"5338" "Nukumaru Brown Sand" "26" "9.6" 22 27 "Cheilostomata" "Microporella" "agonistes" 29 "Cheilostomata" "Escharella" "spinosissima" "W"
"5344" "Nukumaru Brown Sand" "4" "9.23" 5 12 "Cheilostomata" "Microporella" "agonistes" 11 "Cheilostomata" "Fenestrulina" "sp. 1" "W"
"5348" "Nukumaru Brown Sand" "26" "9.6" 7 5 "Cheilostomata" "Microporella" "agonistes" 7 "Cheilostomata" "Micropora" "sp." "W"
"5349" "Nukumaru Brown Sand" "26" "9.6" 20 27 "Cheilostomata" "Microporella" "agonistes" 26 "Cheilostomata" "Micropora" "sp." "W"
"5350" "Nukumaru Brown Sand" "4" "9.23" 12 13 "Cheilostomata" "Microporella" "agonistes" 12 "Cheilostomata" "Microporella" "agonistes" "W"
"5356" "Nukumaru Brown Sand" "26" "9.6" 12 13 "Cheilostomata" "Microporella" "agonistes" 12 "Cheilostomata" "Microporella" "agonistes" "W"
"5374" "Nukumaru Brown Sand" "2" "9.25" 10 40 "Cheilostomata" "Microporella" "agonistes" 39 "Cheilostomata" "Rhynchozoon" "sp." "W"
"5375" "Nukumaru Brown Sand" "2" "9.25" 11 41 "Cheilostomata" "Microporella" "agonistes" 39 "Cheilostomata" "Rhynchozoon" "sp." "W"
"5378" "Nukumaru Brown Sand" "20" "9.1" 1 2 "Cheilostomata" "Microporella" "agonistes" 1 "Cheilostomata" "und." "und." "W"
"5383" "Nukumaru Brown Sand" "7" "9.6" 9 2 "Cheilostomata" "Microporella" "sp. 1" 9 "Cheilostomata" "Aimulosia" "marsupium" "W"
"5384" "Nukumaru Brown Sand" "7" "9.6" 10 2 "Cheilostomata" "Microporella" "sp. 1" 10 "Cheilostomata" "Aimulosia" "marsupium" "W"
"5385" "Nukumaru Brown Sand" "7" "9.6" 16 2 "Cheilostomata" "Microporella" "sp. 1" 17 "Cheilostomata" "Aimulosia" "marsupium" "W"
"5388" "Nukumaru Brown Sand" "22" "9.7" 6 11 "Cheilostomata" "Microporella" "sp. 1" 15 "Cheilostomata" "Aimulosia" "marsupium" "W"
"5391" "Nukumaru Brown Sand" "1" "GPS 31-32" 3 11 "Cheilostomata" "Microporella" "sp. 1" 10 "Cheilostomata" "Antarctothoa" "tongima" "W"
"5392" "Nukumaru Brown Sand" "7" "9.6" 2 2 "Cheilostomata" "Microporella" "sp. 1" 4 "Cheilostomata" "Antarctothoa" "tongima" "W"
"5393" "Nukumaru Brown Sand" "7" "9.6" 8 2 "Cheilostomata" "Microporella" "sp. 1" 8 "Cheilostomata" "Antarctothoa" "tongima" "W"
"5394" "Nukumaru Brown Sand" "27" "9.6" 3 3 "Cheilostomata" "Microporella" "sp. 1" 4 "Cheilostomata" "Antarctothoa" "tongima" "W"
"5404" "Nukumaru Brown Sand" "23" "9.6" 2 4 "Cheilostomata" "Microporella" "sp. 1" 3 "Cheilostomata" "Micropora" "sp." "W"
"5417" "Nukumaru Brown Sand" "5" "9.6" 3 5 "Cheilostomata" "Microporella" "speculum" 4 "Cheilostomata" "Microporella" "sp. 1" "W"
"5418" "Nukumaru Brown Sand" "16" "9.25" 15 20 "Cheilostomata" "Mobunula" "bicuspis" 19 "Cheilostomata" "Aimulosia" "marsupium" "W"
"5419" "Nukumaru Brown Sand" "20" "9.7" 1 2 "Cheilostomata" "Mobunula" "bicuspis" 1 "Cheilostomata" "Aimulosia" "marsupium" "W"
"5421" "Nukumaru Brown Sand" "30" "9.25" 1 5 "Cheilostomata" "Mobunula" "bicuspis" 4 "Cheilostomata" "Crepidacantha" "crinispina" "W"
"5436" "Nukumaru Brown Sand" "3" "9.1" 10 2 "Cheilostomata" "Opaeophora" "lepida" 11 "Cheilostomata" "Schizosmittina" "sp." "W"
"5439" "Nukumaru Brown Sand" "4" "9.6" 3 4 "Cheilostomata" "Osthimosia" "sp." 5 "Cheilostomata" "Microporella" "agonistes" "W"
"5442" "Nukumaru Brown Sand" "4" "9.23" 5 6 "Cheilostomata" "Parasmittina" "aotea" 5 "Cheilostomata" "Aimulosia" "marsupium" "W"
"5443" "Nukumaru Brown Sand" "33" "9.25" 2 4 "Cheilostomata" "Parasmittina" "aotea" 5 "Cheilostomata" "Aimulosia" "marsupium" "W"
"5445" "Nukumaru Brown Sand" "35" "9.25" 5 5 "Cheilostomata" "Parasmittina" "aotea" 7 "Cheilostomata" "Aimulosia" "marsupium" "W"
"5446" "Nukumaru Brown Sand" "5" "9.7" 1 2 "Cheilostomata" "Parasmittina" "aotea" 1 "Cheilostomata" "Aimulosia" "marsupium" "W"
"5447" "Nukumaru Brown Sand" "16" "9.7" 4 3 "Cheilostomata" "Parasmittina" "aotea" 7 "Cheilostomata" "Aimulosia" "marsupium" "W"
"5448" "Nukumaru Brown Sand" "18" "9.7" 1 2 "Cheilostomata" "Parasmittina" "aotea" 1 "Cheilostomata" "Aimulosia" "marsupium" "W"
"5449" "Nukumaru Brown Sand" "15" "9.25" 1 2 "Cheilostomata" "Parasmittina" "aotea" 1 "Cheilostomata" "Antarctothoa" "tongima" "W"
"5450" "Nukumaru Brown Sand" "15" "9.25" 2 6 "Cheilostomata" "Parasmittina" "aotea" 5 "Cheilostomata" "Antarctothoa" "tongima" "W"
"5451" "Nukumaru Brown Sand" "33" "9.25" 3 4 "Cheilostomata" "Parasmittina" "aotea" 6 "Cheilostomata" "Antarctothoa" "tongima" "W"
"5452" "Nukumaru Brown Sand" "2" "9.1" 7 14 "Cheilostomata" "Parasmittina" "aotea" 13 "Cheilostomata" "Antarctothoa" "tongima" "W"
"5453" "Nukumaru Brown Sand" "33" "9.25" 4 4 "Cheilostomata" "Parasmittina" "aotea" 7 "Cheilostomata" "Calloporina" "angustipora" "W"
"5454" "Nukumaru Brown Sand" "33" "9.25" 5 4 "Cheilostomata" "Parasmittina" "aotea" 8 "Cheilostomata" "Celleporina" "sp." "W"
"5456" "Nukumaru Brown Sand" "18" "9.7" 2 2 "Cheilostomata" "Parasmittina" "aotea" 3 "Cheilostomata" "Chiastosella" "cf. watersi" "W"
"5458" "Nukumaru Brown Sand" "4" "9.23" 3 9 "Cheilostomata" "Parasmittina" "aotea" 8 "Cheilostomata" "Fenestrulina" "sp. 1" "W"
"5459" "Nukumaru Brown Sand" "4" "9.23" 9 17 "Cheilostomata" "Parasmittina" "aotea" 16 "Cheilostomata" "Fenestrulina" "sp. 1" "W"
"5460" "Nukumaru Brown Sand" "15" "9.25" 11 11 "Cheilostomata" "Parasmittina" "aotea" 19 "Cheilostomata" "Fenestrulina" "sp. 1" "W"
"5464" "Nukumaru Brown Sand" "23" "9.6" 4 6 "Cheilostomata" "Parasmittina" "aotea" 3 "Cheilostomata" "Micropora" "sp." "W"
"5465" "Nukumaru Brown Sand" "26" "9.25" 7 10 "Cheilostomata" "Parasmittina" "aotea" 7 "Cheilostomata" "Opaeophora" "lepida" "W"
"5468" "Nukumaru Brown Sand" "3" "9.1" 9 9 "Cheilostomata" "Parasmittina" "aotea" 10 "Cheilostomata" "Opaeophora" "lepida" "W"
"5477" "Nukumaru Brown Sand" "22" "9.25" 1 2 "Cheilostomata" "Parasmittina" "aotea" 1 "Cheilostomata" "Parasmittina" "aotea" "W"
"5479" "Nukumaru Brown Sand" "21" "9.6" 12 11 "Cheilostomata" "Parasmittina" "aotea" 10 "Cheilostomata" "Parasmittina" "aotea" "W"
"5485" "Nukumaru Brown Sand" "29b" "9.25" 4 9 "Cheilostomata" "Parasmittina" "aotea" 8 "Cheilostomata" "Schizosmittina" "sp." "W"
"5486" "Nukumaru Brown Sand" "29b" "9.25" 5 9 "Cheilostomata" "Parasmittina" "aotea" 10 "Cheilostomata" "Schizosmittina" "sp." "W"
"5487" "Nukumaru Brown Sand" "33" "9.25" 1 4 "Cheilostomata" "Parasmittina" "aotea" 3 "Cheilostomata" "Schizosmittina" "sp." "W"
"5488" "Nukumaru Brown Sand" "35" "9.25" 4 5 "Cheilostomata" "Parasmittina" "aotea" 6 "Cheilostomata" "Schizosmittina" "sp." "W"
"5489" "Nukumaru Brown Sand" "35" "9.25" 6 5 "Cheilostomata" "Parasmittina" "aotea" 8 "Cheilostomata" "Schizosmittina" "sp." "W"
"5490" "Nukumaru Brown Sand" "21" "9.6" 16 10 "Cheilostomata" "Parasmittina" "aotea" 15 "Cheilostomata" "Schizosmittina" "sp." "W"
"5492" "Nukumaru Brown Sand" "3" "9.1" 3 3 "Cheilostomata" "Parasmittina" "aotea" 5 "Cheilostomata" "Schizosmittina" "sp." "W"
"5494" "Nukumaru Brown Sand" "3" "9.1" 11 3 "Cheilostomata" "Parasmittina" "aotea" 11 "Cheilostomata" "Schizosmittina" "sp." "W"
"5495" "Nukumaru Brown Sand" "5" "9.1" 6 6 "Cheilostomata" "Parasmittina" "aotea" 7 "Cheilostomata" "Schizosmittina" "sp." "W"
"5498" "Nukumaru Brown Sand" "7" "9.1" 3 1 "Cheilostomata" "Parasmittina" "aotea" 5 "Cheilostomata" "Schizosmittina" "sp." "W"
"5499" "Nukumaru Brown Sand" "7" "9.1" 4 1 "Cheilostomata" "Parasmittina" "aotea" 6 "Cheilostomata" "Schizosmittina" "sp." "W"
"5517" "Nukumaru Brown Sand" "19" "9.7" 1 2 "Cheilostomata" "Prenantia" "firmata" 1 "Cheilostomata" "Aimulosia" "marsupium" "W"
"5519" "Nukumaru Brown Sand" "19" "9.7" 3 2 "Cheilostomata" "Prenantia" "firmata" 4 "Cheilostomata" "Aimulosia" "marsupium" "W"
"5528" "Nukumaru Brown Sand" "2" "9.23" 5 8 "Cheilostomata" "Prenantia" "firmata" 15 "Cheilostomata" "Fenestrulina" "sp. 1" "W"
"5530" "Nukumaru Brown Sand" "18" "9.7" 8 6 "Cheilostomata" "Prenantia" "firmata" 7 "Cheilostomata" "Opaeophora" "lepida" "W"
"5541" "Nukumaru Brown Sand" "6" "9.7" 5 9 "Cheilostomata" "Schizosmittina" "sp." 8 "Cheilostomata" "Aimulosia" "marsupium" "W"
"5543" "Nukumaru Brown Sand" "10" "9.25" 3 9 "Cheilostomata" "Schizosmittina" "sp." 8 "Cheilostomata" "Antarctothoa" "tongima" "W"
"5544" "Nukumaru Brown Sand" "10" "9.25" 4 10 "Cheilostomata" "Schizosmittina" "sp." 8 "Cheilostomata" "Antarctothoa" "tongima" "W"
"5547" "Nukumaru Brown Sand" "16" "9.1" 8 21 "Cheilostomata" "Schizosmittina" "sp." 20 "Cheilostomata" "Antarctothoa" "tongima" "W"
"5558" "Nukumaru Brown Sand" "2" "9.6" 3 6 "Cheilostomata" "Schizosmittina" "sp." 5 "Cheilostomata" "Escharella" "spinosissima" "W"
"5562" "Nukumaru Brown Sand" "2" "9.23" 7 11 "Cheilostomata" "Schizosmittina" "sp." 10 "Cheilostomata" "Fenestrulina" "sp. 1" "W"
"5573" "Nukumaru Brown Sand" "16" "9.25" 2 2 "Cheilostomata" "Schizosmittina" "sp." 3 "Cheilostomata" "Microporella" "agonistes" "W"
"5578" "Nukumaru Brown Sand" "7" "9.1" 10 11 "Cheilostomata" "Schizosmittina" "sp." 16 "Cheilostomata" "Opaeophora" "lepida" "W"
"5581" "Nukumaru Brown Sand" "34" "9.25" 1 3 "Cheilostomata" "Schizosmittina" "sp." 2 "Cheilostomata" "Parasmittina" "aotea" "W"
"5589" "Nukumaru Brown Sand" "16" "9.7" 1 2 "Cheilostomata" "Schizosmittina" "sp." 1 "Cheilostomata" "Prenantia" "firmata" "W"
"5614" "Nukumaru Brown Sand" "33" "9.25" 1 2 "Cheilostomata" "Schizosmittina" "sp." 1 "Cheilostomata" "Schizosmittina" "sp." "W"
"5650" "Nukumaru Brown Sand" "15" "9.7" 3 6 "Cheilostomata" "Smittoidea" "maunganuiensis" 5 "Cheilostomata" "Smittina" "purpurea" "W"
"5652" "Nukumaru Brown Sand" "12" "9.25" 4 9 "Cheilostomata" "Steginoporella" "magnifica" 8 "Cheilostomata" "Calyptotheca" "sp. 1" "W"
"5653" "Nukumaru Brown Sand" "3" "9.25" 3 4 "Cheilostomata" "Steginoporella" "magnifica" 5 "Cheilostomata" "Celleporina" "sinuata" "W"
"5654" "Nukumaru Brown Sand" "19" "9.1" 2 1 "Cheilostomata" "Steginoporella" "magnifica" 3 "Cheilostomata" "Celleporina" "sinuata" "W"
"5657" "Nukumaru Brown Sand" "19" "9.1" 9 7 "Cheilostomata" "Steginoporella" "magnifica" 10 "Cheilostomata" "Celleporina" "sinuata" "W"
"5658" "Nukumaru Brown Sand" "11" "9.1" 2 4 "Cheilostomata" "Steginoporella" "magnifica" 6 "Cheilostomata" "Celleporina" "sp." "W"
"5659" "Nukumaru Brown Sand" "1" "9.23" 2 3 "Cheilostomata" "Steginoporella" "magnifica" 2 "Cheilostomata" "Chaperia" "granulosa" "W"
"5661" "Nukumaru Brown Sand" "15" "9.7" 2 1 "Cheilostomata" "Steginoporella" "magnifica" 3 "Cheilostomata" "Cosciniopsis" "vallata" "W"
"5663" "Nukumaru Brown Sand" "1" "9.23" 1 2 "Cheilostomata" "Steginoporella" "magnifica" 1 "Cheilostomata" "Crepidacantha" "crinispina" "W"
"5664" "Nukumaru Brown Sand" "17" "9.7" 1 3 "Cheilostomata" "Steginoporella" "magnifica" 2 "Cheilostomata" "Crepidacantha" "crinispina" "W"
"5665" "Nukumaru Brown Sand" "21" "9.7" 2 1 "Cheilostomata" "Steginoporella" "magnifica" 3 "Cheilostomata" "Crepidacantha" "crinispina" "W"
"5666" "Nukumaru Brown Sand" "21" "9.7" 3 1 "Cheilostomata" "Steginoporella" "magnifica" 4 "Cheilostomata" "Crepidacantha" "crinispina" "W"
"5667" "Nukumaru Brown Sand" "21" "9.7" 4 1 "Cheilostomata" "Steginoporella" "magnifica" 5 "Cheilostomata" "Crepidacantha" "crinispina" "W"
"5669" "Nukumaru Brown Sand" "30" "9.25" 1 2 "Cheilostomata" "Steginoporella" "magnifica" 1 "Cheilostomata" "Escharella" "spinosissima" "W"
"5670" "Nukumaru Brown Sand" "3" "9.25" 5 3 "Cheilostomata" "Steginoporella" "magnifica" 5 "Cheilostomata" "Escharoides" "angela" "W"
"5671" "Nukumaru Brown Sand" "3" "9.25" 6 4 "Cheilostomata" "Steginoporella" "magnifica" 5 "Cheilostomata" "Escharoides" "angela" "W"
"5674" "Nukumaru Brown Sand" "17" "9.7" 4 4 "Cheilostomata" "Steginoporella" "magnifica" 6 "Cheilostomata" "Escharoides" "excavata" "W"
"5675" "Nukumaru Brown Sand" "17" "9.7" 16 15 "Cheilostomata" "Steginoporella" "magnifica" 16 "Cheilostomata" "Escharoides" "excavata" "W"
"5676" "Nukumaru Brown Sand" "17" "9.7" 17 18 "Cheilostomata" "Steginoporella" "magnifica" 17 "Cheilostomata" "Escharoides" "excavata" "W"
"5678" "Nukumaru Brown Sand" "17" "9.7" 8 8 "Cheilostomata" "Steginoporella" "magnifica" 9 "Cheilostomata" "Fenestrulina" "reticulata" "W"
"5681" "Nukumaru Brown Sand" "28" "9.25" 3 1 "Cheilostomata" "Steginoporella" "magnifica" 4 "Cheilostomata" "Galeopsis" "polyporus" "W"
"5682" "Nukumaru Brown Sand" "30" "9.25" 2 2 "Cheilostomata" "Steginoporella" "magnifica" 3 "Cheilostomata" "Galeopsis" "polyporus" "W"
"5687" "Nukumaru Brown Sand" "4" "9.1" 3 1 "Cheilostomata" "Steginoporella" "magnifica" 3 "Cheilostomata" "Mobunula" "bicuspis" "W"
"5692" "Nukumaru Brown Sand" "3" "9.25" 2 3 "Cheilostomata" "Steginoporella" "magnifica" 1 "Cheilostomata" "Steginoporella" "magnifica" "W"
"5693" "Nukumaru Brown Sand" "3" "9.25" 3 3 "Cheilostomata" "Steginoporella" "magnifica" 2 "Cheilostomata" "Steginoporella" "magnifica" "W"
"5696" "Nukumaru Brown Sand" "31" "9.25" 1 2 "Cheilostomata" "Steginoporella" "magnifica" 1 "Cheilostomata" "Steginoporella" "magnifica" "W"
"5709" "Nukumaru Brown Sand" "15" "9.1" 5 10 "Cheilostomata" "Steginoporella" "magnifica" 9 "Cheilostomata" "Steginoporella" "magnifica" "W"
"5715" "Nukumaru Brown Sand" "1" "9.23" 4 5 "Cheilostomata" "Steginoporella" "magnifica" 4 "Cheilostomata" "und." "und." "W"
"5716" "Nukumaru Brown Sand" "1" "9.25" 5 3 "Cheilostomata" "Steginoporella" "magnifica" 7 "Cheilostomata" "und." "und." "W"
"5722" "Nukumaru Brown Sand" "15" "9.1" 2 1 "Cheilostomata" "Steginoporella" "magnifica" 3 "Cheilostomata" "und." "und." "W"
"5768" "Nukumaru Brown Sand" "6" "9.7" 7 13 "Cheilostomata" "und." "und." 12 "Cheilostomata" "Fenestrulina" "sp. 1" "W"
"5769" "Nukumaru Brown Sand" "6" "9.7" 8 13 "Cheilostomata" "und." "und." 14 "Cheilostomata" "Fenestrulina" "sp. 1" "W"
"5779" "Nukumaru Brown Sand" "15" "9.7" 4 2 "Cheilostomata" "und." "und." 5 "Cheilostomata" "Microporella" "sp. 1" "W"
"5795" "Nukumaru Brown Sand" "15" "9.7" 3 2 "Cheilostomata" "und." "und." 4 "Cheilostomata" "und." "und." "W"
"5807" "Nukumaru Brown Sand" "10" "9.7" 2 3 "Cheilostomata" "Valdemunitella" "valdemunita" 2 "Cheilostomata" "Aimulosia" "marsupium" "W"
"5808" "Nukumaru Brown Sand" "21" "9.6" 30 29 "Cheilostomata" "Valdemunitella" "valdemunita" 28 "Cheilostomata" "Microporella" "sp. 1" "W"
"5809" "Nukumaru Brown Sand" "21" "9.6" 31 29 "Cheilostomata" "Valdemunitella" "valdemunita" 30 "Cheilostomata" "Microporella" "sp. 1" "W"
"5824" "Nukumaru Limestone" "8" "9.8" 7 4 "Cheilostomata" "Aimulosia" "marsupium" 8 "Cheilostomata" "Antarctothoa" "tongima" "W"
"5825" "Nukumaru Limestone" "18" "9.8" 3 3 "Cheilostomata" "Aimulosia" "marsupium" 4 "Cheilostomata" "Antarctothoa" "tongima" "W"
"5826" "Nukumaru Limestone" "28" "9.8" 1 2 "Cheilostomata" "Aimulosia" "marsupium" 1 "Cheilostomata" "Antarctothoa" "tongima" "W"
"5827" "Nukumaru Limestone" "44" "9.8" 7 8 "Cheilostomata" "Aimulosia" "marsupium" 9 "Cheilostomata" "Antarctothoa" "tongima" "W"
"5832" "Nukumaru Limestone" "4" "9.10" 1 3 "Cheilostomata" "Aimulosia" "marsupium" 4 "Cheilostomata" "Chiastosella" "cf. watersi" "W"
"5835" "Nukumaru Limestone" "26" "9.8" 11 14 "Cheilostomata" "Aimulosia" "marsupium" 15 "Cheilostomata" "Escharella" "spinosissima" "W"
"5848" "Nukumaru Limestone" "8" "9.8" 4 4 "Cheilostomata" "Aimulosia" "marsupium" 5 "Cheilostomata" "Fenestrulina" "sp. 1" "W"
"5849" "Nukumaru Limestone" "10" "9.10" 9 15 "Cheilostomata" "Aimulosia" "marsupium" 16 "Cheilostomata" "Fenestrulina" "sp. 1" "W"
"5850" "Nukumaru Limestone" "1" "9.8" 4 7 "Cheilostomata" "Aimulosia" "marsupium" 6 "Cheilostomata" "Galeopsis" "polyporus" "W"
"5851" "Nukumaru Limestone" "20" "9.8" 2 2 "Cheilostomata" "Aimulosia" "marsupium" 3 "Cheilostomata" "Galeopsis" "polyporus" "W"
"5873" "Nukumaru Limestone" "24" "9.8" 25 27 "Cheilostomata" "Aimulosia" "marsupium" 28 "Cheilostomata" "Schizosmittina" "sp." "W"
"5876" "Nukumaru Limestone" "10" "9.10" 7 15 "Cheilostomata" "Aimulosia" "marsupium" 14 "Cheilostomata" "Smittina" "purpurea" "W"
"5889" "Nukumaru Limestone" "1" "9.8" 3 5 "Cheilostomata" "Antarctothoa" "tongima" 4 "Cheilostomata" "Aimulosia" "marsupium" "W"
"5897" "Nukumaru Limestone" "1" "9.21" 2 2 "Cheilostomata" "Antarctothoa" "tongima" 3 "Cheilostomata" "Antarctothoa" "tongima" "W"
"5916" "Nukumaru Limestone" "16" "9.10" 1 2 "Cheilostomata" "Antarctothoa" "tongima" 1 "Cheilostomata" "Antarctothoa" "tongima" "W"
"5966" "Nukumaru Limestone" "44" "9.8" 8 9 "Cheilostomata" "Antarctothoa" "tongima" 10 "Cheilostomata" "Micropora" "sp." "W"
"5968" "Nukumaru Limestone" "44" "9.8" 1 3 "Cheilostomata" "Antarctothoa" "tongima" 2 "Cheilostomata" "Microporella" "agonistes" "W"
"5984" "Nukumaru Limestone" "6" "9.8" 2 3 "Cheilostomata" "Antarctothoa" "tongima" 5 "Cheilostomata" "Schizosmittina" "sp." "W"
"5985" "Nukumaru Limestone" "6" "9.8" 3 4 "Cheilostomata" "Antarctothoa" "tongima" 5 "Cheilostomata" "Schizosmittina" "sp." "W"
"5996" "Nukumaru Limestone" "6" "9.10" 13 10 "Cheilostomata" "Arachnopusia" "unicornis" 14 "Cheilostomata" "Aimulosia" "marsupium" "W"
"5997" "Nukumaru Limestone" "4" "9.12" 10 9 "Cheilostomata" "Arachnopusia" "unicornis" 11 "Cheilostomata" "Aimulosia" "marsupium" "W"
"5998" "Nukumaru Limestone" "16" "9.8" 36 1 "Cheilostomata" "Arachnopusia" "unicornis" 31 "Cheilostomata" "Antarctothoa" "tongima" "W"
"5999" "Nukumaru Limestone" "1" "9.8" 10 8 "Cheilostomata" "Arachnopusia" "unicornis" 9 "Cheilostomata" "Arachnopusia" "unicornis" "W"
"6003" "Nukumaru Limestone" "16" "9.12" 8 14 "Cheilostomata" "Arachnopusia" "unicornis" 15 "Cheilostomata" "Bitectipora" "rostrata" "W"
"6005" "Nukumaru Limestone" "1" "9.8" 14 9 "Cheilostomata" "Arachnopusia" "unicornis" 13 "Cheilostomata" "Calloporina" "angustipora" "W"
"6011" "Nukumaru Limestone" "17" "9.8" 3 7 "Cheilostomata" "Arachnopusia" "unicornis" 9 "Cheilostomata" "Celleporina" "sp." "W"
"6012" "Nukumaru Limestone" "15" "9.10" 5 2 "Cheilostomata" "Arachnopusia" "unicornis" 5 "Cheilostomata" "Celleporina" "sp." "W"
"6013" "Nukumaru Limestone" "15" "9.10" 6 2 "Cheilostomata" "Arachnopusia" "unicornis" 8 "Cheilostomata" "Celleporina" "sp." "W"
"6028" "Nukumaru Limestone" "6" "9.10" 14 4 "Cheilostomata" "Arachnopusia" "unicornis" 7 "Cheilostomata" "Ellisina" "incrustans" "W"
"6032" "Nukumaru Limestone" "8" "9.10" 2 2 "Cheilostomata" "Arachnopusia" "unicornis" 4 "Cheilostomata" "Emballotheca" "waipukurensis" "W"
"6033" "Nukumaru Limestone" "7" "9.12" 6 4 "Cheilostomata" "Arachnopusia" "unicornis" 8 "Cheilostomata" "Emballotheca" "waipukurensis" "W"
"6037" "Nukumaru Limestone" "4" "9.12" 11 9 "Cheilostomata" "Arachnopusia" "unicornis" 12 "Cheilostomata" "Exochella" "conjuncta" "W"
"6046" "Nukumaru Limestone" "2" "9.8" 3 9 "Cheilostomata" "Arachnopusia" "unicornis" 8 "Cheilostomata" "Micropora" "sp." "W"
"6048" "Nukumaru Limestone" "27" "9.8" 3 2 "Cheilostomata" "Arachnopusia" "unicornis" 4 "Cheilostomata" "Micropora" "sp." "W"
"6052" "Nukumaru Limestone" "5" "9.10" 3 5 "Cheilostomata" "Arachnopusia" "unicornis" 6 "Cheilostomata" "Osthimosia" "sp." "W"
"6064" "Nukumaru Limestone" "27" "9.8" 2 2 "Cheilostomata" "Arachnopusia" "unicornis" 1 "Cheilostomata" "Schizosmittina" "sp." "W"
"6066" "Nukumaru Limestone" "7" "9.10" 9 4 "Cheilostomata" "Arachnopusia" "unicornis" 11 "Cheilostomata" "Schizosmittina" "sp." "W"
"6068" "Nukumaru Limestone" "15" "9.10" 2 2 "Cheilostomata" "Arachnopusia" "unicornis" 1 "Cheilostomata" "Smittina" "purpurea" "W"
"6077" "Nukumaru Limestone" "36" "9.8" 4 5 "Cheilostomata" "Bitectipora" "rostrata" 7 "Cheilostomata" "Emballotheca" "waipukurensis" "W"
"6078" "Nukumaru Limestone" "39" "9.8" 13 12 "Cheilostomata" "Bitectipora" "rostrata" 14 "Cheilostomata" "Emballotheca" "waipukurensis" "W"
"6082" "Nukumaru Limestone" "31" "9.8" 1 2 "Cheilostomata" "Bitectipora" "rostrata" 1 "Cheilostomata" "Schizosmittina" "sp." "W"
"6083" "Nukumaru Limestone" "38" "9.8" 5 5 "Cheilostomata" "Bitectipora" "rostrata" 6 "Cheilostomata" "Smittina" "purpurea" "W"
"6089" "Nukumaru Limestone" "6" "9.9" 5 12 "Cheilostomata" "Calloporina" "angustipora" 13 "Cheilostomata" "Aimulosia" "marsupium" "W"
"6108" "Nukumaru Limestone" "12" "9.9" 4 6 "Cheilostomata" "Calloporina" "angustipora" 5 "Cheilostomata" "Galeopsis" "polyporus" "W"
"6116" "Nukumaru Limestone" "6" "9.9" 2 6 "Cheilostomata" "Calloporina" "angustipora" 7 "Cheilostomata" "Microporella" "agonistes" "W"
"6125" "Nukumaru Limestone" "17" "9.9" 3 4 "Cheilostomata" "Calyptotheca" "sp." 5 "Cheilostomata" "Escharella" "spinosissima" "W"
"6126" "Nukumaru Limestone" "1" "9.12" 2 5 "Cheilostomata" "Celleporina" "sinuata" 4 "Cheilostomata" "Smittina" "purpurea" "W"
"6127" "Nukumaru Limestone" "27" "9.8" 7 9 "Cheilostomata" "Celleporina" "sp." 8 "Cheilostomata" "Aimulosia" "marsupium" "W"
"6129" "Nukumaru Limestone" "33" "9.8" 3 14 "Cheilostomata" "Celleporina" "sp." 13 "Cheilostomata" "Antarctothoa" "tongima" "W"
"6131" "Nukumaru Limestone" "44" "9.8" 9 14 "Cheilostomata" "Celleporina" "sp." 13 "Cheilostomata" "Arachnopusia" "unicornis" "W"
"6132" "Nukumaru Limestone" "9" "9.10" 3 6 "Cheilostomata" "Celleporina" "sp." 5 "Cheilostomata" "Arachnopusia" "unicornis" "W"
"6135" "Nukumaru Limestone" "4" "9.12" 1 2 "Cheilostomata" "Celleporina" "sp." 1 "Cheilostomata" "Chaperia" "granulosa" "W"
"6139" "Nukumaru Limestone" "5" "9.8" 7 9 "Cheilostomata" "Celleporina" "sp." 8 "Cheilostomata" "Escharoides" "excavata" "W"
"6144" "Nukumaru Limestone" "1" "9.8" 2 2 "Cheilostomata" "Celleporina" "sp." 3 "Cheilostomata" "Micropora" "sp." "W"
"6148" "Nukumaru Limestone" "35" "9.8" 6 7 "Cheilostomata" "Celleporina" "sp." 6 "Cheilostomata" "Schizosmittina" "sp." "W"
"6150" "Nukumaru Limestone" "1" "9.8" 4 2 "Cheilostomata" "Celleporina" "sp." 4 "Cheilostomata" "Smittina" "purpurea" "W"
"6152" "Nukumaru Limestone" "32" "9.8" 9 18 "Cheilostomata" "Celleporina" "sp." 19 "Cheilostomata" "Smittina" "rosacea" "W"
"6153" "Nukumaru Limestone" "10" "9.8" 5 2 "Cheilostomata" "Celleporina" "sp." 6 "Cheilostomata" "Smittoidea" "maunganuiensis" "W"
"6154" "Nukumaru Limestone" "37" "9.8" 4 13 "Cheilostomata" "Celleporina" "sp." 12 "Cheilostomata" "und." "und." "W"
"6160" "Nukumaru Limestone" "5" "9.9" 1 3 "Cheilostomata" "Chaperia" "granulosa" 2 "Cheilostomata" "Crepidacantha" "crinispina" "W"
"6161" "Nukumaru Limestone" "5" "9.9" 2 5 "Cheilostomata" "Chaperia" "granulosa" 4 "Cheilostomata" "Crepidacantha" "crinispina" "W"
"6162" "Nukumaru Limestone" "5" "9.9" 3 5 "Cheilostomata" "Chaperia" "granulosa" 6 "Cheilostomata" "Crepidacantha" "crinispina" "W"
"6163" "Nukumaru Limestone" "5" "9.9" 5 5 "Cheilostomata" "Chaperia" "granulosa" 8 "Cheilostomata" "Galeopsis" "polyporus" "W"
"6165" "Nukumaru Limestone" "17" "9.9" 2 3 "Cheilostomata" "Chaperiopsis" "cervicornis" 4 "Cheilostomata" "Calyptotheca" "sp." "W"
"6166" "Nukumaru Limestone" "39" "9.8" 4 4 "Cheilostomata" "Chaperiopsis" "cervicornis" 5 "Cheilostomata" "Crepidacantha" "crinispina" "W"
"6172" "Nukumaru Limestone" "9" "9.9" 15 36 "Cheilostomata" "Chiastosella" "cf. watersi" 38 "Cheilostomata" "Aimulosia" "marsupium" "W"
"6176" "Nukumaru Limestone" "9" "9.9" 16 36 "Cheilostomata" "Chiastosella" "cf. watersi" 39 "Cheilostomata" "und." "und." "W"
"6187" "Nukumaru Limestone" "2" "9.9" 12 14 "Cheilostomata" "Crepidacantha" "crinispina" 16 "Cheilostomata" "Galeopsis" "polyporus" "W"
"6191" "Nukumaru Limestone" "21" "9.9" 9 11 "Cheilostomata" "Crepidacantha" "crinispina" 13 "Cheilostomata" "Hippomenella" "vellicata" "W"
"6232" "Nukumaru Limestone" "28" "9.8" 5 1 "Cheilostomata" "Ellisina" "incrustans" 6 "Cheilostomata" "Micropora" "sp." "W"
"6233" "Nukumaru Limestone" "2" "9.12" 2 1 "Cheilostomata" "Ellisina" "incrustans" 3 "Cheilostomata" "Microporella" "sp. 1" "W"
"6236" "Nukumaru Limestone" "13" "9.12" 6 10 "Cheilostomata" "Emballotheca" "waipukurensis" 11 "Cheilostomata" "Bitectipora" "rostrata" "W"
"6240" "Nukumaru Limestone" "14" "9.9" 2 3 "Cheilostomata" "Emballotheca" "waipukurensis" 4 "Cheilostomata" "Microporella" "agonistes" "W"
"6245" "Nukumaru Limestone" "3" "9.8" 3 2 "Cheilostomata" "Escharella" "spinosissima" 4 "Cheilostomata" "Aimulosia" "marsupium" "W"
"6247" "Nukumaru Limestone" "26" "9.8" 10 9 "Cheilostomata" "Escharella" "spinosissima" 14 "Cheilostomata" "Aimulosia" "marsupium" "W"
"6253" "Nukumaru Limestone" "26" "9.8" 4 8 "Cheilostomata" "Escharella" "spinosissima" 7 "Cheilostomata" "Antarctothoa" "tongima" "W"
"6290" "Nukumaru Limestone" "26" "9.8" 7 9 "Cheilostomata" "Escharella" "spinosissima" 11 "Cheilostomata" "Micropora" "sp." "W"
"6294" "Nukumaru Limestone" "25" "9.8" 8 9 "Cheilostomata" "Escharella" "spinosissima" 8 "Cheilostomata" "Microporella" "agonistes" "W"
"6297" "Nukumaru Limestone" "9" "9.12" 6 16 "Cheilostomata" "Escharella" "spinosissima" 15 "Cheilostomata" "Opaeophora" "lepida" "W"
"6298" "Nukumaru Limestone" "9" "9.12" 9 19 "Cheilostomata" "Escharella" "spinosissima" 18 "Cheilostomata" "Opaeophora" "lepida" "W"
"6303" "Nukumaru Limestone" "4" "9.8" 8 2 "Cheilostomata" "Escharella" "spinosissima" 9 "Cheilostomata" "Prenantia" "firmata" "W"
"6314" "Nukumaru Limestone" "8" "9.8" 3 2 "Cheilostomata" "Escharoides" "excavata" 4 "Cheilostomata" "Aimulosia" "marsupium" "W"
"6315" "Nukumaru Limestone" "42" "9.8" 6 6 "Cheilostomata" "Escharoides" "excavata" 10 "Cheilostomata" "Aimulosia" "marsupium" "W"
"6316" "Nukumaru Limestone" "18" "9.9" 3 6 "Cheilostomata" "Escharoides" "excavata" 7 "Cheilostomata" "Aimulosia" "marsupium" "W"
"6318" "Nukumaru Limestone" "5" "9.8" 6 2 "Cheilostomata" "Escharoides" "excavata" 6 "Cheilostomata" "Arachnopusia" "unicornis" "W"
"6322" "Nukumaru Limestone" "41" "9.8" 4 3 "Cheilostomata" "Escharoides" "excavata" 4 "Cheilostomata" "Chaperiopsis" "spiculata" "W"
"6325" "Nukumaru Limestone" "40" "9.8" 5 2 "Cheilostomata" "Escharoides" "excavata" 8 "Cheilostomata" "Emballotheca" "waipukurensis" "W"
"6326" "Nukumaru Limestone" "13" "9.12" 5 7 "Cheilostomata" "Escharoides" "excavata" 10 "Cheilostomata" "Emballotheca" "waipukurensis" "W"
"6328" "Nukumaru Limestone" "32" "9.8" 3 5 "Cheilostomata" "Escharoides" "excavata" 6 "Cheilostomata" "Escharella" "spinosissima" "W"
"6348" "Nukumaru Limestone" "10" "9.8" 4 5 "Cheilostomata" "Escharoides" "excavata" 6 "Cheilostomata" "Smittoidea" "maunganuiensis" "W"
"6350" "Nukumaru Limestone" "13" "9.12" 4 7 "Cheilostomata" "Escharoides" "excavata" 8 "Cheilostomata" "Smittoidea" "maunganuiensis" "W"
"6351" "Nukumaru Limestone" "13" "9.12" 7 7 "Cheilostomata" "Escharoides" "excavata" 12 "Cheilostomata" "Smittoidea" "maunganuiensis" "W"
"6382" "Nukumaru Limestone" "21" "9.9" 19 24 "Cheilostomata" "Fenestrulina" "reticulata" 23 "Cheilostomata" "Crepidacantha" "crinispina" "W"
"6394" "Nukumaru Limestone" "13" "9.10" 4 3 "Cheilostomata" "Fenestrulina" "sp. 1" 5 "Cheilostomata" "Schizosmittina" "sp." "W"
"6396" "Nukumaru Limestone" "35" "9.8" 16 19 "Cheilostomata" "Fenestrulina" "sp. 1" 20 "Cheilostomata" "und." "und." "W"
"6397" "Nukumaru Limestone" "28" "9.8" 7 7 "Cheilostomata" "Galeopsis" "polyporus" 8 "Cheilostomata" "Antarctothoa" "tongima" "W"
"6398" "Nukumaru Limestone" "39" "9.8" 2 8 "Cheilostomata" "Galeopsis" "polyporus" 7 "Cheilostomata" "Antarctothoa" "tongima" "W"
"6407" "Nukumaru Limestone" "15" "9.12" 1 4 "Cheilostomata" "Galeopsis" "polyporus" 5 "Cheilostomata" "Escharella" "spinosissima" "W"
"6413" "Nukumaru Limestone" "44" "9.8" 12 17 "Cheilostomata" "Galeopsis" "polyporus" 20 "Cheilostomata" "Microporella" "agonistes" "W"
"6415" "Nukumaru Limestone" "9" "9.12" 8 17 "Cheilostomata" "Galeopsis" "polyporus" 18 "Cheilostomata" "Opaeophora" "lepida" "W"
"6416" "Nukumaru Limestone" "9" "9.12" 3 9 "Cheilostomata" "Galeopsis" "polyporus" 8 "Cheilostomata" "Opaeophora" "lepida" "W"
"6427" "Nukumaru Limestone" "21" "9.9" 13 13 "Cheilostomata" "Hippomenella" "vellicata" 15 "Cheilostomata" "Aimulosia" "marsupium" "W"
"6428" "Nukumaru Limestone" "1" "9.9" 6 1 "Cheilostomata" "Hippomenella" "vellicata" 9 "Cheilostomata" "Antarctothoa" "tongima" "W"
"6429" "Nukumaru Limestone" "1" "9.9" 10 1 "Cheilostomata" "Hippomenella" "vellicata" 12 "Cheilostomata" "Antarctothoa" "tongima" "W"
"6430" "Nukumaru Limestone" "1" "9.9" 12 1 "Cheilostomata" "Hippomenella" "vellicata" 15 "Cheilostomata" "Antarctothoa" "tongima" "W"
"6431" "Nukumaru Limestone" "1" "9.9" 13 1 "Cheilostomata" "Hippomenella" "vellicata" 16 "Cheilostomata" "Antarctothoa" "tongima" "W"
"6432" "Nukumaru Limestone" "1" "9.9" 3 1 "Cheilostomata" "Hippomenella" "vellicata" 4 "Cheilostomata" "Calloporina" "angustipora" "W"
"6433" "Nukumaru Limestone" "1" "9.9" 11 1 "Cheilostomata" "Hippomenella" "vellicata" 14 "Cheilostomata" "Calloporina" "angustipora" "W"
"6435" "Nukumaru Limestone" "1" "9.9" 4 1 "Cheilostomata" "Hippomenella" "vellicata" 4 "Cheilostomata" "Chaperiopsis" "cervicornis" "W"
"6439" "Nukumaru Limestone" "1" "9.9" 5 1 "Cheilostomata" "Hippomenella" "vellicata" 5 "Cheilostomata" "Galeopsis" "polyporus" "W"
"6440" "Nukumaru Limestone" "1" "9.9" 6 1 "Cheilostomata" "Hippomenella" "vellicata" 6 "Cheilostomata" "Galeopsis" "polyporus" "W"
"6442" "Nukumaru Limestone" "1" "9.9" 4 1 "Cheilostomata" "Hippomenella" "vellicata" 7 "Cheilostomata" "Microporella" "agonistes" "W"
"6443" "Nukumaru Limestone" "1" "9.9" 5 1 "Cheilostomata" "Hippomenella" "vellicata" 8 "Cheilostomata" "Microporella" "agonistes" "W"
"6444" "Nukumaru Limestone" "1" "9.9" 9 1 "Cheilostomata" "Hippomenella" "vellicata" 11 "Cheilostomata" "Microporella" "agonistes" "W"
"6502" "Nukumaru Limestone" "9" "9.8" 2 3 "Cheilostomata" "Micropora" "sp." 4 "Cheilostomata" "Aimulosia" "marsupium" "W"
"6503" "Nukumaru Limestone" "14" "9.8" 6 8 "Cheilostomata" "Micropora" "sp." 7 "Cheilostomata" "Aimulosia" "marsupium" "W"
"6504" "Nukumaru Limestone" "24" "9.8" 1 2 "Cheilostomata" "Micropora" "sp." 1 "Cheilostomata" "Aimulosia" "marsupium" "W"
"6505" "Nukumaru Limestone" "24" "9.8" 10 9 "Cheilostomata" "Micropora" "sp." 8 "Cheilostomata" "Aimulosia" "marsupium" "W"
"6507" "Nukumaru Limestone" "24" "9.8" 28 30 "Cheilostomata" "Micropora" "sp." 31 "Cheilostomata" "Aimulosia" "marsupium" "W"
"6508" "Nukumaru Limestone" "24" "9.8" 30 33 "Cheilostomata" "Micropora" "sp." 31 "Cheilostomata" "Aimulosia" "marsupium" "W"
"6509" "Nukumaru Limestone" "24" "9.8" 31 33 "Cheilostomata" "Micropora" "sp." 32 "Cheilostomata" "Aimulosia" "marsupium" "W"
"6513" "Nukumaru Limestone" "20" "9.8" 8 9 "Cheilostomata" "Micropora" "sp." 10 "Cheilostomata" "Antarctothoa" "tongima" "W"
"6514" "Nukumaru Limestone" "44" "9.8" 4 5 "Cheilostomata" "Micropora" "sp." 4 "Cheilostomata" "Antarctothoa" "tongima" "W"
"6515" "Nukumaru Limestone" "1" "9.8" 9 3 "Cheilostomata" "Micropora" "sp." 8 "Cheilostomata" "Arachnopusia" "unicornis" "W"
"6524" "Nukumaru Limestone" "2" "9.8" 2 8 "Cheilostomata" "Micropora" "sp." 7 "Cheilostomata" "Celleporina" "sp." "W"
"6528" "Nukumaru Limestone" "27" "9.8" 6 6 "Cheilostomata" "Micropora" "sp." 7 "Cheilostomata" "Emballotheca" "waipukurensis" "W"
"6532" "Nukumaru Limestone" "25" "9.8" 2 1 "Cheilostomata" "Micropora" "sp." 3 "Cheilostomata" "Galeopsis" "polyporus" "W"
"6533" "Nukumaru Limestone" "27" "9.8" 6 7 "Cheilostomata" "Micropora" "sp." 9 "Cheilostomata" "Galeopsis" "polyporus" "W"
"6540" "Nukumaru Limestone" "14" "9.8" 2 3 "Cheilostomata" "Micropora" "sp." 4 "Cheilostomata" "Microporella" "agonistes" "W"
"6544" "Nukumaru Limestone" "25" "9.8" 6 6 "Cheilostomata" "Micropora" "sp." 7 "Cheilostomata" "Opaeophora" "lepida" "W"
"6548" "Nukumaru Limestone" "22" "9.8" 3 7 "Cheilostomata" "Microporella" "agonistes" 6 "Cheilostomata" "Aimulosia" "marsupium" "W"
"6551" "Nukumaru Limestone" "7" "9.9" 3 6 "Cheilostomata" "Microporella" "agonistes" 7 "Cheilostomata" "Aimulosia" "marsupium" "W"
"6552" "Nukumaru Limestone" "7" "9.9" 2 1 "Cheilostomata" "Microporella" "agonistes" 4 "Cheilostomata" "Aimulosia" "marsupium" "W"
"6553" "Nukumaru Limestone" "7" "9.9" 4 1 "Cheilostomata" "Microporella" "agonistes" 6 "Cheilostomata" "Aimulosia" "marsupium" "W"
"6554" "Nukumaru Limestone" "7" "9.9" 5 1 "Cheilostomata" "Microporella" "agonistes" 7 "Cheilostomata" "Aimulosia" "marsupium" "W"
"6555" "Nukumaru Limestone" "7" "9.9" 6 1 "Cheilostomata" "Microporella" "agonistes" 8 "Cheilostomata" "Aimulosia" "marsupium" "W"
"6559" "Nukumaru Limestone" "22" "9.8" 4 7 "Cheilostomata" "Microporella" "agonistes" 8 "Cheilostomata" "Antarctothoa" "tongima" "W"
"6560" "Nukumaru Limestone" "1" "9.9" 7 8 "Cheilostomata" "Microporella" "agonistes" 9 "Cheilostomata" "Antarctothoa" "tongima" "W"
"6562" "Nukumaru Limestone" "1" "9.9" 8 8 "Cheilostomata" "Microporella" "agonistes" 10 "Cheilostomata" "Calloporina" "angustipora" "W"
"6569" "Nukumaru Limestone" "4" "9.8" 2 2 "Cheilostomata" "Microporella" "agonistes" 4 "Cheilostomata" "Escharella" "spinosissima" "W"
"6575" "Nukumaru Limestone" "1" "9.9" 19 23 "Cheilostomata" "Microporella" "agonistes" 24 "Cheilostomata" "Galeopsis" "polyporus" "W"
"6596" "Nukumaru Limestone" "13" "9.9" 2 8 "Cheilostomata" "Microporella" "agonistes" 9 "Cheilostomata" "Microporella" "sp. 1" "W"
"6604" "Nukumaru Limestone" "7" "9.9" 1 5 "Cheilostomata" "Microporella" "agonistes" 4 "Cheilostomata" "und." "und." "W"
"6615" "Nukumaru Limestone" "9" "9.9" 8 25 "Cheilostomata" "Microporella" "sp. 1" 26 "Cheilostomata" "Escharella" "spinosissima" "W"
"6620" "Nukumaru Limestone" "11" "9.9" 6 7 "Cheilostomata" "Mobunula" "bicuspis" 11 "Cheilostomata" "Escharella" "spinosissima" "W"
"6627" "Nukumaru Limestone" "24" "9.9" 1 2 "Cheilostomata" "Mobunula" "bicuspis" 1 "Cheilostomata" "Exochella" "conjuncta" "W"
"6630" "Nukumaru Limestone" "11" "9.9" 4 7 "Cheilostomata" "Mobunula" "bicuspis" 10 "Cheilostomata" "und." "und." "W"
"6635" "Nukumaru Limestone" "14" "9.8" 5 2 "Cheilostomata" "Opaeophora" "lepida" 5 "Cheilostomata" "Arachnopusia" "unicornis" "W"
"6639" "Nukumaru Limestone" "19" "9.8" 2 3 "Cheilostomata" "Osthimosia" "sp." 5 "Cheilostomata" "Aimulosia" "marsupium" "W"
"6640" "Nukumaru Limestone" "26" "9.8" 3 3 "Cheilostomata" "Osthimosia" "sp." 4 "Cheilostomata" "Aimulosia" "marsupium" "W"
"6641" "Nukumaru Limestone" "10" "9.10" 3 7 "Cheilostomata" "Osthimosia" "sp." 9 "Cheilostomata" "Aimulosia" "marsupium" "W"
"6651" "Nukumaru Limestone" "9" "9.9" 7 24 "Cheilostomata" "Osthimosia" "sp." 26 "Cheilostomata" "Escharella" "spinosissima" "W"
"6660" "Nukumaru Limestone" "36" "9.8" 1 3 "Cheilostomata" "Osthimosia" "sp." 4 "Cheilostomata" "Prenantia" "firmata" "W"
"6664" "Nukumaru Limestone" "19" "9.8" 3 8 "Cheilostomata" "Osthimosia" "sp." 7 "Cheilostomata" "Smittina" "rosacea" "W"
"6670" "Nukumaru Limestone" "17" "9.12" 1 4 "Cheilostomata" "Osthimosia" "sp." 3 "Cheilostomata" "Valdemunitella" "valdemunita" "W"
"6673" "Nukumaru Limestone" "10" "9.10" 12 17 "Cheilostomata" "Parasmittina" "aotea" 19 "Cheilostomata" "Bitectipora" "rostrata" "W"
"6674" "Nukumaru Limestone" "14" "9.10" 3 3 "Cheilostomata" "Parasmittina" "aotea" 4 "Cheilostomata" "Fenestrulina" "sp. 1" "W"
"6680" "Nukumaru Limestone" "1" "9.20" 12 1 "Cheilostomata" "Parasmittina" "aotea" 25 "Cheilostomata" "Schizosmittina" "sp." "W"
"6681" "Nukumaru Limestone" "10" "9.10" 11 17 "Cheilostomata" "Parasmittina" "aotea" 18 "Cheilostomata" "Smittina" "purpurea" "W"
"6717" "Nukumaru Limestone" "8" "9.12" 5 1 "Cheilostomata" "Prenantia" "firmata" 6 "Cheilostomata" "Antarctothoa" "tongima" "W"
"6719" "Nukumaru Limestone" "8" "9.12" 1 1 "Cheilostomata" "Prenantia" "firmata" 2 "Cheilostomata" "Escharoides" "excavata" "W"
"6720" "Nukumaru Limestone" "8" "9.12" 2 1 "Cheilostomata" "Prenantia" "firmata" 3 "Cheilostomata" "Escharoides" "excavata" "W"
"6733" "Nukumaru Limestone" "14" "9.9" 4 6 "Cheilostomata" "Rhynchozoon" "sp." 7 "Cheilostomata" "Microporella" "agonistes" "W"
"6734" "Nukumaru Limestone" "14" "9.9" 5 9 "Cheilostomata" "Rhynchozoon" "sp." 10 "Cheilostomata" "Microporella" "agonistes" "W"
"6735" "Nukumaru Limestone" "14" "9.9" 6 11 "Cheilostomata" "Rhynchozoon" "sp." 12 "Cheilostomata" "Microporella" "agonistes" "W"
"6737" "Nukumaru Limestone" "24" "9.8" 11 11 "Cheilostomata" "Schizosmittina" "sp." 10 "Cheilostomata" "Aimulosia" "marsupium" "W"
"6743" "Nukumaru Limestone" "38" "9.8" 2 1 "Cheilostomata" "Schizosmittina" "sp." 3 "Cheilostomata" "Antarctothoa" "tongima" "W"
"6746" "Nukumaru Limestone" "21" "9.8" 2 2 "Cheilostomata" "Schizosmittina" "sp." 3 "Cheilostomata" "Celleporina" "sp." "W"
"6748" "Nukumaru Limestone" "21" "9.8" 6 2 "Cheilostomata" "Schizosmittina" "sp." 6 "Cheilostomata" "Crepidacantha" "crinispina" "W"
"6751" "Nukumaru Limestone" "32" "9.8" 1 4 "Cheilostomata" "Schizosmittina" "sp." 3 "Cheilostomata" "Escharella" "spinosissima" "W"
"6769" "Nukumaru Limestone" "21" "9.8" 3 2 "Cheilostomata" "Schizosmittina" "sp." 5 "Cheilostomata" "Phonicosia" "circinata" "W"
"6778" "Nukumaru Limestone" "43" "9.8" 4 7 "Cheilostomata" "Schizosmittina" "sp." 8 "Cheilostomata" "Smittina" "rosacea" "W"
"6781" "Nukumaru Limestone" "1" "9.8" 6 4 "Cheilostomata" "Smittina" "purpurea" 5 "Cheilostomata" "Aimulosia" "marsupium" "W"
"6787" "Nukumaru Limestone" "10" "9.12" 3 3 "Cheilostomata" "Smittina" "purpurea" 14 "Cheilostomata" "Micropora" "sp." "W"
"6789" "Nukumaru Limestone" "10" "9.10" 6 14 "Cheilostomata" "Smittina" "purpurea" 13 "Cheilostomata" "Osthimosia" "sp." "W"
"6790" "Nukumaru Limestone" "10" "9.12" 2 3 "Cheilostomata" "Smittina" "purpurea" 4 "Cheilostomata" "Phonicosia" "circinata" "W"
"6791" "Nukumaru Limestone" "10" "9.12" 5 3 "Cheilostomata" "Smittina" "purpurea" 7 "Cheilostomata" "Phonicosia" "circinata" "W"
"6792" "Nukumaru Limestone" "10" "9.12" 7 3 "Cheilostomata" "Smittina" "purpurea" 9 "Cheilostomata" "Phonicosia" "circinata" "W"
"6794" "Nukumaru Limestone" "19" "9.8" 5 10 "Cheilostomata" "Smittina" "rosacea" 12 "Cheilostomata" "Antarctothoa" "tongima" "W"
"6795" "Nukumaru Limestone" "32" "9.8" 5 13 "Cheilostomata" "Smittina" "rosacea" 12 "Cheilostomata" "Calloporina" "angustipora" "W"
"6799" "Nukumaru Limestone" "19" "9.8" 9 11 "Cheilostomata" "Smittina" "rosacea" 10 "Cheilostomata" "Osthimosia" "sp." "W"
"6801" "Nukumaru Limestone" "39" "9.8" 14 13 "Cheilostomata" "Smittoidea" "maunganuiensis" 15 "Cheilostomata" "Calloporina" "angustipora" "W"
"6803" "Nukumaru Limestone" "1" "9.8" 22 17 "Cheilostomata" "Smittoidea" "maunganuiensis" 19 "Cheilostomata" "Celleporina" "sp." "W"
"6809" "Nukumaru Limestone" "26" "9.8" 6 10 "Cheilostomata" "Smittoidea" "maunganuiensis" 11 "Cheilostomata" "Micropora" "sp." "W"
"6810" "Nukumaru Limestone" "26" "9.8" 9 10 "Cheilostomata" "Smittoidea" "maunganuiensis" 13 "Cheilostomata" "Osthimosia" "sp." "W"
"6812" "Nukumaru Limestone" "9" "9.9" 13 32 "Cheilostomata" "Smittoidea" "maunganuiensis" 31 "Cheilostomata" "Valdemunitella" "valdemunita" "W"
"6813" "Nukumaru Limestone" "14" "9.12" 2 1 "Cheilostomata" "Steginoporella" "magnifica" 3 "Cheilostomata" "Aimulosia" "marsupium" "W"
"6814" "Nukumaru Limestone" "14" "9.12" 2 2 "Cheilostomata" "Steginoporella" "magnifica" 3 "Cheilostomata" "Aimulosia" "marsupium" "W"
"6815" "Nukumaru Limestone" "8" "9.9" 2 1 "Cheilostomata" "Steginoporella" "magnifica" 3 "Cheilostomata" "Celleporina" "sp." "W"
"6816" "Nukumaru Limestone" "21" "9.9" 15 16 "Cheilostomata" "Steginoporella" "magnifica" 17 "Cheilostomata" "Celleporina" "sp." "W"
"6817" "Nukumaru Limestone" "17" "9.9" 1 1 "Cheilostomata" "Steginoporella" "magnifica" 3 "Cheilostomata" "Chaperiopsis" "cervicornis" "W"
"6818" "Nukumaru Limestone" "2" "9.9" 10 15 "Cheilostomata" "Steginoporella" "magnifica" 14 "Cheilostomata" "Crepidacantha" "crinispina" "W"
"6819" "Nukumaru Limestone" "21" "9.9" 7 8 "Cheilostomata" "Steginoporella" "magnifica" 11 "Cheilostomata" "Crepidacantha" "crinispina" "W"
"6820" "Nukumaru Limestone" "21" "9.9" 8 8 "Cheilostomata" "Steginoporella" "magnifica" 12 "Cheilostomata" "Crepidacantha" "crinispina" "W"
"6821" "Nukumaru Limestone" "14" "9.12" 1 2 "Cheilostomata" "Steginoporella" "magnifica" 1 "Cheilostomata" "Crepidacantha" "crinispina" "W"
"6822" "Nukumaru Limestone" "2" "9.9" 13 15 "Cheilostomata" "Steginoporella" "magnifica" 17 "Cheilostomata" "Escharoides" "excavata" "W"
"6823" "Nukumaru Limestone" "2" "9.9" 11 15 "Cheilostomata" "Steginoporella" "magnifica" 16 "Cheilostomata" "Galeopsis" "polyporus" "W"
"6824" "Nukumaru Limestone" "14" "9.12" 1 1 "Cheilostomata" "Steginoporella" "magnifica" 2 "Cheilostomata" "Galeopsis" "polyporus" "W"
"6825" "Nukumaru Limestone" "21" "9.9" 11 8 "Cheilostomata" "Steginoporella" "magnifica" 13 "Cheilostomata" "Hippomenella" "vellicata" "W"
"6828" "Nukumaru Limestone" "21" "9.9" 6 8 "Cheilostomata" "Steginoporella" "magnifica" 10 "Cheilostomata" "Microporella" "agonistes" "W"
"6829" "Nukumaru Limestone" "18" "9.9" 5 4 "Cheilostomata" "Steginoporella" "magnifica" 5 "Cheilostomata" "Phonicosia" "circinata" "W"
"6830" "Nukumaru Limestone" "2" "9.9" 8 9 "Cheilostomata" "Steginoporella" "magnifica" 10 "Cheilostomata" "Prenantia" "firmata" "W"
"6835" "Nukumaru Limestone" "2" "9.9" 7 9 "Cheilostomata" "Steginoporella" "magnifica" 8 "Cheilostomata" "und." "und." "W"
"6836" "Nukumaru Limestone" "26" "9.9" 3 6 "Cheilostomata" "Steginoporella" "magnifica" 5 "Cheilostomata" "und." "und." "W"
"6837" "Nukumaru Limestone" "21" "9.9" 16 16 "Cheilostomata" "Steginoporella" "magnifica" 18 "Cheilostomata" "Valdemunitella" "valdemunita" "W"
"6843" "Nukumaru Limestone" "9" "9.9" 23 42 "Cheilostomata" "Tretosina" "flemingi" 46 "Cheilostomata" "Microporella" "agonistes" "W"
"6856" "Nukumaru Limestone" "17" "9.9" 5 11 "Cheilostomata" "und." "und." 10 "Cheilostomata" "Escharella" "spinosissima" "W"
"6865" "Nukumaru Limestone" "24" "9.8" 5 4 "Cheilostomata" "Valdemunitella" "valdemunita" 6 "Cheilostomata" "Aimulosia" "marsupium" "W"
"6866" "Nukumaru Limestone" "39" "9.8" 9 10 "Cheilostomata" "Valdemunitella" "valdemunita" 11 "Cheilostomata" "Aimulosia" "marsupium" "W"
"6870" "Nukumaru Limestone" "16" "9.10" 5 9 "Cheilostomata" "Valdemunitella" "valdemunita" 8 "Cheilostomata" "Antarctothoa" "tongima" "W"
"6871" "Nukumaru Limestone" "16" "9.10" 6 6 "Cheilostomata" "Valdemunitella" "valdemunita" 10 "Cheilostomata" "Antarctothoa" "tongima" "W"
"6872" "Nukumaru Limestone" "16" "9.10" 7 6 "Cheilostomata" "Valdemunitella" "valdemunita" 11 "Cheilostomata" "Antarctothoa" "tongima" "W"
"6875" "Nukumaru Limestone" "14" "9.10" 1 2 "Cheilostomata" "Valdemunitella" "valdemunita" 1 "Cheilostomata" "Chaperiopsis" "spiculata" "W"
"6877" "Nukumaru Limestone" "1" "9.21" 5 14 "Cheilostomata" "Valdemunitella" "valdemunita" 13 "Cheilostomata" "Escharoides" "excavata" "W"
"6885" "Nukumaru Limestone" "1" "9.21" 6 14 "Cheilostomata" "Valdemunitella" "valdemunita" 15 "Cheilostomata" "Micropora" "sp." "W"
"6886" "Nukumaru Limestone" "18" "9.9" 1 2 "Cheilostomata" "Valdemunitella" "valdemunita" 1 "Cheilostomata" "Microporella" "agonistes" "W"
"6887" "Nukumaru Limestone" "2" "9.10" 1 2 "Cheilostomata" "Valdemunitella" "valdemunita" 1 "Cheilostomata" "Osthimosia" "sp." "W"
"6888" "Nukumaru Limestone" "2" "9.10" 3 2 "Cheilostomata" "Valdemunitella" "valdemunita" 3 "Cheilostomata" "Parasmittina" "aotea" "W"
"6892" "Nukumaru Limestone" "18" "9.9" 6 2 "Cheilostomata" "Valdemunitella" "valdemunita" 7 "Cheilostomata" "Steginoporella" "magnifica" "W"
"6905" "Shakespeare Cliff Basal Sand Shellbed" "12" "9.31" 32 30 "Cheilostomata" "Aimulosia" "marsupium" 34 "Cheilostomata" "Fenestrulina" "reticulata" "W"
"6907" "Shakespeare Cliff Basal Sand Shellbed" "6" "9.32" 27 52 "Cheilostomata" "Aimulosia" "marsupium" 51 "Cheilostomata" "Fenestrulina" "sp. 1" "W"
"6911" "Shakespeare Cliff Basal Sand Shellbed" "12" "9.31" 37 36 "Cheilostomata" "Aimulosia" "marsupium" 37 "Cheilostomata" "Microporella" "speculum" "W"
"6917" "Shakespeare Cliff Basal Sand Shellbed" "9" "9.32" 1 5 "Cheilostomata" "Aimulosia" "marsupium" 4 "Cheilostomata" "Microporella" "speculum" "W"
"6918" "Shakespeare Cliff Basal Sand Shellbed" "9" "9.32" 3 5 "Cheilostomata" "Aimulosia" "marsupium" 7 "Cheilostomata" "Microporella" "speculum" "W"
"6919" "Shakespeare Cliff Basal Sand Shellbed" "9" "9.32" 4 5 "Cheilostomata" "Aimulosia" "marsupium" 8 "Cheilostomata" "Microporella" "speculum" "W"
"6923" "Shakespeare Cliff Basal Sand Shellbed" "12" "9.31" 16 19 "Cheilostomata" "Aimulosia" "marsupium" 18 "Cheilostomata" "Smittina" "torques" "W"
"6925" "Shakespeare Cliff Basal Sand Shellbed" "11" "9.33" 9 11 "Cheilostomata" "Aimulosia" "marsupium" 10 "Cheilostomata" "Smittina" "torques" "W"
"6932" "Shakespeare Cliff Basal Sand Shellbed" "1" "9.31" 1 2 "Cheilostomata" "Amphiblestrum " "cf. blandum" 1 "Cheilostomata" "Microporella" "speculum" "W"
"6970" "Shakespeare Cliff Basal Sand Shellbed" "3" "9.34" 3 5 "Cheilostomata" "Antarctothoa" "tongima" 4 "Cheilostomata" "Antarctothoa" "tongima" "W"
"6971" "Shakespeare Cliff Basal Sand Shellbed" "3" "9.34" 4 7 "Cheilostomata" "Antarctothoa" "tongima" 6 "Cheilostomata" "Antarctothoa" "tongima" "W"
"7165" "Shakespeare Cliff Basal Sand Shellbed" "12" "9.31" 22 22 "Cheilostomata" "Arachnopusia" "unicornis" 23 "Cheilostomata" "Aimulosia" "marsupium" "W"
"7166" "Shakespeare Cliff Basal Sand Shellbed" "7" "9.34" 1 2 "Cheilostomata" "Arachnopusia" "unicornis" 1 "Cheilostomata" "Antarctothoa" "tongima" "W"
"7167" "Shakespeare Cliff Basal Sand Shellbed" "7" "9.34" 1 2 "Cheilostomata" "Arachnopusia" "unicornis" 1 "Cheilostomata" "Antarctothoa" "tongima" "W"
"7168" "Shakespeare Cliff Basal Sand Shellbed" "7" "9.34" 2 3 "Cheilostomata" "Arachnopusia" "unicornis" 1 "Cheilostomata" "Antarctothoa" "tongima" "W"
"7169" "Shakespeare Cliff Basal Sand Shellbed" "17" "9.34" 2 2 "Cheilostomata" "Arachnopusia" "unicornis" 3 "Cheilostomata" "Antarctothoa" "tongima" "W"
"7172" "Shakespeare Cliff Basal Sand Shellbed" "22" "9.33" 3 4 "Cheilostomata" "Arachnopusia" "unicornis" 5 "Cheilostomata" "Chaperiopsis" "colensoi" "W"
"7174" "Shakespeare Cliff Basal Sand Shellbed" "12" "9.31" 23 22 "Cheilostomata" "Arachnopusia" "unicornis" 24 "Cheilostomata" "Crepidacantha" "crinispina" "W"
"7177" "Shakespeare Cliff Basal Sand Shellbed" "12" "9.31" 19 22 "Cheilostomata" "Arachnopusia" "unicornis" 20 "Cheilostomata" "Rhynchozoon" "sp." "W"
"7178" "Shakespeare Cliff Basal Sand Shellbed" "8" "9.32" 3 3 "Cheilostomata" "Arachnopusia" "unicornis" 5 "Cheilostomata" "Schizosmittina" "sp." "W"
"7180" "Shakespeare Cliff Basal Sand Shellbed" "16" "9.34" 4 13 "Cheilostomata" "Calloporina" "angustipora" 12 "Cheilostomata" "Antarctothoa" "tongima" "W"
"7191" "Shakespeare Cliff Basal Sand Shellbed" "4" "9.32" 7 5 "Cheilostomata" "Calloporina" "angustipora" 6 "Cheilostomata" "Microporella" "speculum" "W"
"7193" "Shakespeare Cliff Basal Sand Shellbed" "6" "9.32" 30 56 "Cheilostomata" "Calloporina" "angustipora" 55 "Cheilostomata" "Microporella" "speculum" "W"
"7194" "Shakespeare Cliff Basal Sand Shellbed" "9" "9.32" 23 28 "Cheilostomata" "Calloporina" "angustipora" 29 "Cheilostomata" "Microporella" "speculum" "W"
"7201" "Shakespeare Cliff Basal Sand Shellbed" "2" "9.31" 1 2 "Cheilostomata" "Calyptotheca" "immersa" 1 "Cheilostomata" "Microporella" "speculum" "W"
"7202" "Shakespeare Cliff Basal Sand Shellbed" "2" "9.31" 4 4 "Cheilostomata" "Calyptotheca" "immersa" 3 "Cheilostomata" "Microporella" "speculum" "W"
"7206" "Shakespeare Cliff Basal Sand Shellbed" "18" "9.32" 4 7 "Cheilostomata" "Calyptotheca" "sp. 1" 6 "Cheilostomata" "Calyptotheca" "sp. 1" "W"
"7210" "Shakespeare Cliff Basal Sand Shellbed" "18" "9.32" 3 6 "Cheilostomata" "Calyptotheca" "sp. 1" 5 "Cheilostomata" "Chaperia" "granulosa" "W"
"7211" "Shakespeare Cliff Basal Sand Shellbed" "32" "9.33" 2 5 "Cheilostomata" "Calyptotheca" "sp. 1" 7 "Cheilostomata" "Chaperia" "granulosa" "W"
"7212" "Shakespeare Cliff Basal Sand Shellbed" "32" "9.33" 9 13 "Cheilostomata" "Calyptotheca" "sp. 1" 14 "Cheilostomata" "Chaperia" "granulosa" "W"
"7214" "Shakespeare Cliff Basal Sand Shellbed" "4" "9.33" 5 4 "Cheilostomata" "Calyptotheca" "sp. 1" 6 "Cheilostomata" "Chaperiopsis" "colensoi" "W"
"7218" "Shakespeare Cliff Basal Sand Shellbed" "3" "9.32" 15 22 "Cheilostomata" "Calyptotheca" "sp. 1" 23 "Cheilostomata" "Crepidacantha" "crinispina" "W"
"7224" "Shakespeare Cliff Basal Sand Shellbed" "32" "9.33" 17 16 "Cheilostomata" "Calyptotheca" "sp. 1" 22 "Cheilostomata" "Figularia" "new_sp_name" "W"
"7230" "Shakespeare Cliff Basal Sand Shellbed" "6" "9.32" 9 9 "Cheilostomata" "Calyptotheca" "sp. 1" 8 "Cheilostomata" "Micropora" "sp." "W"
"7240" "Shakespeare Cliff Basal Sand Shellbed" "32" "9.33" 4 5 "Cheilostomata" "Calyptotheca" "sp. 1" 9 "Cheilostomata" "Steginoporella" "magnifica" "W"
"7245" "Shakespeare Cliff Basal Sand Shellbed" "2" "9.32" 5 7 "Cheilostomata" "Calyptotheca" "sp. 1" 6 "Cheilostomata" "Valdemunitella" "valdemunita" "W"
"7250" "Shakespeare Cliff Basal Sand Shellbed" "12" "9.31" 2 5 "Cheilostomata" "Celleporina" "cf. tubulata" 4 "Cheilostomata" "Aimulosia" "marsupium" "W"
"7253" "Shakespeare Cliff Basal Sand Shellbed" "1" "9.32" 4 15 "Cheilostomata" "Celleporina" "cf. tubulata" 13 "Cheilostomata" "Smittoidea" "cf. discoveriae" "W"
"7261" "Shakespeare Cliff Basal Sand Shellbed" "8" "9.32" 12 16 "Cheilostomata" "Celleporina" "sp." 18 "Cheilostomata" "Micropora" "sp." "W"
"7263" "Shakespeare Cliff Basal Sand Shellbed" "25" "9.33" 1 2 "Cheilostomata" "Chaperia" "granulosa" 1 "Cheilostomata" "Celleporina" "sp." "W"
"7272" "Shakespeare Cliff Basal Sand Shellbed" "3" "9.32" 1 9 "Cheilostomata" "Chaperia" "granulosa" 8 "Cheilostomata" "Rhynchozoon" "sp." "W"
"7282" "Shakespeare Cliff Basal Sand Shellbed" "5" "9.32" 8 10 "Cheilostomata" "Chaperia" "granulosa" 11 "Cheilostomata" "Valdemunitella" "valdemunita" "W"
"7288" "Shakespeare Cliff Basal Sand Shellbed" "16" "9.34" 8 17 "Cheilostomata" "Chaperiopsis" "colensoi" 14 "Cheilostomata" "Antarctothoa" "tongima" "W"
"7294" "Shakespeare Cliff Basal Sand Shellbed" "5" "9.32" 1 2 "Cheilostomata" "Chaperiopsis" "colensoi" 1 "Cheilostomata" "Microporella" "speculum" "W"
"7295" "Shakespeare Cliff Basal Sand Shellbed" "16" "9.34" 6 17 "Cheilostomata" "Chaperiopsis" "colensoi" 16 "Cheilostomata" "Rhynchozoon" "sp." "W"
"7296" "Shakespeare Cliff Basal Sand Shellbed" "7" "9.32" 13 1 "Cheilostomata" "Cosciniopsis" "vallata" 17 "Cheilostomata" "Calyptotheca" "sp. 1" "W"
"7297" "Shakespeare Cliff Basal Sand Shellbed" "23" "9.33" 4 1 "Cheilostomata" "Cosciniopsis" "vallata" 5 "Cheilostomata" "Celleporina" "sp." "W"
"7298" "Shakespeare Cliff Basal Sand Shellbed" "23" "9.33" 3 1 "Cheilostomata" "Cosciniopsis" "vallata" 4 "Cheilostomata" "Chaperia" "granulosa" "W"
"7302" "Shakespeare Cliff Basal Sand Shellbed" "7" "9.32" 3 1 "Cheilostomata" "Cosciniopsis" "vallata" 4 "Cheilostomata" "Galeopsis" "polyporus" "W"
"7306" "Shakespeare Cliff Basal Sand Shellbed" "10" "9.32" 3 6 "Cheilostomata" "Cosciniopsis" "vallata" 7 "Cheilostomata" "Prenantia" "firmata" "W"
"7309" "Shakespeare Cliff Basal Sand Shellbed" "10" "9.32" 2 6 "Cheilostomata" "Cosciniopsis" "vallata" 5 "Cheilostomata" "Valdemunitella" "valdemunita" "W"
"7310" "Shakespeare Cliff Basal Sand Shellbed" "23" "9.33" 6 1 "Cheilostomata" "Cosciniopsis" "vallata" 7 "Cheilostomata" "Valdemunitella" "valdemunita" "W"
"7329" "Shakespeare Cliff Basal Sand Shellbed" "8" "9.33" 1 4 "Cheilostomata" "Crepidacantha" "crinispina" 3 "Cheilostomata" "Microporella" "speculum" "W"
"7349" "Shakespeare Cliff Basal Sand Shellbed" "12" "9.33" 24 18 "Cheilostomata" "Escharoides" "angela" 21 "Cheilostomata" "Aimulosia" "marsupium" "W"
"7350" "Shakespeare Cliff Basal Sand Shellbed" "32" "9.33" 19 27 "Cheilostomata" "Escharoides" "angela" 26 "Cheilostomata" "Aimulosia" "marsupium" "W"
"7352" "Shakespeare Cliff Basal Sand Shellbed" "12" "9.31" 2 1 "Cheilostomata" "Escharoides" "angela" 3 "Cheilostomata" "Calloporina" "angustipora" "W"
"7353" "Shakespeare Cliff Basal Sand Shellbed" "4" "9.32" 6 4 "Cheilostomata" "Escharoides" "angela" 5 "Cheilostomata" "Calloporina" "angustipora" "W"
"7354" "Shakespeare Cliff Basal Sand Shellbed" "9" "9.32" 21 16 "Cheilostomata" "Escharoides" "angela" 28 "Cheilostomata" "Calloporina" "angustipora" "W"
"7357" "Shakespeare Cliff Basal Sand Shellbed" "20" "9.33" 2 8 "Cheilostomata" "Escharoides" "angela" 7 "Cheilostomata" "Calyptotheca" "sp. 1" "W"
"7362" "Shakespeare Cliff Basal Sand Shellbed" "7" "9.32" 5 5 "Cheilostomata" "Escharoides" "angela" 6 "Cheilostomata" "Crepidacantha" "crinispina" "W"
"7363" "Shakespeare Cliff Basal Sand Shellbed" "7" "9.32" 10 9 "Cheilostomata" "Escharoides" "angela" 12 "Cheilostomata" "Crepidacantha" "crinispina" "W"
"7364" "Shakespeare Cliff Basal Sand Shellbed" "32" "9.33" 22 27 "Cheilostomata" "Escharoides" "angela" 31 "Cheilostomata" "Crepidacantha" "crinispina" "W"
"7368" "Shakespeare Cliff Basal Sand Shellbed" "20" "9.33" 3 8 "Cheilostomata" "Escharoides" "angela" 9 "Cheilostomata" "Fenestrulina" "reticulata" "W"
"7369" "Shakespeare Cliff Basal Sand Shellbed" "32" "9.33" 5 11 "Cheilostomata" "Escharoides" "angela" 10 "Cheilostomata" "Fenestrulina" "sp. 1" "W"
"7371" "Shakespeare Cliff Basal Sand Shellbed" "24" "9.33" 2 2 "Cheilostomata" "Escharoides" "angela" 3 "Cheilostomata" "Figularia" "new_sp_name" "W"
"7372" "Shakespeare Cliff Basal Sand Shellbed" "7" "9.32" 7 9 "Cheilostomata" "Escharoides" "angela" 8 "Cheilostomata" "Galeopsis" "polyporus" "W"
"7373" "Shakespeare Cliff Basal Sand Shellbed" "1" "9.33" 2 2 "Cheilostomata" "Escharoides" "angela" 3 "Cheilostomata" "Galeopsis" "polyporus" "W"
"7376" "Shakespeare Cliff Basal Sand Shellbed" "9" "9.32" 6 10 "Cheilostomata" "Escharoides" "angela" 11 "Cheilostomata" "Hippomenella" "vellicata" "W"
"7377" "Shakespeare Cliff Basal Sand Shellbed" "9" "9.32" 11 16 "Cheilostomata" "Escharoides" "angela" 17 "Cheilostomata" "Hippomenella" "vellicata" "W"
"7379" "Shakespeare Cliff Basal Sand Shellbed" "18" "9.32" 1 3 "Cheilostomata" "Escharoides" "angela" 2 "Cheilostomata" "Micropora" "sp." "W"
"7380" "Shakespeare Cliff Basal Sand Shellbed" "12" "9.33" 22 18 "Cheilostomata" "Escharoides" "angela" 20 "Cheilostomata" "Micropora" "sp." "W"
"7381" "Shakespeare Cliff Basal Sand Shellbed" "16" "9.33" 14 13 "Cheilostomata" "Escharoides" "angela" 18 "Cheilostomata" "Micropora" "sp." "W"
"7384" "Shakespeare Cliff Basal Sand Shellbed" "32" "9.33" 4 3 "Cheilostomata" "Escharoides" "angela" 5 "Cheilostomata" "Microporella" "speculum" "W"
"7385" "Shakespeare Cliff Basal Sand Shellbed" "4" "9.32" 8 4 "Cheilostomata" "Escharoides" "angela" 6 "Cheilostomata" "Microporella" "speculum" "W"
"7386" "Shakespeare Cliff Basal Sand Shellbed" "5" "9.32" 12 19 "Cheilostomata" "Escharoides" "angela" 21 "Cheilostomata" "Microporella" "speculum" "W"
"7387" "Shakespeare Cliff Basal Sand Shellbed" "9" "9.32" 24 16 "Cheilostomata" "Escharoides" "angela" 29 "Cheilostomata" "Microporella" "speculum" "W"
"7388" "Shakespeare Cliff Basal Sand Shellbed" "1" "9.33" 1 2 "Cheilostomata" "Escharoides" "angela" 1 "Cheilostomata" "Microporella" "speculum" "W"
"7389" "Shakespeare Cliff Basal Sand Shellbed" "12" "9.33" 18 18 "Cheilostomata" "Escharoides" "angela" 19 "Cheilostomata" "Microporella" "speculum" "W"
"7390" "Shakespeare Cliff Basal Sand Shellbed" "16" "9.33" 9 13 "Cheilostomata" "Escharoides" "angela" 12 "Cheilostomata" "Microporella" "speculum" "W"
"7391" "Shakespeare Cliff Basal Sand Shellbed" "16" "9.33" 13 13 "Cheilostomata" "Escharoides" "angela" 17 "Cheilostomata" "Microporella" "speculum" "W"
"7392" "Shakespeare Cliff Basal Sand Shellbed" "16" "9.33" 16 13 "Cheilostomata" "Escharoides" "angela" 20 "Cheilostomata" "Microporella" "speculum" "W"
"7393" "Shakespeare Cliff Basal Sand Shellbed" "16" "9.33" 17 13 "Cheilostomata" "Escharoides" "angela" 21 "Cheilostomata" "Microporella" "speculum" "W"
"7394" "Shakespeare Cliff Basal Sand Shellbed" "22" "9.33" 1 3 "Cheilostomata" "Escharoides" "angela" 2 "Cheilostomata" "Microporella" "speculum" "W"
"7396" "Shakespeare Cliff Basal Sand Shellbed" "24" "9.33" 14 19 "Cheilostomata" "Escharoides" "angela" 24 "Cheilostomata" "Mobunula" "bicuspis" "W"
"7398" "Shakespeare Cliff Basal Sand Shellbed" "31" "9.33" 10 11 "Cheilostomata" "Escharoides" "angela" 10 "Cheilostomata" "Prenantia" "firmata" "W"
"7399" "Shakespeare Cliff Basal Sand Shellbed" "32" "9.33" 16 20 "Cheilostomata" "Escharoides" "angela" 21 "Cheilostomata" "Prenantia" "firmata" "W"
"7400" "Shakespeare Cliff Basal Sand Shellbed" "12" "9.31" 8 9 "Cheilostomata" "Escharoides" "angela" 10 "Cheilostomata" "Smittina" "torques" "W"
"7408" "Shakespeare Cliff Basal Sand Shellbed" "16" "9.33" 8 5 "Cheilostomata" "Escharoides" "angela" 11 "Cheilostomata" "Valdemunitella" "valdemunita" "W"
"7410" "Shakespeare Cliff Basal Sand Shellbed" "16" "9.33" 15 13 "Cheilostomata" "Escharoides" "angela" 19 "Cheilostomata" "Valdemunitella" "valdemunita" "W"
"7417" "Shakespeare Cliff Basal Sand Shellbed" "20" "9.33" 5 12 "Cheilostomata" "Fenestrulina" "reticulata" 11 "Cheilostomata" "Chaperia" "granulosa" "W"
"7422" "Shakespeare Cliff Basal Sand Shellbed" "6" "9.32" 28 51 "Cheilostomata" "Fenestrulina" "sp. 1" 53 "Cheilostomata" "Aimulosia" "marsupium" "W"
"7424" "Shakespeare Cliff Basal Sand Shellbed" "6" "9.32" 24 51 "Cheilostomata" "Fenestrulina" "sp. 1" 50 "Cheilostomata" "Microporella" "speculum" "W"
"7429" "Shakespeare Cliff Basal Sand Shellbed" "26" "9.33" 4 3 "Cheilostomata" "Figularia" "new_sp_name" 4 "Cheilostomata" "Micropora" "sp." "W"
"7430" "Shakespeare Cliff Basal Sand Shellbed" "24" "9.33" 5 3 "Cheilostomata" "Figularia" "new_sp_name" 12 "Cheilostomata" "Microporella" "sp. 1" "W"
"7432" "Shakespeare Cliff Basal Sand Shellbed" "12" "9.31" 15 17 "Cheilostomata" "Figularia" "new_sp_name" 18 "Cheilostomata" "Smittina" "torques" "W"
"7436" "Shakespeare Cliff Basal Sand Shellbed" "26" "9.33" 1 3 "Cheilostomata" "Figularia" "new_sp_name" 1 "Cheilostomata" "Valdemunitella" "valdemunita" "W"
"7463" "Shakespeare Cliff Basal Sand Shellbed" "7" "9.32" 1 4 "Cheilostomata" "Micropora" "sp." 3 "Cheilostomata" "Aimulosia" "marsupium" "W"
"7464" "Shakespeare Cliff Basal Sand Shellbed" "4" "9.33" 3 3 "Cheilostomata" "Micropora" "sp." 2 "Cheilostomata" "Calyptotheca" "sp. 1" "W"
"7466" "Shakespeare Cliff Basal Sand Shellbed" "18" "9.32" 2 2 "Cheilostomata" "Micropora" "sp." 4 "Cheilostomata" "Chaperia" "granulosa" "W"
"7468" "Shakespeare Cliff Basal Sand Shellbed" "4" "9.33" 6 5 "Cheilostomata" "Micropora" "sp." 6 "Cheilostomata" "Chaperiopsis" "colensoi" "W"
"7469" "Shakespeare Cliff Basal Sand Shellbed" "3" "9.32" 4 6 "Cheilostomata" "Micropora" "sp." 5 "Cheilostomata" "Crepidacantha" "crinispina" "W"
"7470" "Shakespeare Cliff Basal Sand Shellbed" "3" "9.32" 16 21 "Cheilostomata" "Micropora" "sp." 25 "Cheilostomata" "Crepidacantha" "crinispina" "W"
"7475" "Shakespeare Cliff Basal Sand Shellbed" "21" "9.33" 6 13 "Cheilostomata" "Micropora" "sp." 12 "Cheilostomata" "Crepidacantha" "crinispina" "W"
"7476" "Shakespeare Cliff Basal Sand Shellbed" "21" "9.33" 8 13 "Cheilostomata" "Micropora" "sp." 15 "Cheilostomata" "Crepidacantha" "crinispina" "W"
"7480" "Shakespeare Cliff Basal Sand Shellbed" "12" "9.31" 33 31 "Cheilostomata" "Micropora" "sp." 34 "Cheilostomata" "Fenestrulina" "reticulata" "W"
"7484" "Shakespeare Cliff Basal Sand Shellbed" "32" "9.33" 7 10 "Cheilostomata" "Micropora" "sp." 9 "Cheilostomata" "Galeopsis" "polyporus" "W"
"7494" "Shakespeare Cliff Basal Sand Shellbed" "6" "9.32" 11 13 "Cheilostomata" "Micropora" "sp." 12 "Cheilostomata" "Microporella" "speculum" "W"
"7495" "Shakespeare Cliff Basal Sand Shellbed" "8" "9.32" 7 12 "Cheilostomata" "Micropora" "sp." 11 "Cheilostomata" "Microporella" "speculum" "W"
"7496" "Shakespeare Cliff Basal Sand Shellbed" "18" "9.32" 6 2 "Cheilostomata" "Micropora" "sp." 8 "Cheilostomata" "Microporella" "speculum" "W"
"7499" "Shakespeare Cliff Basal Sand Shellbed" "31" "9.33" 6 5 "Cheilostomata" "Micropora" "sp." 8 "Cheilostomata" "Rhynchozoon" "sp." "W"
"7504" "Shakespeare Cliff Basal Sand Shellbed" "23" "9.33" 7 2 "Cheilostomata" "Micropora" "sp." 6 "Cheilostomata" "Steginoporella" "magnifica" "W"
"7509" "Shakespeare Cliff Basal Sand Shellbed" "2" "9.32" 4 4 "Cheilostomata" "Micropora" "sp." 5 "Cheilostomata" "Valdemunitella" "valdemunita" "W"
"7510" "Shakespeare Cliff Basal Sand Shellbed" "3" "9.32" 3 6 "Cheilostomata" "Micropora" "sp." 4 "Cheilostomata" "Valdemunitella" "valdemunita" "W"
"7512" "Shakespeare Cliff Basal Sand Shellbed" "12" "9.33" 8 8 "Cheilostomata" "Micropora" "sp." 9 "Cheilostomata" "Valdemunitella" "valdemunita" "W"
"7515" "Shakespeare Cliff Basal Sand Shellbed" "32" "9.33" 6 11 "Cheilostomata" "Microporella" "agonistes" 7 "Cheilostomata" "Fenestrulina" "sp. 1" "W"
"7522" "Shakespeare Cliff Basal Sand Shellbed" "10" "9.33" 5 26 "Cheilostomata" "Microporella" "sp. 1" 25 "Cheilostomata" "Antarctothoa" "tongima" "W"
"7524" "Shakespeare Cliff Basal Sand Shellbed" "24" "9.33" 9 13 "Cheilostomata" "Microporella" "sp. 1" 14 "Cheilostomata" "Chaperia" "granulosa" "W"
"7532" "Shakespeare Cliff Basal Sand Shellbed" "6" "9.32" 4 14 "Cheilostomata" "Microporella" "speculum" 13 "Cheilostomata" "Aimulosia" "marsupium" "W"
"7537" "Shakespeare Cliff Basal Sand Shellbed" "11" "9.33" 14 14 "Cheilostomata" "Microporella" "speculum" 19 "Cheilostomata" "Aimulosia" "marsupium" "W"
"7540" "Shakespeare Cliff Basal Sand Shellbed" "8" "9.34" 18 28 "Cheilostomata" "Microporella" "speculum" 26 "Cheilostomata" "Antarctothoa" "tongima" "W"
"7551" "Shakespeare Cliff Basal Sand Shellbed" "5" "9.32" 4 7 "Cheilostomata" "Microporella" "speculum" 6 "Cheilostomata" "Calyptotheca" "sp. 2" "W"
"7564" "Shakespeare Cliff Basal Sand Shellbed" "11" "9.33" 10 14 "Cheilostomata" "Microporella" "speculum" 13 "Cheilostomata" "Crepidacantha" "crinispina" "W"
"7577" "Shakespeare Cliff Basal Sand Shellbed" "2" "9.32" 13 11 "Cheilostomata" "Microporella" "speculum" 13 "Cheilostomata" "Micropora" "sp." "W"
"7581" "Shakespeare Cliff Basal Sand Shellbed" "16" "9.33" 1 6 "Cheilostomata" "Microporella" "speculum" 5 "Cheilostomata" "Micropora" "sp." "W"
"7615" "Shakespeare Cliff Basal Sand Shellbed" "6" "9.33" 1 14 "Cheilostomata" "Microporella" "speculum" 13 "Cheilostomata" "Valdemunitella" "valdemunita" "W"
"7616" "Shakespeare Cliff Basal Sand Shellbed" "30" "9.33" 1 2 "Cheilostomata" "Microporella" "speculum" 1 "Cheilostomata" "Valdemunitella" "valdemunita" "W"
"7618" "Shakespeare Cliff Basal Sand Shellbed" "24" "9.33" 15 24 "Cheilostomata" "Mobunula" "bicuspis" 20 "Cheilostomata" "Chaperia" "granulosa" "W"
"7624" "Shakespeare Cliff Basal Sand Shellbed" "4" "9.32" 3 5 "Cheilostomata" "Osthimosia" "sp." 7 "Cheilostomata" "Aimulosia" "marsupium" "W"
"7625" "Shakespeare Cliff Basal Sand Shellbed" "4" "9.32" 1 5 "Cheilostomata" "Osthimosia" "sp." 4 "Cheilostomata" "Calloporina" "angustipora" "W"
"7626" "Shakespeare Cliff Basal Sand Shellbed" "4" "9.32" 4 5 "Cheilostomata" "Osthimosia" "sp." 8 "Cheilostomata" "Micropora" "sp." "W"
"7629" "Shakespeare Cliff Basal Sand Shellbed" "4" "9.32" 2 5 "Cheilostomata" "Osthimosia" "sp." 6 "Cheilostomata" "Valdemunitella" "valdemunita" "W"
"7630" "Shakespeare Cliff Basal Sand Shellbed" "12" "9.31" 7 8 "Cheilostomata" "Parasmittina" "aotea" 9 "Cheilostomata" "Escharoides" "angela" "W"
"7638" "Shakespeare Cliff Basal Sand Shellbed" "12" "9.33" 6 5 "Cheilostomata" "Prenantia" "firmata" 6 "Cheilostomata" "Valdemunitella" "valdemunita" "W"
"7639" "Shakespeare Cliff Basal Sand Shellbed" "16" "9.34" 7 16 "Cheilostomata" "Rhynchozoon" "sp." 14 "Cheilostomata" "Antarctothoa" "tongima" "W"
"7644" "Shakespeare Cliff Basal Sand Shellbed" "6" "9.33" 4 5 "Cheilostomata" "Rhynchozoon" "sp." 6 "Cheilostomata" "Chaperia" "granulosa" "W"
"7648" "Shakespeare Cliff Basal Sand Shellbed" "15" "9.32" 2 5 "Cheilostomata" "Rhynchozoon" "sp." 4 "Cheilostomata" "Microporella" "speculum" "W"
"7649" "Shakespeare Cliff Basal Sand Shellbed" "18" "9.32" 5 9 "Cheilostomata" "Rhynchozoon" "sp." 8 "Cheilostomata" "Microporella" "speculum" "W"
"7653" "Shakespeare Cliff Basal Sand Shellbed" "2" "9.32" 11 13 "Cheilostomata" "Rhynchozoon" "sp." 14 "Cheilostomata" "Valdemunitella" "valdemunita" "W"
"7654" "Shakespeare Cliff Basal Sand Shellbed" "6" "9.33" 1 3 "Cheilostomata" "Rhynchozoon" "sp." 2 "Cheilostomata" "Valdemunitella" "valdemunita" "W"
"7659" "Shakespeare Cliff Basal Sand Shellbed" "11" "9.33" 15 16 "Cheilostomata" "Smittina" "torques" 19 "Cheilostomata" "Aimulosia" "marsupium" "W"
"7664" "Shakespeare Cliff Basal Sand Shellbed" "11" "9.31" 2 5 "Cheilostomata" "Smittina" "torques" 6 "Cheilostomata" "Escharoides" "angela" "W"
"7665" "Shakespeare Cliff Basal Sand Shellbed" "11" "9.33" 13 16 "Cheilostomata" "Smittina" "torques" 17 "Cheilostomata" "Fenestrulina" "reticulata" "W"
"7667" "Shakespeare Cliff Basal Sand Shellbed" "11" "9.33" 19 16 "Cheilostomata" "Smittina" "torques" 20 "Cheilostomata" "Galeopsis" "polyporus" "W"
"7669" "Shakespeare Cliff Basal Sand Shellbed" "12" "9.31" 12 13 "Cheilostomata" "Smittina" "torques" 15 "Cheilostomata" "Microporella" "speculum" "W"
"7675" "Shakespeare Cliff Basal Sand Shellbed" "5" "9.32" 7 11 "Cheilostomata" "Smittoidea" "cf. discoveriae" 13 "Cheilostomata" "Galeopsis" "polyporus" "W"
"7677" "Shakespeare Cliff Basal Sand Shellbed" "11" "9.33" 1 2 "Cheilostomata" "Smittoidea" "maunganuiensis" 1 "Cheilostomata" "Celleporina" "cf. tubulata" "W"
"7680" "Shakespeare Cliff Basal Sand Shellbed" "12" "9.33" 23 16 "Cheilostomata" "Steginoporella" "magnifica" 21 "Cheilostomata" "Aimulosia" "marsupium" "W"
"7684" "Shakespeare Cliff Basal Sand Shellbed" "4" "9.32" 5 1 "Cheilostomata" "Steginoporella" "magnifica" 5 "Cheilostomata" "Calloporina" "angustipora" "W"
"7685" "Shakespeare Cliff Basal Sand Shellbed" "4" "9.33" 9 1 "Cheilostomata" "Steginoporella" "magnifica" 9 "Cheilostomata" "Calyptotheca" "sp. 1" "W"
"7686" "Shakespeare Cliff Basal Sand Shellbed" "4" "9.33" 14 1 "Cheilostomata" "Steginoporella" "magnifica" 17 "Cheilostomata" "Calyptotheca" "sp. 1" "W"
"7687" "Shakespeare Cliff Basal Sand Shellbed" "4" "9.33" 15 1 "Cheilostomata" "Steginoporella" "magnifica" 18 "Cheilostomata" "Calyptotheca" "sp. 1" "W"
"7688" "Shakespeare Cliff Basal Sand Shellbed" "4" "9.33" 3 1 "Cheilostomata" "Steginoporella" "magnifica" 4 "Cheilostomata" "Calyptotheca" "sp. 1" "W"
"7689" "Shakespeare Cliff Basal Sand Shellbed" "12" "9.33" 10 1 "Cheilostomata" "Steginoporella" "magnifica" 10 "Cheilostomata" "Calyptotheca" "sp. 1" "W"
"7691" "Shakespeare Cliff Basal Sand Shellbed" "5" "9.32" 19 20 "Cheilostomata" "Steginoporella" "magnifica" 21 "Cheilostomata" "Chaperia" "granulosa" "W"
"7692" "Shakespeare Cliff Basal Sand Shellbed" "21" "9.33" 9 17 "Cheilostomata" "Steginoporella" "magnifica" 16 "Cheilostomata" "Crepidacantha" "crinispina" "W"
"7693" "Shakespeare Cliff Basal Sand Shellbed" "12" "9.33" 4 1 "Cheilostomata" "Steginoporella" "magnifica" 7 "Cheilostomata" "Escharoides" "angela" "W"
"7698" "Shakespeare Cliff Basal Sand Shellbed" "32" "9.33" 2 2 "Cheilostomata" "Steginoporella" "magnifica" 3 "Cheilostomata" "Escharoides" "angela" "W"
"7699" "Shakespeare Cliff Basal Sand Shellbed" "12" "9.33" 3 1 "Cheilostomata" "Steginoporella" "magnifica" 4 "Cheilostomata" "Eurystomella" "biperforata" "W"
"7700" "Shakespeare Cliff Basal Sand Shellbed" "12" "9.33" 4 1 "Cheilostomata" "Steginoporella" "magnifica" 5 "Cheilostomata" "Eurystomella" "biperforata" "W"
"7702" "Shakespeare Cliff Basal Sand Shellbed" "4" "9.33" 13 1 "Cheilostomata" "Steginoporella" "magnifica" 12 "Cheilostomata" "Figularia" "new_sp_name" "W"
"7703" "Shakespeare Cliff Basal Sand Shellbed" "24" "9.33" 11 16 "Cheilostomata" "Steginoporella" "magnifica" 17 "Cheilostomata" "Galeopsis" "polyporus" "W"
"7707" "Shakespeare Cliff Basal Sand Shellbed" "6" "9.32" 8 1 "Cheilostomata" "Steginoporella" "magnifica" 7 "Cheilostomata" "Micropora" "sp." "W"
"7708" "Shakespeare Cliff Basal Sand Shellbed" "4" "9.33" 11 1 "Cheilostomata" "Steginoporella" "magnifica" 10 "Cheilostomata" "Micropora" "sp." "W"
"7709" "Shakespeare Cliff Basal Sand Shellbed" "12" "9.33" 1 1 "Cheilostomata" "Steginoporella" "magnifica" 2 "Cheilostomata" "Micropora" "sp." "W"
"7710" "Shakespeare Cliff Basal Sand Shellbed" "12" "9.33" 3 1 "Cheilostomata" "Steginoporella" "magnifica" 4 "Cheilostomata" "Micropora" "sp." "W"
"7711" "Shakespeare Cliff Basal Sand Shellbed" "12" "9.33" 7 1 "Cheilostomata" "Steginoporella" "magnifica" 8 "Cheilostomata" "Micropora" "sp." "W"
"7712" "Shakespeare Cliff Basal Sand Shellbed" "12" "9.33" 14 14 "Cheilostomata" "Steginoporella" "magnifica" 15 "Cheilostomata" "Micropora" "sp." "W"
"7713" "Shakespeare Cliff Basal Sand Shellbed" "12" "9.33" 15 16 "Cheilostomata" "Steginoporella" "magnifica" 15 "Cheilostomata" "Micropora" "sp." "W"
"7714" "Shakespeare Cliff Basal Sand Shellbed" "12" "9.33" 21 16 "Cheilostomata" "Steginoporella" "magnifica" 20 "Cheilostomata" "Micropora" "sp." "W"
"7715" "Shakespeare Cliff Basal Sand Shellbed" "32" "9.33" 1 2 "Cheilostomata" "Steginoporella" "magnifica" 1 "Cheilostomata" "Micropora" "sp." "W"
"7716" "Shakespeare Cliff Basal Sand Shellbed" "8" "9.31" 3 1 "Cheilostomata" "Steginoporella" "magnifica" 4 "Cheilostomata" "Microporella" "speculum" "W"
"7719" "Shakespeare Cliff Basal Sand Shellbed" "2" "9.32" 12 11 "Cheilostomata" "Steginoporella" "magnifica" 15 "Cheilostomata" "Rhynchozoon" "sp." "W"
"7720" "Shakespeare Cliff Basal Sand Shellbed" "12" "9.33" 2 1 "Cheilostomata" "Steginoporella" "magnifica" 3 "Cheilostomata" "Rhynchozoon" "sp." "W"
"7722" "Shakespeare Cliff Basal Sand Shellbed" "10" "9.31" 3 1 "Cheilostomata" "Steginoporella" "magnifica" 4 "Cheilostomata" "Valdemunitella" "valdemunita" "W"
"7724" "Shakespeare Cliff Basal Sand Shellbed" "2" "9.32" 1 2 "Cheilostomata" "Steginoporella" "magnifica" 1 "Cheilostomata" "Valdemunitella" "valdemunita" "W"
"7730" "Shakespeare Cliff Basal Sand Shellbed" "12" "9.33" 9 1 "Cheilostomata" "Steginoporella" "magnifica" 9 "Cheilostomata" "Valdemunitella" "valdemunita" "W"
"7731" "Shakespeare Cliff Basal Sand Shellbed" "24" "9.33" 4 7 "Cheilostomata" "Steginoporella" "magnifica" 6 "Cheilostomata" "Valdemunitella" "valdemunita" "W"
"7736" "Shakespeare Cliff Basal Sand Shellbed" "5" "9.33" 1 2 "Cheilostomata" "Tretosina" "flemingi" 1 "Cheilostomata" "Chiastosella" "cf. watersi" "W"
"7739" "Shakespeare Cliff Basal Sand Shellbed" "10" "9.33" 2 12 "Cheilostomata" "und." "und." 11 "Cheilostomata" "Antarctothoa" "tongima" "W"
"7743" "Shakespeare Cliff Basal Sand Shellbed" "4" "9.32" 9 19 "Cheilostomata" "und." "und." 18 "Cheilostomata" "Microporella" "speculum" "W"
"7749" "Shakespeare Cliff Basal Sand Shellbed" "9" "9.33" 8 23 "Cheilostomata" "Valdemunitella" "valdemunita" 22 "Cheilostomata" "Antarctothoa" "tongima" "W"
"7750" "Shakespeare Cliff Basal Sand Shellbed" "9" "9.32" 22 26 "Cheilostomata" "Valdemunitella" "valdemunita" 28 "Cheilostomata" "Calloporina" "angustipora" "W"
"7753" "Shakespeare Cliff Basal Sand Shellbed" "2" "9.32" 16 14 "Cheilostomata" "Valdemunitella" "valdemunita" 21 "Cheilostomata" "Calyptotheca" "sp. 1" "W"
"7756" "Shakespeare Cliff Basal Sand Shellbed" "2" "9.32" 7 6 "Cheilostomata" "Valdemunitella" "valdemunita" 9 "Cheilostomata" "Calyptotheca" "sp. 1" "W"
"7759" "Shakespeare Cliff Basal Sand Shellbed" "14" "9.32" 3 5 "Cheilostomata" "Valdemunitella" "valdemunita" 6 "Cheilostomata" "Calyptotheca" "sp. 1" "W"
"7762" "Shakespeare Cliff Basal Sand Shellbed" "25" "9.33" 3 4 "Cheilostomata" "Valdemunitella" "valdemunita" 5 "Cheilostomata" "Calyptotheca" "sp. 1" "W"
"7763" "Shakespeare Cliff Basal Sand Shellbed" "25" "9.33" 4 4 "Cheilostomata" "Valdemunitella" "valdemunita" 6 "Cheilostomata" "Celleporina" "sp." "W"
"7765" "Shakespeare Cliff Basal Sand Shellbed" "5" "9.32" 5 6 "Cheilostomata" "Valdemunitella" "valdemunita" 8 "Cheilostomata" "Chaperia" "granulosa" "W"
"7774" "Shakespeare Cliff Basal Sand Shellbed" "2" "9.32" 10 6 "Cheilostomata" "Valdemunitella" "valdemunita" 12 "Cheilostomata" "Crepidacantha" "crinispina" "W"
"7775" "Shakespeare Cliff Basal Sand Shellbed" "7" "9.32" 8 14 "Cheilostomata" "Valdemunitella" "valdemunita" 11 "Cheilostomata" "Crepidacantha" "crinispina" "W"
"7776" "Shakespeare Cliff Basal Sand Shellbed" "7" "9.32" 9 14 "Cheilostomata" "Valdemunitella" "valdemunita" 12 "Cheilostomata" "Crepidacantha" "crinispina" "W"
"7777" "Shakespeare Cliff Basal Sand Shellbed" "7" "9.32" 11 14 "Cheilostomata" "Valdemunitella" "valdemunita" 13 "Cheilostomata" "Crepidacantha" "crinispina" "W"
"7779" "Shakespeare Cliff Basal Sand Shellbed" "22" "9.33" 4 7 "Cheilostomata" "Valdemunitella" "valdemunita" 6 "Cheilostomata" "Crepidacantha" "crinispina" "W"
"7780" "Shakespeare Cliff Basal Sand Shellbed" "31" "9.33" 1 3 "Cheilostomata" "Valdemunitella" "valdemunita" 2 "Cheilostomata" "Crepidacantha" "crinispina" "W"
"7786" "Shakespeare Cliff Basal Sand Shellbed" "25" "9.33" 6 4 "Cheilostomata" "Valdemunitella" "valdemunita" 7 "Cheilostomata" "Escharoides" "angela" "W"
"7787" "Shakespeare Cliff Basal Sand Shellbed" "26" "9.33" 2 1 "Cheilostomata" "Valdemunitella" "valdemunita" 2 "Cheilostomata" "Fenestrulina" "reticulata" "W"
"7788" "Shakespeare Cliff Basal Sand Shellbed" "33" "9.33" 2 2 "Cheilostomata" "Valdemunitella" "valdemunita" 3 "Cheilostomata" "Figularia" "new_sp_name" "W"
"7791" "Shakespeare Cliff Basal Sand Shellbed" "18" "9.32" 3 6 "Cheilostomata" "Valdemunitella" "valdemunita" 4 "Cheilostomata" "Galeopsis" "polyporus" "W"
"7798" "Shakespeare Cliff Basal Sand Shellbed" "2" "9.32" 11 6 "Cheilostomata" "Valdemunitella" "valdemunita" 13 "Cheilostomata" "Micropora" "sp." "W"
"7807" "Shakespeare Cliff Basal Sand Shellbed" "7" "9.32" 12 14 "Cheilostomata" "Valdemunitella" "valdemunita" 15 "Cheilostomata" "Microporella" "agonistes" "W"
"7808" "Shakespeare Cliff Basal Sand Shellbed" "12" "9.31" 6 6 "Cheilostomata" "Valdemunitella" "valdemunita" 11 "Cheilostomata" "Microporella" "speculum" "W"
"7809" "Shakespeare Cliff Basal Sand Shellbed" "2" "9.32" 13 14 "Cheilostomata" "Valdemunitella" "valdemunita" 16 "Cheilostomata" "Microporella" "speculum" "W"
"7810" "Shakespeare Cliff Basal Sand Shellbed" "2" "9.32" 9 6 "Cheilostomata" "Valdemunitella" "valdemunita" 11 "Cheilostomata" "Microporella" "speculum" "W"
"7814" "Shakespeare Cliff Basal Sand Shellbed" "5" "9.32" 4 6 "Cheilostomata" "Valdemunitella" "valdemunita" 7 "Cheilostomata" "Microporella" "speculum" "W"
"7815" "Shakespeare Cliff Basal Sand Shellbed" "5" "9.32" 6 6 "Cheilostomata" "Valdemunitella" "valdemunita" 9 "Cheilostomata" "Microporella" "speculum" "W"
"7816" "Shakespeare Cliff Basal Sand Shellbed" "5" "9.32" 16 17 "Cheilostomata" "Valdemunitella" "valdemunita" 18 "Cheilostomata" "Microporella" "speculum" "W"
"7817" "Shakespeare Cliff Basal Sand Shellbed" "9" "9.32" 1 2 "Cheilostomata" "Valdemunitella" "valdemunita" 1 "Cheilostomata" "Microporella" "speculum" "W"
"7818" "Shakespeare Cliff Basal Sand Shellbed" "30" "9.33" 6 12 "Cheilostomata" "Valdemunitella" "valdemunita" 11 "Cheilostomata" "Microporella" "speculum" "W"
"7824" "Shakespeare Cliff Basal Sand Shellbed" "23" "9.33" 8 3 "Cheilostomata" "Valdemunitella" "valdemunita" 6 "Cheilostomata" "Steginoporella" "magnifica" "W"
"7827" "Shakespeare Cliff Basal Sand Shellbed" "26" "9.33" 3 2 "Cheilostomata" "Valdemunitella" "valdemunita" 5 "Cheilostomata" "Tretosina" "flemingi" "W"
"7832" "Upper Castlecliff Shellbed" "2" "14" 4 4 "Cheilostomata" "Akatopora" "sp." 10 "Cheilostomata" "Crepidacantha" "crinispina" "W"
"7833" "Upper Castlecliff Shellbed" "2" "14" 3 1 "Cheilostomata" "Akatopora" "sp." 3 "Cheilostomata" "Phonicosia" "circinata" "W"
"7845" "Upper Castlecliff Shellbed" "13" "19" 9 13 "Cheilostomata" "Arachnopusia" "unicornis" 14 "Cheilostomata" "Exochella" "conjuncta" "W"
"7846" "Upper Castlecliff Shellbed" "13" "19" 8 13 "Cheilostomata" "Arachnopusia" "unicornis" 12 "Cheilostomata" "Figularia" "new_sp_name" "W"
"7859" "Upper Castlecliff Shellbed" "10" "19" 2 5 "Cheilostomata" "Calyptotheca" "sp." 6 "Cheilostomata" "Parasmittina" "aotea" "W"
"7861" "Upper Castlecliff Shellbed" "2" "14" 1 5 "Cheilostomata" "Chaperiopsis" "cervicornis" 4 "Cheilostomata" "Akatopora" "sp." "W"
"7863" "Upper Castlecliff Shellbed" "2" "14" 12 20 "Cheilostomata" "Chaperiopsis" "cervicornis" 24 "Cheilostomata" "Chaperiopsis" "cervicornis" "W"
"7864" "Upper Castlecliff Shellbed" "2" "14" 5 5 "Cheilostomata" "Chaperiopsis" "cervicornis" 12 "Cheilostomata" "Phonicosia" "circinata" "W"
"7866" "Upper Castlecliff Shellbed" "2" "14" 11 24 "Cheilostomata" "Chaperiopsis" "cervicornis" 21 "Cheilostomata" "Smittoidea" "cf. discoveriae" "W"
"7884" "Upper Castlecliff Shellbed" "2" "14" 10 22 "Cheilostomata" "Micropora" "sp." 23 "Cheilostomata" "Crepidacantha" "crinispina" "W"
"7885" "Upper Castlecliff Shellbed" "5" "14" 7 7 "Cheilostomata" "Microporella" "agonistes" 8 "Cheilostomata" "Arachnopusia" "unicornis" "W"
"7889" "Upper Castlecliff Shellbed" "5" "14" 14 18 "Cheilostomata" "Microporella" "speculum" 19 "Cheilostomata" "Crepidacantha" "crinispina" "W"
"7892" "Upper Castlecliff Shellbed" "2" "14" 9 11 "Cheilostomata" "Osthimosia" "sp." 12 "Cheilostomata" "Phonicosia" "circinata" "W"
"7895" "Upper Castlecliff Shellbed" "2" "14" 13 25 "Cheilostomata" "Phonicosia" "circinata" 28 "Cheilostomata" "Microporella" "speculum" "W"
"7902" "Upper Castlecliff Shellbed" "13" "19" 11 15 "Cheilostomata" "Smittina" "torques" 16 "Cheilostomata" "und." "und." "W"
"7911" "Upper Castlecliff Shellbed" "5" "14" 2 1 "Cheilostomata" "Valdemunitella" "valdemunita" 3 "Cheilostomata" "Calloporina" "angustipora" "W"
"7913" "Upper Castlecliff Shellbed" "5" "14" 10 1 "Cheilostomata" "Valdemunitella" "valdemunita" 11 "Cheilostomata" "Calloporina" "angustipora" "W"
"7914" "Upper Castlecliff Shellbed" "5" "14" 4 1 "Cheilostomata" "Valdemunitella" "valdemunita" 5 "Cheilostomata" "Celleporina" "sp." "W"
"7915" "Upper Castlecliff Shellbed" "5" "14" 13 17 "Cheilostomata" "Valdemunitella" "valdemunita" 19 "Cheilostomata" "Crepidacantha" "crinispina" "W"
"7916" "Upper Castlecliff Shellbed" "5" "14" 6 1 "Cheilostomata" "Valdemunitella" "valdemunita" 7 "Cheilostomata" "Microporella" "agonistes" "W"
"7917" "Upper Castlecliff Shellbed" "5" "14" 3 1 "Cheilostomata" "Valdemunitella" "valdemunita" 4 "Cheilostomata" "Microporella" "sp. 1" "W"
"7918" "Upper Castlecliff Shellbed" "5" "14" 8 1 "Cheilostomata" "Valdemunitella" "valdemunita" 9 "Cheilostomata" "Microporella" "speculum" "W"
"7919" "Upper Castlecliff Shellbed" "5" "14" 9 1 "Cheilostomata" "Valdemunitella" "valdemunita" 10 "Cheilostomata" "Microporella" "speculum" "W"
"7920" "Upper Castlecliff Shellbed" "13" "19" 2 3 "Cheilostomata" "Valdemunitella" "valdemunita" 5 "Cheilostomata" "Rhynchozoon" "sp." "W"
"7930" "Upper Kai-iwi Shellbed" "2" "9.43" 35 30 "Cheilostomata" "Aimulosia" "marsupium" 31 "Cheilostomata" "Antarctothoa" "tongima" "W"
"7931" "Upper Kai-iwi Shellbed" "2" "9.43" 37 30 "Cheilostomata" "Aimulosia" "marsupium" 33 "Cheilostomata" "Antarctothoa" "tongima" "W"
"7933" "Upper Kai-iwi Shellbed" "34" "9.43" 4 3 "Cheilostomata" "Aimulosia" "marsupium" 9 "Cheilostomata" "Antarctothoa" "tongima" "W"
"7935" "Upper Kai-iwi Shellbed" "2" "9.43" 20 18 "Cheilostomata" "Aimulosia" "marsupium" 20 "Cheilostomata" "Calloporina" "angustipora" "W"
"7939" "Upper Kai-iwi Shellbed" "16" "9.41" 2 5 "Cheilostomata" "Aimulosia" "marsupium" 4 "Cheilostomata" "Calyptotheca" "sp. 1" "W"
"7944" "Upper Kai-iwi Shellbed" "7" "9.41" 7 12 "Cheilostomata" "Aimulosia" "marsupium" 14 "Cheilostomata" "Celleporina" "sp." "W"
"7976" "Upper Kai-iwi Shellbed" "2" "9.43" 9 8 "Cheilostomata" "Aimulosia" "marsupium" 16 "Cheilostomata" "Smittina" "torques" "W"
"8025" "Upper Kai-iwi Shellbed" "2" "9.43" 36 31 "Cheilostomata" "Antarctothoa" "tongima" 32 "Cheilostomata" "Aimulosia" "marsupium" "W"
"8048" "Upper Kai-iwi Shellbed" "7" "9.41" 3 16 "Cheilostomata" "Antarctothoa" "tongima" 1 "Cheilostomata" "Exochella" "armata" "W"
"8062" "Upper Kai-iwi Shellbed" "2" "9.43" 28 25 "Cheilostomata" "Antarctothoa" "tongima" 26 "Cheilostomata" "Prenantia" "firmata" "W"
"8072" "Upper Kai-iwi Shellbed" "1" "9.44" 4 8 "Cheilostomata" "Arachnopusia" "unicornis" 7 "Cheilostomata" "Antarctothoa" "tongima" "W"
"8074" "Upper Kai-iwi Shellbed" "3" "9.41" 4 3 "Cheilostomata" "Arachnopusia" "unicornis" 5 "Cheilostomata" "Calloporina" "angustipora" "W"
"8075" "Upper Kai-iwi Shellbed" "3" "9.41" 5 4 "Cheilostomata" "Arachnopusia" "unicornis" 5 "Cheilostomata" "Calloporina" "angustipora" "W"
"8077" "Upper Kai-iwi Shellbed" "3" "9.40" 15 12 "Cheilostomata" "Arachnopusia" "unicornis" 13 "Cheilostomata" "Celleporina" "cf. tubulata" "W"
"8079" "Upper Kai-iwi Shellbed" "24" "9.40" 1 2 "Cheilostomata" "Arachnopusia" "unicornis" 1 "Cheilostomata" "Galeopsis" "polyporus" "W"
"8089" "Upper Kai-iwi Shellbed" "7" "9.43" 3 1 "Cheilostomata" "Bitectipora" "rostrata" 4 "Cheilostomata" "Crepidacantha" "crinispina" "W"
"8092" "Upper Kai-iwi Shellbed" "7" "9.43" 2 1 "Cheilostomata" "Bitectipora" "rostrata" 3 "Cheilostomata" "Schizosmittina" "sp." "W"
"8097" "Upper Kai-iwi Shellbed" "25" "9.42" 38 32 "Cheilostomata" "Calloporina" "angustipora" 34 "Cheilostomata" "Antarctothoa" "tongima" "W"
"8098" "Upper Kai-iwi Shellbed" "25" "9.42" 47 26 "Cheilostomata" "Calloporina" "angustipora" 44 "Cheilostomata" "Antarctothoa" "tongima" "W"
"8103" "Upper Kai-iwi Shellbed" "25" "9.42" 32 26 "Cheilostomata" "Calloporina" "angustipora" 25 "Cheilostomata" "Calloporina" "angustipora" "W"
"8104" "Upper Kai-iwi Shellbed" "8" "9.42" 5 5 "Cheilostomata" "Calloporina" "angustipora" 6 "Cheilostomata" "Micropora" "sp." "W"
"8105" "Upper Kai-iwi Shellbed" "2" "9.43" 15 15 "Cheilostomata" "Calloporina" "angustipora" 16 "Cheilostomata" "Micropora" "sp." "W"
"8106" "Upper Kai-iwi Shellbed" "5" "9.42" 8 9 "Cheilostomata" "Calloporina" "angustipora" 10 "Cheilostomata" "Microporella" "agonistes" "W"
"8107" "Upper Kai-iwi Shellbed" "4" "9.43" 2 1 "Cheilostomata" "Calloporina" "angustipora" 2 "Cheilostomata" "Microporella" "agonistes" "W"
"8113" "Upper Kai-iwi Shellbed" "5" "9.42" 9 9 "Cheilostomata" "Calloporina" "angustipora" 11 "Cheilostomata" "Smittina" "torques" "W"
"8121" "Upper Kai-iwi Shellbed" "14" "9.40" 7 7 "Cheilostomata" "Calyptotheca" "sp." 10 "Cheilostomata" "Calyptotheca" "sp." "W"
"8124" "Upper Kai-iwi Shellbed" "14" "9.40" 10 7 "Cheilostomata" "Calyptotheca" "sp." 13 "Cheilostomata" "Calyptotheca" "sp." "W"
"8128" "Upper Kai-iwi Shellbed" "20" "9.42" 1 2 "Cheilostomata" "Calyptotheca" "sp." 1 "Cheilostomata" "Calyptotheca" "sp." "W"
"8133" "Upper Kai-iwi Shellbed" "17" "9.40" 9 5 "Cheilostomata" "Calyptotheca" "sp." 12 "Cheilostomata" "Crepidacantha" "crinispina" "W"
"8138" "Upper Kai-iwi Shellbed" "7" "9.44" 19 19 "Cheilostomata" "Calyptotheca" "sp." 20 "Cheilostomata" "Crepidacantha" "crinispina" "W"
"8139" "Upper Kai-iwi Shellbed" "20" "9.42" 2 1 "Cheilostomata" "Calyptotheca" "sp." 3 "Cheilostomata" "Crepidacantha" "crinispina" "W"
"8140" "Upper Kai-iwi Shellbed" "14" "9.43" 3 3 "Cheilostomata" "Calyptotheca" "sp." 7 "Cheilostomata" "Crepidacantha" "crinispina" "W"
"8141" "Upper Kai-iwi Shellbed" "14" "9.43" 5 3 "Cheilostomata" "Calyptotheca" "sp." 4 "Cheilostomata" "Crepidacantha" "crinispina" "W"
"8142" "Upper Kai-iwi Shellbed" "27" "9.43" 2 5 "Cheilostomata" "Calyptotheca" "sp." 4 "Cheilostomata" "Crepidacantha" "crinispina" "W"
"8144" "Upper Kai-iwi Shellbed" "17" "9.40" 3 5 "Cheilostomata" "Calyptotheca" "sp." 6 "Cheilostomata" "Exochella" "conjuncta" "W"
"8145" "Upper Kai-iwi Shellbed" "26" "9.40" 9 5 "Cheilostomata" "Calyptotheca" "sp." 7 "Cheilostomata" "Figularia" "new_sp_name" "W"
"8146" "Upper Kai-iwi Shellbed" "14" "9.43" 6 3 "Cheilostomata" "Calyptotheca" "sp." 5 "Cheilostomata" "Galeopsis" "polyporus" "W"
"8155" "Upper Kai-iwi Shellbed" "27" "9.43" 3 5 "Cheilostomata" "Calyptotheca" "sp." 6 "Cheilostomata" "Microporella" "agonistes" "W"
"8163" "Upper Kai-iwi Shellbed" "21" "9.41" 2 1 "Cheilostomata" "Calyptotheca" "sp." 3 "Cheilostomata" "und." "und." "W"
"8178" "Upper Kai-iwi Shellbed" "1" "9.39" 1 2 "Cheilostomata" "Calyptotheca" "sp. 1" 1 "Cheilostomata" "Calyptotheca" "sp. 1" "W"
"8184" "Upper Kai-iwi Shellbed" "17" "9.39" 1 2 "Cheilostomata" "Calyptotheca" "sp. 1" 1 "Cheilostomata" "Crepidacantha" "crinispina" "W"
"8188" "Upper Kai-iwi Shellbed" "10" "9.40" 2 1 "Cheilostomata" "Calyptotheca" "sp. 1" 3 "Cheilostomata" "Figularia" "new_sp_name" "W"
"8202" "Upper Kai-iwi Shellbed" "8" "9.42" 7 8 "Cheilostomata" "Calyptotheca" "sp. 1" 7 "Cheilostomata" "Parkermavella" "punctigera" "W"
"8206" "Upper Kai-iwi Shellbed" "6" "9.38" 4 12 "Cheilostomata" "Calyptotheca" "sp. 1" 21 "Cheilostomata" "Valdemunitella" "valdemunita" "W"
"8211" "Upper Kai-iwi Shellbed" "3" "9.44" 6 5 "Cheilostomata" "Celleporina" "cf. tubulata" 7 "Cheilostomata" "Aimulosia" "marsupium" "W"
"8215" "Upper Kai-iwi Shellbed" "22" "9.40" 3 4 "Cheilostomata" "Celleporina" "cf. tubulata" 3 "Cheilostomata" "Antarctothoa" "tongima" "W"
"8217" "Upper Kai-iwi Shellbed" "9" "9.42" 4 3 "Cheilostomata" "Celleporina" "cf. tubulata" 2 "Cheilostomata" "Antarctothoa" "tongima" "W"
"8225" "Upper Kai-iwi Shellbed" "44" "9.43" 4 5 "Cheilostomata" "Celleporina" "cf. tubulata" 4 "Cheilostomata" "Crepidacantha" "crinispina" "W"
"8227" "Upper Kai-iwi Shellbed" "9" "9.42" 5 3 "Cheilostomata" "Celleporina" "cf. tubulata" 5 "Cheilostomata" "Exochella" "conjuncta" "W"
"8228" "Upper Kai-iwi Shellbed" "13" "9.40" 5 8 "Cheilostomata" "Celleporina" "cf. tubulata" 7 "Cheilostomata" "Figularia" "new_sp_name" "W"
"8236" "Upper Kai-iwi Shellbed" "18" "9.40" 11 1 "Cheilostomata" "Celleporina" "cf. tubulata" 9 "Cheilostomata" "Micropora" "sp." "W"
"8250" "Upper Kai-iwi Shellbed" "5" "9.41" 1 3 "Cheilostomata" "Celleporina" "cf. tubulata" 2 "Cheilostomata" "Parkermavella" "punctigera" "W"
"8251" "Upper Kai-iwi Shellbed" "25" "9.43" 5 3 "Cheilostomata" "Celleporina" "cf. tubulata" 2 "Cheilostomata" "Parkermavella" "punctigera" "W"
"8252" "Upper Kai-iwi Shellbed" "25" "9.43" 6 5 "Cheilostomata" "Celleporina" "cf. tubulata" 2 "Cheilostomata" "Parkermavella" "punctigera" "W"
"8253" "Upper Kai-iwi Shellbed" "9" "9.42" 1 3 "Cheilostomata" "Celleporina" "cf. tubulata" 1 "Cheilostomata" "Rhynchozoon" "sp." "W"
"8258" "Upper Kai-iwi Shellbed" "14" "9.40" 1 5 "Cheilostomata" "Celleporina" "cf. tubulata" 4 "Cheilostomata" "Smittina" "torques" "W"
"8266" "Upper Kai-iwi Shellbed" "36" "9.43" 4 4 "Cheilostomata" "Celleporina" "cf. tubulata" 5 "Cheilostomata" "Valdemunitella" "valdemunita" "W"
"8267" "Upper Kai-iwi Shellbed" "44" "9.43" 1 2 "Cheilostomata" "Celleporina" "cf. tubulata" 1 "Cheilostomata" "Valdemunitella" "valdemunita" "W"
"8269" "Upper Kai-iwi Shellbed" "29" "9.43" 1 3 "Cheilostomata" "Celleporina" "sinuata" 2 "Cheilostomata" "Celleporina" "sinuata" "W"
"8270" "Upper Kai-iwi Shellbed" "24" "9.41" 4 3 "Cheilostomata" "Celleporina" "sinuata" 4 "Cheilostomata" "Crepidacantha" "crinispina" "W"
"8276" "Upper Kai-iwi Shellbed" "14" "9.39" 2 1 "Cheilostomata" "Celleporina" "sp." 3 "Cheilostomata" "Celleporina" "sp." "W"
"8283" "Upper Kai-iwi Shellbed" "17" "9.40" 1 3 "Cheilostomata" "Celleporina" "sp." 2 "Cheilostomata" "Microporella" "speculum" "W"
"8288" "Upper Kai-iwi Shellbed" "6" "9.44" 4 3 "Cheilostomata" "Chaperiopsis" "cervicornis" 5 "Cheilostomata" "Antarctothoa" "tongima" "W"
"8296" "Upper Kai-iwi Shellbed" "28" "9.42" 10 5 "Cheilostomata" "Chaperiopsis" "colensoi" 6 "Cheilostomata" "Crepidacantha" "crinispina" "W"
"8298" "Upper Kai-iwi Shellbed" "7" "9.41" 12 13 "Cheilostomata" "Chaperiopsis" "colensoi" 12 "Cheilostomata" "Galeopsis" "polyporus" "W"
"8305" "Upper Kai-iwi Shellbed" "23" "9.43" 3 1 "Cheilostomata" "Chaperiopsis" "colensoi" 4 "Cheilostomata" "Tretosina" "flemingi" "W"
"8309" "Upper Kai-iwi Shellbed" "20" "9.43" 18 1 "Cheilostomata" "Corbulella" "fossa" 14 "Cheilostomata" "Fenestrulina" "sp. 1" "W"
"8310" "Upper Kai-iwi Shellbed" "20" "9.43" 3 3 "Cheilostomata" "Corbulella" "fossa" 4 "Cheilostomata" "Figularia" "new_sp_name" "W"
"8311" "Upper Kai-iwi Shellbed" "20" "9.43" 4 1 "Cheilostomata" "Corbulella" "fossa" 4 "Cheilostomata" "Figularia" "new_sp_name" "W"
"8316" "Upper Kai-iwi Shellbed" "34" "9.43" 2 4 "Cheilostomata" "Crepidacantha" "crinispina" 3 "Cheilostomata" "Aimulosia" "marsupium" "W"
"8324" "Upper Kai-iwi Shellbed" "2" "9.43" 26 24 "Cheilostomata" "Crepidacantha" "crinispina" 25 "Cheilostomata" "Antarctothoa" "tongima" "W"
"8329" "Upper Kai-iwi Shellbed" "2" "9.43" 24 24 "Cheilostomata" "Crepidacantha" "crinispina" 23 "Cheilostomata" "Calloporina" "angustipora" "W"
"8334" "Upper Kai-iwi Shellbed" "7" "9.44" 18 18 "Cheilostomata" "Crepidacantha" "crinispina" 19 "Cheilostomata" "Calyptotheca" "sp." "W"
"8349" "Upper Kai-iwi Shellbed" "17" "9.40" 1 3 "Cheilostomata" "Crepidacantha" "crinispina" 2 "Cheilostomata" "Celleporina" "sp." "W"
"8350" "Upper Kai-iwi Shellbed" "25" "9.40" 2 5 "Cheilostomata" "Crepidacantha" "crinispina" 4 "Cheilostomata" "Celleporina" "sp." "W"
"8355" "Upper Kai-iwi Shellbed" "22" "9.39" 3 4 "Cheilostomata" "Crepidacantha" "crinispina" 5 "Cheilostomata" "Crepidacantha" "crinispina" "W"
"8359" "Upper Kai-iwi Shellbed" "26" "9.40" 5 4 "Cheilostomata" "Crepidacantha" "crinispina" 2 "Cheilostomata" "Crepidacantha" "crinispina" "W"
"8367" "Upper Kai-iwi Shellbed" "19" "9.43" 1 2 "Cheilostomata" "Crepidacantha" "crinispina" 1 "Cheilostomata" "Crepidacantha" "crinispina" "W"
"8381" "Upper Kai-iwi Shellbed" "13" "9.42" 4 11 "Cheilostomata" "Crepidacantha" "crinispina" 10 "Cheilostomata" "Exochella" "conjuncta" "W"
"8383" "Upper Kai-iwi Shellbed" "19" "9.43" 2 2 "Cheilostomata" "Crepidacantha" "crinispina" 3 "Cheilostomata" "Exochella" "conjuncta" "W"
"8393" "Upper Kai-iwi Shellbed" "9" "9.42" 12 14 "Cheilostomata" "Crepidacantha" "crinispina" 17 "Cheilostomata" "Galeopsis" "polyporus" "W"
"8443" "Upper Kai-iwi Shellbed" "17" "9.40" 7 3 "Cheilostomata" "Crepidacantha" "crinispina" 8 "Cheilostomata" "Osthimosia" "sp." "W"
"8447" "Upper Kai-iwi Shellbed" "8" "9.38" 19 19 "Cheilostomata" "Crepidacantha" "crinispina" 20 "Cheilostomata" "Parasmittina" "aotea" "W"
"8461" "Upper Kai-iwi Shellbed" "11" "9.42" 3 1 "Cheilostomata" "Crepidacantha" "crinispina" 3 "Cheilostomata" "Parkermavella" "punctigera" "W"
"8471" "Upper Kai-iwi Shellbed" "25" "9.43" 18 9 "Cheilostomata" "Crepidacantha" "crinispina" 12 "Cheilostomata" "Parkermavella" "punctigera" "W"
"8475" "Upper Kai-iwi Shellbed" "7" "9.44" 4 10 "Cheilostomata" "Crepidacantha" "crinispina" 8 "Cheilostomata" "Prenantia" "firmata" "W"
"8476" "Upper Kai-iwi Shellbed" "7" "9.44" 8 10 "Cheilostomata" "Crepidacantha" "crinispina" 13 "Cheilostomata" "Prenantia" "firmata" "W"
"8478" "Upper Kai-iwi Shellbed" "2" "9.43" 27 24 "Cheilostomata" "Crepidacantha" "crinispina" 26 "Cheilostomata" "Prenantia" "firmata" "W"
"8481" "Upper Kai-iwi Shellbed" "6" "9.41" 15 13 "Cheilostomata" "Crepidacantha" "crinispina" 11 "Cheilostomata" "Schizosmittina" "sp." "W"
"8485" "Upper Kai-iwi Shellbed" "22" "9.41" 1 2 "Cheilostomata" "Crepidacantha" "crinispina" 1 "Cheilostomata" "Smittina" "torques" "W"
"8489" "Upper Kai-iwi Shellbed" "6" "9.41" 11 8 "Cheilostomata" "Crepidacantha" "crinispina" 10 "Cheilostomata" "Smittoidea" "cf. discoveriae" "W"
"8521" "Upper Kai-iwi Shellbed" "8" "9.38" 9 9 "Cheilostomata" "Ellisina" "incrustans" 13 "Cheilostomata" "Celleporina" "sp." "W"
"8523" "Upper Kai-iwi Shellbed" "8" "9.38" 6 9 "Cheilostomata" "Ellisina" "incrustans" 10 "Cheilostomata" "Crepidacantha" "crinispina" "W"
"8528" "Upper Kai-iwi Shellbed" "8" "9.38" 65 52 "Cheilostomata" "Ellisina" "incrustans" 60 "Cheilostomata" "Micropora" "sp." "W"
"8529" "Upper Kai-iwi Shellbed" "8" "9.38" 74 52 "Cheilostomata" "Ellisina" "incrustans" 65 "Cheilostomata" "Micropora" "sp." "W"
"8530" "Upper Kai-iwi Shellbed" "8" "9.38" 80 52 "Cheilostomata" "Ellisina" "incrustans" 69 "Cheilostomata" "Micropora" "sp." "W"
"8531" "Upper Kai-iwi Shellbed" "8" "9.38" 75 52 "Cheilostomata" "Ellisina" "incrustans" 66 "Cheilostomata" "Microporella" "agonistes" "W"
"8536" "Upper Kai-iwi Shellbed" "8" "9.40" 7 12 "Cheilostomata" "Ellisina" "incrustans" 11 "Cheilostomata" "Rhynchozoon" "sp." "W"
"8537" "Upper Kai-iwi Shellbed" "8" "9.38" 73 52 "Cheilostomata" "Ellisina" "incrustans" 64 "Cheilostomata" "Schizosmittina" "sp." "W"
"8540" "Upper Kai-iwi Shellbed" "21" "9.42" 2 4 "Cheilostomata" "Exochella" "armata" 3 "Cheilostomata" "Antarctothoa" "tongima" "W"
"8547" "Upper Kai-iwi Shellbed" "3" "9.44" 20 9 "Cheilostomata" "Exochella" "conjuncta" 22 "Cheilostomata" "Aimulosia" "marsupium" "W"
"8556" "Upper Kai-iwi Shellbed" "3" "9.44" 11 9 "Cheilostomata" "Exochella" "conjuncta" 8 "Cheilostomata" "Celleporina" "cf. tubulata" "W"
"8558" "Upper Kai-iwi Shellbed" "3" "9.44" 11 3 "Cheilostomata" "Exochella" "conjuncta" 12 "Cheilostomata" "Celleporina" "cf. tubulata" "W"
"8559" "Upper Kai-iwi Shellbed" "3" "9.44" 12 13 "Cheilostomata" "Exochella" "conjuncta" 12 "Cheilostomata" "Celleporina" "cf. tubulata" "W"
"8561" "Upper Kai-iwi Shellbed" "3" "9.44" 15 9 "Cheilostomata" "Exochella" "conjuncta" 12 "Cheilostomata" "Crepidacantha" "crinispina" "W"
"8562" "Upper Kai-iwi Shellbed" "3" "9.44" 16 6 "Cheilostomata" "Exochella" "conjuncta" 12 "Cheilostomata" "Crepidacantha" "crinispina" "W"
"8563" "Upper Kai-iwi Shellbed" "3" "9.44" 3 3 "Cheilostomata" "Exochella" "conjuncta" 4 "Cheilostomata" "Crepidacantha" "crinispina" "W"
"8567" "Upper Kai-iwi Shellbed" "3" "9.44" 22 9 "Cheilostomata" "Exochella" "conjuncta" 23 "Cheilostomata" "Micropora" "sp." "W"
"8574" "Upper Kai-iwi Shellbed" "22" "9.41" 1 2 "Cheilostomata" "Exochella" "conjuncta" 1 "Cheilostomata" "Smittina" "torques" "W"
"8575" "Upper Kai-iwi Shellbed" "22" "9.41" 2 2 "Cheilostomata" "Exochella" "conjuncta" 3 "Cheilostomata" "Smittoidea" "cf. discoveriae" "W"
"8579" "Upper Kai-iwi Shellbed" "3" "9.44" 13 9 "Cheilostomata" "Exochella" "conjuncta" 11 "Cheilostomata" "Valdemunitella" "valdemunita" "W"
"8580" "Upper Kai-iwi Shellbed" "3" "9.44" 16 3 "Cheilostomata" "Exochella" "conjuncta" 15 "Cheilostomata" "Valdemunitella" "valdemunita" "W"
"8589" "Upper Kai-iwi Shellbed" "20" "9.43" 16 14 "Cheilostomata" "Fenestrulina" "sp. 1" 15 "Cheilostomata" "Crepidacantha" "crinispina" "W"
"8590" "Upper Kai-iwi Shellbed" "5" "9.38" 30 29 "Cheilostomata" "Fenestrulina" "sp. 1" 25 "Cheilostomata" "Micropora" "sp." "W"
"8592" "Upper Kai-iwi Shellbed" "3" "9.38" 9 14 "Cheilostomata" "Fenestrulina" "sp. 1" 13 "Cheilostomata" "Parkermavella" "punctigera" "W"
"8595" "Upper Kai-iwi Shellbed" "23" "9.43" 6 5 "Cheilostomata" "Figularia" "new_sp_name" 7 "Cheilostomata" "Aimulosia" "marsupium" "W"
"8596" "Upper Kai-iwi Shellbed" "44" "9.43" 9 4 "Cheilostomata" "Figularia" "new_sp_name" 10 "Cheilostomata" "Akatopora" "sp." "W"
"8600" "Upper Kai-iwi Shellbed" "19" "9.42" 5 6 "Cheilostomata" "Figularia" "new_sp_name" 7 "Cheilostomata" "Arachnopusia" "unicornis" "W"
"8601" "Upper Kai-iwi Shellbed" "3" "9.40" 8 3 "Cheilostomata" "Figularia" "new_sp_name" 16 "Cheilostomata" "Celleporina" "cf. tubulata" "W"
"8604" "Upper Kai-iwi Shellbed" "2" "9.38" 4 4 "Cheilostomata" "Figularia" "new_sp_name" 5 "Cheilostomata" "Chaperiopsis" "cervicornis" "W"
"8607" "Upper Kai-iwi Shellbed" "3" "9.40" 4 3 "Cheilostomata" "Figularia" "new_sp_name" 6 "Cheilostomata" "Crepidacantha" "crinispina" "W"
"8608" "Upper Kai-iwi Shellbed" "6" "9.41" 2 3 "Cheilostomata" "Figularia" "new_sp_name" 1 "Cheilostomata" "Crepidacantha" "crinispina" "W"
"8609" "Upper Kai-iwi Shellbed" "19" "9.41" 9 3 "Cheilostomata" "Figularia" "new_sp_name" 7 "Cheilostomata" "Crepidacantha" "crinispina" "W"
"8610" "Upper Kai-iwi Shellbed" "19" "9.41" 13 3 "Cheilostomata" "Figularia" "new_sp_name" 12 "Cheilostomata" "Crepidacantha" "crinispina" "W"
"8612" "Upper Kai-iwi Shellbed" "5" "9.43" 8 8 "Cheilostomata" "Figularia" "new_sp_name" 9 "Cheilostomata" "Crepidacantha" "crinispina" "W"
"8613" "Upper Kai-iwi Shellbed" "20" "9.43" 17 13 "Cheilostomata" "Figularia" "new_sp_name" 15 "Cheilostomata" "Crepidacantha" "crinispina" "W"
"8615" "Upper Kai-iwi Shellbed" "30" "9.43" 9 1 "Cheilostomata" "Figularia" "new_sp_name" 13 "Cheilostomata" "Crepidacantha" "crinispina" "W"
"8616" "Upper Kai-iwi Shellbed" "32" "9.43" 2 1 "Cheilostomata" "Figularia" "new_sp_name" 3 "Cheilostomata" "Crepidacantha" "crinispina" "W"
"8622" "Upper Kai-iwi Shellbed" "12" "9.42" 25 28 "Cheilostomata" "Figularia" "new_sp_name" 29 "Cheilostomata" "Galeopsis" "polyporus" "W"
"8624" "Upper Kai-iwi Shellbed" "30" "9.43" 8 1 "Cheilostomata" "Figularia" "new_sp_name" 12 "Cheilostomata" "Galeopsis" "polyporus" "W"
"8631" "Upper Kai-iwi Shellbed" "3" "9.40" 7 3 "Cheilostomata" "Figularia" "new_sp_name" 8 "Cheilostomata" "Micropora" "sp." "W"
"8632" "Upper Kai-iwi Shellbed" "6" "9.41" 6 3 "Cheilostomata" "Figularia" "new_sp_name" 5 "Cheilostomata" "Micropora" "sp." "W"
"8634" "Upper Kai-iwi Shellbed" "14" "9.42" 2 1 "Cheilostomata" "Figularia" "new_sp_name" 3 "Cheilostomata" "Microporella" "agonistes" "W"
"8640" "Upper Kai-iwi Shellbed" "17" "9.39" 1 2 "Cheilostomata" "Figularia" "new_sp_name" 1 "Cheilostomata" "Parkermavella" "punctigera" "W"
"8641" "Upper Kai-iwi Shellbed" "3" "9.40" 16 11 "Cheilostomata" "Figularia" "new_sp_name" 17 "Cheilostomata" "Parkermavella" "punctigera" "W"
"8642" "Upper Kai-iwi Shellbed" "13" "9.40" 1 2 "Cheilostomata" "Figularia" "new_sp_name" 1 "Cheilostomata" "Parkermavella" "punctigera" "W"
"8643" "Upper Kai-iwi Shellbed" "13" "9.40" 4 7 "Cheilostomata" "Figularia" "new_sp_name" 6 "Cheilostomata" "Parkermavella" "punctigera" "W"
"8644" "Upper Kai-iwi Shellbed" "19" "9.41" 5 3 "Cheilostomata" "Figularia" "new_sp_name" 5 "Cheilostomata" "Parkermavella" "punctigera" "W"
"8646" "Upper Kai-iwi Shellbed" "19" "9.41" 11 3 "Cheilostomata" "Figularia" "new_sp_name" 10 "Cheilostomata" "Parkermavella" "punctigera" "W"
"8652" "Upper Kai-iwi Shellbed" "30" "9.43" 3 1 "Cheilostomata" "Figularia" "new_sp_name" 4 "Cheilostomata" "Parkermavella" "punctigera" "W"
"8653" "Upper Kai-iwi Shellbed" "44" "9.43" 4 4 "Cheilostomata" "Figularia" "new_sp_name" 5 "Cheilostomata" "Parkermavella" "punctigera" "W"
"8656" "Upper Kai-iwi Shellbed" "3" "9.40" 3 3 "Cheilostomata" "Figularia" "new_sp_name" 5 "Cheilostomata" "Rhynchozoon" "sp." "W"
"8659" "Upper Kai-iwi Shellbed" "6" "9.41" 3 3 "Cheilostomata" "Figularia" "new_sp_name" 2 "Cheilostomata" "Smittoidea" "cf. discoveriae" "W"
"8664" "Upper Kai-iwi Shellbed" "4" "9.41" 13 11 "Cheilostomata" "Figularia" "new_sp_name" 12 "Cheilostomata" "Xenogma" "rhomboidale" "W"
"8667" "Upper Kai-iwi Shellbed" "11" "9.42" 11 17 "Cheilostomata" "Galeopsis" "polyporus" 15 "Cheilostomata" "Aimulosia" "marsupium" "W"
"8675" "Upper Kai-iwi Shellbed" "9" "9.38" 4 7 "Cheilostomata" "Galeopsis" "polyporus" 6 "Cheilostomata" "Crepidacantha" "crinispina" "W"
"8678" "Upper Kai-iwi Shellbed" "9" "9.42" 13 17 "Cheilostomata" "Galeopsis" "polyporus" 18 "Cheilostomata" "Crepidacantha" "crinispina" "W"
"8679" "Upper Kai-iwi Shellbed" "2" "9.43" 9 13 "Cheilostomata" "Galeopsis" "polyporus" 2 "Cheilostomata" "Crepidacantha" "crinispina" "W"
"8693" "Upper Kai-iwi Shellbed" "8" "9.39" 6 3 "Cheilostomata" "Galeopsis" "polyporus" 6 "Cheilostomata" "Parkermavella" "punctigera" "W"
"8704" "Upper Kai-iwi Shellbed" "23" "9.43" 5 3 "Cheilostomata" "Galeopsis" "polyporus" 4 "Cheilostomata" "Tretosina" "flemingi" "W"
"8765" "Upper Kai-iwi Shellbed" "12" "9.38" 5 16 "Cheilostomata" "Micropora" "sp." 14 "Cheilostomata" "Aimulosia" "marsupium" "W"
"8768" "Upper Kai-iwi Shellbed" "6" "9.44" 4 10 "Cheilostomata" "Micropora" "sp." 12 "Cheilostomata" "Aimulosia" "marsupium" "W"
"8769" "Upper Kai-iwi Shellbed" "6" "9.42" 3 1 "Cheilostomata" "Micropora" "sp." 6 "Cheilostomata" "Aimulosia" "marsupium" "W"
"8781" "Upper Kai-iwi Shellbed" "22" "9.40" 2 2 "Cheilostomata" "Micropora" "sp." 3 "Cheilostomata" "Antarctothoa" "tongima" "W"
"8782" "Upper Kai-iwi Shellbed" "6" "9.44" 6 10 "Cheilostomata" "Micropora" "sp." 11 "Cheilostomata" "Antarctothoa" "tongima" "W"
"8783" "Upper Kai-iwi Shellbed" "22" "9.42" 1 2 "Cheilostomata" "Micropora" "sp." 1 "Cheilostomata" "Antarctothoa" "tongima" "W"
"8788" "Upper Kai-iwi Shellbed" "19" "9.42" 6 3 "Cheilostomata" "Micropora" "sp." 7 "Cheilostomata" "Arachnopusia" "unicornis" "W"
"8789" "Upper Kai-iwi Shellbed" "22" "9.42" 2 2 "Cheilostomata" "Micropora" "sp." 3 "Cheilostomata" "Arachnopusia" "unicornis" "W"
"8792" "Upper Kai-iwi Shellbed" "25" "9.42" 7 8 "Cheilostomata" "Micropora" "sp." 9 "Cheilostomata" "Calloporina" "angustipora" "W"
"8793" "Upper Kai-iwi Shellbed" "2" "9.43" 14 14 "Cheilostomata" "Micropora" "sp." 15 "Cheilostomata" "Calloporina" "angustipora" "W"
"8794" "Upper Kai-iwi Shellbed" "23" "9.42" 1 3 "Cheilostomata" "Micropora" "sp." 1 "Cheilostomata" "Calyptotheca" "sp." "W"
"8801" "Upper Kai-iwi Shellbed" "3" "9.39" 2 4 "Cheilostomata" "Micropora" "sp." 6 "Cheilostomata" "Celleporina" "cf. tubulata" "W"
"8806" "Upper Kai-iwi Shellbed" "25" "9.40" 1 3 "Cheilostomata" "Micropora" "sp." 2 "Cheilostomata" "Celleporina" "cf. tubulata" "W"
"8808" "Upper Kai-iwi Shellbed" "6" "9.42" 3 2 "Cheilostomata" "Micropora" "sp." 6 "Cheilostomata" "Celleporina" "cf. tubulata" "W"
"8809" "Upper Kai-iwi Shellbed" "28" "9.42" 14 4 "Cheilostomata" "Micropora" "sp." 8 "Cheilostomata" "Celleporina" "cf. tubulata" "W"
"8811" "Upper Kai-iwi Shellbed" "23" "9.42" 3 2 "Cheilostomata" "Micropora" "sp." 5 "Cheilostomata" "Celleporina" "sinuata" "W"
"8817" "Upper Kai-iwi Shellbed" "5" "9.44" 4 3 "Cheilostomata" "Micropora" "sp." 4 "Cheilostomata" "Chaperiopsis" "colensoi" "W"
"8821" "Upper Kai-iwi Shellbed" "13" "9.38" 6 2 "Cheilostomata" "Micropora" "sp." 6 "Cheilostomata" "Crepidacantha" "crinispina" "W"
"8822" "Upper Kai-iwi Shellbed" "13" "9.38" 7 2 "Cheilostomata" "Micropora" "sp." 7 "Cheilostomata" "Crepidacantha" "crinispina" "W"
"8823" "Upper Kai-iwi Shellbed" "16" "9.38" 5 6 "Cheilostomata" "Micropora" "sp." 8 "Cheilostomata" "Crepidacantha" "crinispina" "W"
"8827" "Upper Kai-iwi Shellbed" "18" "9.40" 5 5 "Cheilostomata" "Micropora" "sp." 6 "Cheilostomata" "Crepidacantha" "crinispina" "W"
"8830" "Upper Kai-iwi Shellbed" "3" "9.44" 9 11 "Cheilostomata" "Micropora" "sp." 10 "Cheilostomata" "Crepidacantha" "crinispina" "W"
"8831" "Upper Kai-iwi Shellbed" "1" "9.42" 1 2 "Cheilostomata" "Micropora" "sp." 1 "Cheilostomata" "Crepidacantha" "crinispina" "W"
"8834" "Upper Kai-iwi Shellbed" "26" "9.42" 3 1 "Cheilostomata" "Micropora" "sp." 11 "Cheilostomata" "Crepidacantha" "crinispina" "W"
"8835" "Upper Kai-iwi Shellbed" "26" "9.42" 4 4 "Cheilostomata" "Micropora" "sp." 11 "Cheilostomata" "Crepidacantha" "crinispina" "W"
"8836" "Upper Kai-iwi Shellbed" "28" "9.42" 1 2 "Cheilostomata" "Micropora" "sp." 1 "Cheilostomata" "Crepidacantha" "crinispina" "W"
"8837" "Upper Kai-iwi Shellbed" "28" "9.42" 4 2 "Cheilostomata" "Micropora" "sp." 14 "Cheilostomata" "Crepidacantha" "crinispina" "W"
"8838" "Upper Kai-iwi Shellbed" "28" "9.42" 11 4 "Cheilostomata" "Micropora" "sp." 6 "Cheilostomata" "Crepidacantha" "crinispina" "W"
"8839" "Upper Kai-iwi Shellbed" "14" "9.43" 4 2 "Cheilostomata" "Micropora" "sp." 7 "Cheilostomata" "Crepidacantha" "crinispina" "W"
"8848" "Upper Kai-iwi Shellbed" "37" "9.43" 4 2 "Cheilostomata" "Micropora" "sp." 5 "Cheilostomata" "Ellisina" "incrustans" "W"
"8852" "Upper Kai-iwi Shellbed" "9" "9.39" 1 2 "Cheilostomata" "Micropora" "sp." 1 "Cheilostomata" "Figularia" "new_sp_name" "W"
"8863" "Upper Kai-iwi Shellbed" "18" "9.40" 3 3 "Cheilostomata" "Micropora" "sp." 4 "Cheilostomata" "Galeopsis" "polyporus" "W"
"8877" "Upper Kai-iwi Shellbed" "26" "9.42" 6 4 "Cheilostomata" "Micropora" "sp." 6 "Cheilostomata" "Micropora" "sp." "W"
"8884" "Upper Kai-iwi Shellbed" "2" "9.42" 2 3 "Cheilostomata" "Micropora" "sp." 4 "Cheilostomata" "Microporella" "agonistes" "W"
"8894" "Upper Kai-iwi Shellbed" "8" "9.38" 81 69 "Cheilostomata" "Micropora" "sp." 70 "Cheilostomata" "Microporella" "speculum" "W"
"8898" "Upper Kai-iwi Shellbed" "9" "9.39" 17 9 "Cheilostomata" "Micropora" "sp." 15 "Cheilostomata" "Mobunula" "bicuspis" "W"
"8902" "Upper Kai-iwi Shellbed" "6" "9.40" 20 4 "Cheilostomata" "Micropora" "sp." 14 "Cheilostomata" "Opaeophora" "lepida" "W"
"8905" "Upper Kai-iwi Shellbed" "17" "9.40" 6 6 "Cheilostomata" "Micropora" "sp." 8 "Cheilostomata" "Osthimosia" "sp." "W"
"8915" "Upper Kai-iwi Shellbed" "5" "9.38" 13 12 "Cheilostomata" "Micropora" "sp." 13 "Cheilostomata" "Parkermavella" "punctigera" "W"
"8919" "Upper Kai-iwi Shellbed" "6" "9.40" 12 4 "Cheilostomata" "Micropora" "sp." 9 "Cheilostomata" "Parkermavella" "punctigera" "W"
"8920" "Upper Kai-iwi Shellbed" "2" "9.44" 3 3 "Cheilostomata" "Micropora" "sp." 4 "Cheilostomata" "Parkermavella" "punctigera" "W"
"8921" "Upper Kai-iwi Shellbed" "8" "9.42" 3 2 "Cheilostomata" "Micropora" "sp." 3 "Cheilostomata" "Parkermavella" "punctigera" "W"
"8922" "Upper Kai-iwi Shellbed" "10" "9.42" 13 13 "Cheilostomata" "Micropora" "sp." 14 "Cheilostomata" "Parkermavella" "punctigera" "W"
"8923" "Upper Kai-iwi Shellbed" "37" "9.43" 3 2 "Cheilostomata" "Micropora" "sp." 4 "Cheilostomata" "Parkermavella" "punctigera" "W"
"8927" "Upper Kai-iwi Shellbed" "4" "9.41" 14 8 "Cheilostomata" "Micropora" "sp." 13 "Cheilostomata" "Phonicosia" "circinata" "W"
"8930" "Upper Kai-iwi Shellbed" "28" "9.42" 1 2 "Cheilostomata" "Micropora" "sp." 1 "Cheilostomata" "Prenantia" "firmata" "W"
"8935" "Upper Kai-iwi Shellbed" "6" "9.39" 3 2 "Cheilostomata" "Micropora" "sp." 3 "Cheilostomata" "Smittoidea" "cf. discoveriae" "W"
"8936" "Upper Kai-iwi Shellbed" "26" "9.42" 8 4 "Cheilostomata" "Micropora" "sp." 7 "Cheilostomata" "Smittoidea" "cf. discoveriae" "W"
"8951" "Upper Kai-iwi Shellbed" "36" "9.43" 3 3 "Cheilostomata" "Micropora" "sp." 5 "Cheilostomata" "Valdemunitella" "valdemunita" "W"
"8954" "Upper Kai-iwi Shellbed" "1" "9.44" 2 2 "Cheilostomata" "Microporella" "agonistes" 3 "Cheilostomata" "Aimulosia" "marsupium" "W"
"8973" "Upper Kai-iwi Shellbed" "25" "9.42" 19 15 "Cheilostomata" "Microporella" "agonistes" 14 "Cheilostomata" "Celleporina" "cf. tubulata" "W"
"8975" "Upper Kai-iwi Shellbed" "1" "9.39" 3 5 "Cheilostomata" "Microporella" "agonistes" 4 "Cheilostomata" "Crepidacantha" "crinispina" "W"
"8983" "Upper Kai-iwi Shellbed" "7" "9.44" 20 14 "Cheilostomata" "Microporella" "agonistes" 21 "Cheilostomata" "Crepidacantha" "crinispina" "W"
"8985" "Upper Kai-iwi Shellbed" "25" "9.42" 20 15 "Cheilostomata" "Microporella" "agonistes" 16 "Cheilostomata" "Crepidacantha" "crinispina" "W"
"8994" "Upper Kai-iwi Shellbed" "7" "9.41" 7 10 "Cheilostomata" "Microporella" "agonistes" 8 "Cheilostomata" "Exochella" "armata" "W"
"8997" "Upper Kai-iwi Shellbed" "2" "9.39" 1 4 "Cheilostomata" "Microporella" "agonistes" 3 "Cheilostomata" "Galeopsis" "polyporus" "W"
"8999" "Upper Kai-iwi Shellbed" "47" "9.43" 1 2 "Cheilostomata" "Microporella" "agonistes" 1 "Cheilostomata" "Galeopsis" "polyporus" "W"
"9007" "Upper Kai-iwi Shellbed" "1" "9.39" 1 2 "Cheilostomata" "Microporella" "agonistes" 1 "Cheilostomata" "Micropora" "sp." "W"
"9013" "Upper Kai-iwi Shellbed" "8" "9.42" 6 1 "Cheilostomata" "Microporella" "agonistes" 6 "Cheilostomata" "Micropora" "sp." "W"
"9015" "Upper Kai-iwi Shellbed" "11" "9.43" 1 2 "Cheilostomata" "Microporella" "agonistes" 1 "Cheilostomata" "Micropora" "sp." "W"
"9033" "Upper Kai-iwi Shellbed" "7" "9.41" 6 10 "Cheilostomata" "Microporella" "agonistes" 9 "Cheilostomata" "Parkermavella" "punctigera" "W"
"9043" "Upper Kai-iwi Shellbed" "15" "9.38" 9 8 "Cheilostomata" "Microporella" "agonistes" 16 "Cheilostomata" "Rogicka" "biserialis" "W"
"9045" "Upper Kai-iwi Shellbed" "8" "9.42" 4 1 "Cheilostomata" "Microporella" "agonistes" 4 "Cheilostomata" "Schizosmittina" "sp." "W"
"9046" "Upper Kai-iwi Shellbed" "25" "9.42" 22 15 "Cheilostomata" "Microporella" "agonistes" 18 "Cheilostomata" "Schizosmittina" "sp." "W"
"9058" "Upper Kai-iwi Shellbed" "5" "9.40" 2 4 "Cheilostomata" "Microporella" "agonistes" 3 "Cheilostomata" "Valdemunitella" "valdemunita" "W"
"9066" "Upper Kai-iwi Shellbed" "25" "9.42" 35 29 "Cheilostomata" "Microporella" "speculum" 30 "Cheilostomata" "Antarctothoa" "tongima" "W"
"9067" "Upper Kai-iwi Shellbed" "25" "9.42" 48 28 "Cheilostomata" "Microporella" "speculum" 44 "Cheilostomata" "Antarctothoa" "tongima" "W"
"9068" "Upper Kai-iwi Shellbed" "5" "9.38" 37 7 "Cheilostomata" "Microporella" "speculum" 30 "Cheilostomata" "Arachnopusia" "unicornis" "W"
"9078" "Upper Kai-iwi Shellbed" "8" "9.38" 18 16 "Cheilostomata" "Microporella" "speculum" 19 "Cheilostomata" "Crepidacantha" "crinispina" "W"
"9085" "Upper Kai-iwi Shellbed" "25" "9.42" 5 5 "Cheilostomata" "Microporella" "speculum" 7 "Cheilostomata" "Crepidacantha" "crinispina" "W"
"9094" "Upper Kai-iwi Shellbed" "5" "9.38" 29 20 "Cheilostomata" "Microporella" "speculum" 25 "Cheilostomata" "Micropora" "sp." "W"
"9099" "Upper Kai-iwi Shellbed" "8" "9.38" 57 29 "Cheilostomata" "Microporella" "speculum" 46 "Cheilostomata" "Micropora" "sp." "W"
"9103" "Upper Kai-iwi Shellbed" "8" "9.38" 38 34 "Cheilostomata" "Microporella" "speculum" 35 "Cheilostomata" "Microporella" "agonistes" "W"
"9122" "Upper Kai-iwi Shellbed" "5" "9.38" 20 11 "Cheilostomata" "Microporella" "speculum" 19 "Cheilostomata" "Schizosmittina" "sp." "W"
"9129" "Upper Kai-iwi Shellbed" "5" "9.41" 4 1 "Cheilostomata" "Mobunula" "bicuspis" 4 "Cheilostomata" "Aimulosia" "marsupium" "W"
"9135" "Upper Kai-iwi Shellbed" "6" "9.38" 6 22 "Cheilostomata" "Mobunula" "bicuspis" 23 "Cheilostomata" "Galeopsis" "polyporus" "W"
"9137" "Upper Kai-iwi Shellbed" "20" "9.43" 4 4 "Cheilostomata" "Mobunula" "bicuspis" 5 "Cheilostomata" "Galeopsis" "polyporus" "W"
"9138" "Upper Kai-iwi Shellbed" "6" "9.38" 8 22 "Cheilostomata" "Mobunula" "bicuspis" 25 "Cheilostomata" "Micropora" "sp." "W"
"9139" "Upper Kai-iwi Shellbed" "8" "9.38" 49 39 "Cheilostomata" "Mobunula" "bicuspis" 41 "Cheilostomata" "Micropora" "sp." "W"
"9141" "Upper Kai-iwi Shellbed" "25" "9.42" 50 39 "Cheilostomata" "Mobunula" "bicuspis" 46 "Cheilostomata" "Micropora" "sp." "W"
"9142" "Upper Kai-iwi Shellbed" "8" "9.38" 46 39 "Cheilostomata" "Mobunula" "bicuspis" 38 "Cheilostomata" "Microporella" "agonistes" "W"
"9143" "Upper Kai-iwi Shellbed" "8" "9.38" 61 49 "Cheilostomata" "Mobunula" "bicuspis" 59 "Cheilostomata" "Microporella" "agonistes" "W"
"9150" "Upper Kai-iwi Shellbed" "13" "9.39" 3 1 "Cheilostomata" "Mobunula" "bicuspis" 4 "Cheilostomata" "Prenantia" "firmata" "W"
"9156" "Upper Kai-iwi Shellbed" "5" "9.39" 6 1 "Cheilostomata" "Mobunula" "bicuspis" 4 "Cheilostomata" "Valdemunitella" "valdemunita" "W"
"9157" "Upper Kai-iwi Shellbed" "12" "9.42" 2 4 "Cheilostomata" "Mobunula" "bicuspis" 3 "Cheilostomata" "Valdemunitella" "valdemunita" "W"
"9184" "Upper Kai-iwi Shellbed" "44" "9.43" 5 6 "Cheilostomata" "Osthimosia" "sp." 5 "Cheilostomata" "Celleporina" "cf. tubulata" "W"
"9191" "Upper Kai-iwi Shellbed" "26" "9.40" 14 12 "Cheilostomata" "Osthimosia" "sp." 10 "Cheilostomata" "Ellisina" "incrustans" "W"
"9194" "Upper Kai-iwi Shellbed" "7" "9.41" 4 5 "Cheilostomata" "Osthimosia" "sp." 7 "Cheilostomata" "Microporella" "agonistes" "W"
"9201" "Upper Kai-iwi Shellbed" "14" "9.39" 2 5 "Cheilostomata" "Osthimosia" "sp." 4 "Cheilostomata" "Smittoidea" "cf. discoveriae" "W"
"9209" "Upper Kai-iwi Shellbed" "3" "9.44" 9 3 "Cheilostomata" "Parasmittina" "aotea" 7 "Cheilostomata" "Celleporina" "cf. tubulata" "W"
"9222" "Upper Kai-iwi Shellbed" "16" "9.39" 1 2 "Cheilostomata" "Parasmittina" "aotea" 1 "Cheilostomata" "Micropora" "sp." "W"
"9230" "Upper Kai-iwi Shellbed" "8" "9.38" 59 47 "Cheilostomata" "Parasmittina" "aotea" 48 "Cheilostomata" "Parasmittina" "aotea" "W"
"9233" "Upper Kai-iwi Shellbed" "9" "9.41" 1 2 "Cheilostomata" "Parasmittina" "aotea" 1 "Cheilostomata" "Parkermavella" "punctigera" "W"
"9246" "Upper Kai-iwi Shellbed" "13" "9.42" 1 2 "Cheilostomata" "Parkermavella" "punctigera" 1 "Cheilostomata" "Calyptotheca" "sp." "W"
"9254" "Upper Kai-iwi Shellbed" "21" "9.40" 1 2 "Cheilostomata" "Parkermavella" "punctigera" 1 "Cheilostomata" "Crepidacantha" "crinispina" "W"
"9256" "Upper Kai-iwi Shellbed" "10" "9.42" 9 10 "Cheilostomata" "Parkermavella" "punctigera" 11 "Cheilostomata" "Crepidacantha" "crinispina" "W"
"9257" "Upper Kai-iwi Shellbed" "10" "9.42" 17 10 "Cheilostomata" "Parkermavella" "punctigera" 18 "Cheilostomata" "Crepidacantha" "crinispina" "W"
"9258" "Upper Kai-iwi Shellbed" "10" "9.42" 27 24 "Cheilostomata" "Parkermavella" "punctigera" 25 "Cheilostomata" "Crepidacantha" "crinispina" "W"
"9259" "Upper Kai-iwi Shellbed" "10" "9.43" 2 1 "Cheilostomata" "Parkermavella" "punctigera" 2 "Cheilostomata" "Crepidacantha" "crinispina" "W"
"9263" "Upper Kai-iwi Shellbed" "37" "9.43" 5 4 "Cheilostomata" "Parkermavella" "punctigera" 5 "Cheilostomata" "Ellisina" "incrustans" "W"
"9264" "Upper Kai-iwi Shellbed" "7" "9.41" 5 9 "Cheilostomata" "Parkermavella" "punctigera" 8 "Cheilostomata" "Exochella" "armata" "W"
"9265" "Upper Kai-iwi Shellbed" "3" "9.44" 8 4 "Cheilostomata" "Parkermavella" "punctigera" 6 "Cheilostomata" "Exochella" "conjuncta" "W"
"9266" "Upper Kai-iwi Shellbed" "12" "9.43" 2 5 "Cheilostomata" "Parkermavella" "punctigera" 4 "Cheilostomata" "Fenestrulina" "reticulata" "W"
"9267" "Upper Kai-iwi Shellbed" "5" "9.38" 26 21 "Cheilostomata" "Parkermavella" "punctigera" 29 "Cheilostomata" "Fenestrulina" "sp. 1" "W"
"9268" "Upper Kai-iwi Shellbed" "22" "9.42" 3 5 "Cheilostomata" "Parkermavella" "punctigera" 4 "Cheilostomata" "Fenestrulina" "sp. 1" "W"
"9276" "Upper Kai-iwi Shellbed" "8" "9.40" 4 4 "Cheilostomata" "Parkermavella" "punctigera" 5 "Cheilostomata" "Galeopsis" "polyporus" "W"
"9288" "Upper Kai-iwi Shellbed" "12" "9.42" 1 2 "Cheilostomata" "Parkermavella" "punctigera" 1 "Cheilostomata" "Micropora" "sp." "W"
"9292" "Upper Kai-iwi Shellbed" "36" "9.43" 2 2 "Cheilostomata" "Parkermavella" "punctigera" 3 "Cheilostomata" "Micropora" "sp." "W"
"9301" "Upper Kai-iwi Shellbed" "5" "9.38" 8 6 "Cheilostomata" "Parkermavella" "punctigera" 8 "Cheilostomata" "Microporella" "speculum" "W"
"9302" "Upper Kai-iwi Shellbed" "5" "9.38" 11 10 "Cheilostomata" "Parkermavella" "punctigera" 11 "Cheilostomata" "Microporella" "speculum" "W"
"9303" "Upper Kai-iwi Shellbed" "5" "9.38" 21 21 "Cheilostomata" "Parkermavella" "punctigera" 20 "Cheilostomata" "Microporella" "speculum" "W"
"9324" "Upper Kai-iwi Shellbed" "10" "9.42" 24 19 "Cheilostomata" "Parkermavella" "punctigera" 22 "Cheilostomata" "Rhynchozoon" "sp." "W"
"9325" "Upper Kai-iwi Shellbed" "10" "9.42" 25 21 "Cheilostomata" "Parkermavella" "punctigera" 22 "Cheilostomata" "Rhynchozoon" "sp." "W"
"9329" "Upper Kai-iwi Shellbed" "19" "9.41" 6 5 "Cheilostomata" "Parkermavella" "punctigera" 6 "Cheilostomata" "Smittoidea" "cf. discoveriae" "W"
"9330" "Upper Kai-iwi Shellbed" "19" "9.41" 7 8 "Cheilostomata" "Parkermavella" "punctigera" 6 "Cheilostomata" "Smittoidea" "cf. discoveriae" "W"
"9331" "Upper Kai-iwi Shellbed" "5" "9.38" 28 24 "Cheilostomata" "Parkermavella" "punctigera" 26 "Cheilostomata" "Smittoidea" "maunganuiensis" "W"
"9335" "Upper Kai-iwi Shellbed" "4" "9.41" 12 10 "Cheilostomata" "Parkermavella" "punctigera" 12 "Cheilostomata" "Xenogma" "rhomboidale" "W"
"9336" "Upper Kai-iwi Shellbed" "21" "9.42" 3 8 "Cheilostomata" "Parkermavella" "punctigera" 7 "Cheilostomata" "Xenogma" "rhomboidale" "W"
"9344" "Upper Kai-iwi Shellbed" "16" "9.40" 13 22 "Cheilostomata" "Phonicosia" "circinata" 21 "Cheilostomata" "Crepidacantha" "crinispina" "W"
"9346" "Upper Kai-iwi Shellbed" "16" "9.40" 2 6 "Cheilostomata" "Phonicosia" "circinata" 5 "Cheilostomata" "Micropora" "sp." "W"
"9348" "Upper Kai-iwi Shellbed" "16" "9.38" 2 3 "Cheilostomata" "Phonicosia" "circinata" 2 "Cheilostomata" "Parkermavella" "punctigera" "W"
"9355" "Upper Kai-iwi Shellbed" "3" "9.42" 4 1 "Cheilostomata" "Prenantia" "firmata" 5 "Cheilostomata" "Aimulosia" "marsupium" "W"
"9365" "Upper Kai-iwi Shellbed" "18" "9.42" 2 1 "Cheilostomata" "Prenantia" "firmata" 4 "Cheilostomata" "Crepidacantha" "crinispina" "W"
"9366" "Upper Kai-iwi Shellbed" "18" "9.42" 18 1 "Cheilostomata" "Prenantia" "firmata" 30 "Cheilostomata" "Crepidacantha" "crinispina" "W"
"9374" "Upper Kai-iwi Shellbed" "21" "9.39" 2 3 "Cheilostomata" "Prenantia" "firmata" 1 "Cheilostomata" "Microporella" "agonistes" "W"
"9375" "Upper Kai-iwi Shellbed" "21" "9.39" 3 2 "Cheilostomata" "Prenantia" "firmata" 1 "Cheilostomata" "Microporella" "agonistes" "W"
"9395" "Upper Kai-iwi Shellbed" "16" "9.41" 1 3 "Cheilostomata" "Rhynchozoon" "sp." 2 "Cheilostomata" "Aimulosia" "marsupium" "W"
"9397" "Upper Kai-iwi Shellbed" "9" "9.42" 3 1 "Cheilostomata" "Rhynchozoon" "sp." 2 "Cheilostomata" "Antarctothoa" "tongima" "W"
"9401" "Upper Kai-iwi Shellbed" "2" "9.38" 5 6 "Cheilostomata" "Rhynchozoon" "sp." 5 "Cheilostomata" "Chaperiopsis" "cervicornis" "W"
"9402" "Upper Kai-iwi Shellbed" "4" "9.40" 9 6 "Cheilostomata" "Rhynchozoon" "sp." 8 "Cheilostomata" "Chaperiopsis" "cervicornis" "W"
"9403" "Upper Kai-iwi Shellbed" "8" "9.43" 4 1 "Cheilostomata" "Rhynchozoon" "sp." 4 "Cheilostomata" "Crepidacantha" "crinispina" "W"
"9405" "Upper Kai-iwi Shellbed" "2" "9.38" 6 6 "Cheilostomata" "Rhynchozoon" "sp." 4 "Cheilostomata" "Figularia" "new_sp_name" "W"
"9408" "Upper Kai-iwi Shellbed" "3" "9.38" 8 8 "Cheilostomata" "Rhynchozoon" "sp." 9 "Cheilostomata" "Micropora" "sp." "W"
"9409" "Upper Kai-iwi Shellbed" "8" "9.43" 1 2 "Cheilostomata" "Rhynchozoon" "sp." 1 "Cheilostomata" "Mobunula" "bicuspis" "W"
"9410" "Upper Kai-iwi Shellbed" "4" "9.44" 3 1 "Cheilostomata" "Rhynchozoon" "sp." 4 "Cheilostomata" "Osthimosia" "cf. bicornis" "W"
"9411" "Upper Kai-iwi Shellbed" "4" "9.44" 8 1 "Cheilostomata" "Rhynchozoon" "sp." 8 "Cheilostomata" "Osthimosia" "cf. bicornis" "W"
"9412" "Upper Kai-iwi Shellbed" "3" "9.38" 6 8 "Cheilostomata" "Rhynchozoon" "sp." 7 "Cheilostomata" "Parkermavella" "punctigera" "W"
"9423" "Upper Kai-iwi Shellbed" "2" "9.38" 9 6 "Cheilostomata" "Rhynchozoon" "sp." 9 "Cheilostomata" "Schizosmittina" "sp." "W"
"9427" "Upper Kai-iwi Shellbed" "2" "9.44" 11 16 "Cheilostomata" "Rogicka" "biserialis" 15 "Cheilostomata" "Aimulosia" "marsupium" "W"
"9431" "Upper Kai-iwi Shellbed" "34" "9.43" 3 1 "Cheilostomata" "Schizosmittina" "sp." 9 "Cheilostomata" "Antarctothoa" "tongima" "W"
"9432" "Upper Kai-iwi Shellbed" "2" "9.38" 11 9 "Cheilostomata" "Schizosmittina" "sp." 10 "Cheilostomata" "Arachnopusia" "unicornis" "W"
"9440" "Upper Kai-iwi Shellbed" "8" "9.42" 3 2 "Cheilostomata" "Schizosmittina" "sp." 4 "Cheilostomata" "Crepidacantha" "crinispina" "W"
"9442" "Upper Kai-iwi Shellbed" "7" "9.43" 4 3 "Cheilostomata" "Schizosmittina" "sp." 4 "Cheilostomata" "Crepidacantha" "crinispina" "W"
"9443" "Upper Kai-iwi Shellbed" "32" "9.43" 1 2 "Cheilostomata" "Schizosmittina" "sp." 1 "Cheilostomata" "Crepidacantha" "crinispina" "W"
"9457" "Upper Kai-iwi Shellbed" "8" "9.42" 7 11 "Cheilostomata" "Schizosmittina" "sp." 10 "Cheilostomata" "Micropora" "sp." "W"
"9458" "Upper Kai-iwi Shellbed" "8" "9.42" 1 2 "Cheilostomata" "Schizosmittina" "sp." 1 "Cheilostomata" "Micropora" "sp." "W"
"9461" "Upper Kai-iwi Shellbed" "7" "9.43" 6 5 "Cheilostomata" "Schizosmittina" "sp." 6 "Cheilostomata" "Microporella" "agonistes" "W"
"9462" "Upper Kai-iwi Shellbed" "27" "9.42" 1 4 "Cheilostomata" "Schizosmittina" "sp." 3 "Cheilostomata" "Microporella" "speculum" "W"
"9473" "Upper Kai-iwi Shellbed" "32" "9.43" 2 2 "Cheilostomata" "Schizosmittina" "sp." 3 "Cheilostomata" "Schizosmittina" "sp." "W"
"9478" "Upper Kai-iwi Shellbed" "12" "9.42" 6 10 "Cheilostomata" "Schizosmittina" "sp." 12 "Cheilostomata" "Valdemunitella" "valdemunita" "W"
"9480" "Upper Kai-iwi Shellbed" "5" "9.44" 4 3 "Cheilostomata" "Smittina" "purpurea" 4 "Cheilostomata" "Antarctothoa" "tongima" "W"
"9484" "Upper Kai-iwi Shellbed" "6" "9.44" 3 9 "Cheilostomata" "Smittina" "torques" 12 "Cheilostomata" "Aimulosia" "marsupium" "W"
"9486" "Upper Kai-iwi Shellbed" "6" "9.44" 7 9 "Cheilostomata" "Smittina" "torques" 11 "Cheilostomata" "Antarctothoa" "tongima" "W"
"9487" "Upper Kai-iwi Shellbed" "25" "9.42" 42 37 "Cheilostomata" "Smittina" "torques" 38 "Cheilostomata" "Antarctothoa" "tongima" "W"
"9489" "Upper Kai-iwi Shellbed" "2" "9.43" 16 6 "Cheilostomata" "Smittina" "torques" 10 "Cheilostomata" "Celleporina" "sinuata" "W"
"9498" "Upper Kai-iwi Shellbed" "20" "9.39" 2 1 "Cheilostomata" "Smittina" "torques" 3 "Cheilostomata" "Osthimosia" "sp." "W"
"9505" "Upper Kai-iwi Shellbed" "21" "9.41" 3 4 "Cheilostomata" "Smittina" "torques" 3 "Cheilostomata" "und." "und." "W"
"9513" "Upper Kai-iwi Shellbed" "6" "9.41" 1 2 "Cheilostomata" "Smittoidea" "cf. discoveriae" 1 "Cheilostomata" "Crepidacantha" "crinispina" "W"
"9518" "Upper Kai-iwi Shellbed" "14" "9.42" 6 6 "Cheilostomata" "Smittoidea" "cf. discoveriae" 7 "Cheilostomata" "Galeopsis" "polyporus" "W"
"9521" "Upper Kai-iwi Shellbed" "16" "9.40" 3 9 "Cheilostomata" "Smittoidea" "cf. discoveriae" 8 "Cheilostomata" "Micropora" "sp." "W"
"9522" "Upper Kai-iwi Shellbed" "10" "9.38" 1 3 "Cheilostomata" "Smittoidea" "cf. discoveriae" 2 "Cheilostomata" "Microporella" "agonistes" "W"
"9529" "Upper Kai-iwi Shellbed" "15" "9.38" 3 3 "Cheilostomata" "Smittoidea" "cf. discoveriae" 4 "Cheilostomata" "Osthimosia" "sp." "W"
"9545" "Upper Kai-iwi Shellbed" "12" "9.42" 16 12 "Cheilostomata" "Steginoporella" "magnifica" 20 "Cheilostomata" "Figularia" "new_sp_name" "W"
"9546" "Upper Kai-iwi Shellbed" "12" "9.42" 24 12 "Cheilostomata" "Steginoporella" "magnifica" 28 "Cheilostomata" "Figularia" "new_sp_name" "W"
"9549" "Upper Kai-iwi Shellbed" "2" "9.42" 1 1 "Cheilostomata" "Steginoporella" "magnifica" 3 "Cheilostomata" "Micropora" "sp." "W"
"9559" "Upper Kai-iwi Shellbed" "23" "9.43" 7 4 "Cheilostomata" "Tretosina" "flemingi" 7 "Cheilostomata" "Aimulosia" "marsupium" "W"
"9562" "Upper Kai-iwi Shellbed" "8" "9.38" 64 61 "Cheilostomata" "Tretosina" "flemingi" 51 "Cheilostomata" "Micropora" "sp." "W"
"9565" "Upper Kai-iwi Shellbed" "22" "9.40" 5 5 "Cheilostomata" "und." "und." 6 "Cheilostomata" "Antarctothoa" "tongima" "W"
"9598" "Upper Kai-iwi Shellbed" "3" "9.40" 1 2 "Cheilostomata" "und." "und." 1 "Cheilostomata" "Parkermavella" "punctigera" "W"
"9607" "Upper Kai-iwi Shellbed" "2" "9.43" 4 3 "Cheilostomata" "Valdemunitella" "valdemunita" 4 "Cheilostomata" "Aimulosia" "marsupium" "W"
"9608" "Upper Kai-iwi Shellbed" "3" "9.44" 2 1 "Cheilostomata" "Valdemunitella" "valdemunita" 20 "Cheilostomata" "Antarctothoa" "tongima" "W"
"9609" "Upper Kai-iwi Shellbed" "6" "9.44" 5 4 "Cheilostomata" "Valdemunitella" "valdemunita" 5 "Cheilostomata" "Antarctothoa" "tongima" "W"
"9610" "Upper Kai-iwi Shellbed" "5" "9.44" 6 1 "Cheilostomata" "Valdemunitella" "valdemunita" 5 "Cheilostomata" "Arachnopusia" "unicornis" "W"
"9615" "Upper Kai-iwi Shellbed" "4" "9.41" 2 1 "Cheilostomata" "Valdemunitella" "valdemunita" 3 "Cheilostomata" "Crepidacantha" "crinispina" "W"
"9616" "Upper Kai-iwi Shellbed" "4" "9.41" 9 1 "Cheilostomata" "Valdemunitella" "valdemunita" 9 "Cheilostomata" "Crepidacantha" "crinispina" "W"
"9617" "Upper Kai-iwi Shellbed" "11" "9.41" 5 4 "Cheilostomata" "Valdemunitella" "valdemunita" 5 "Cheilostomata" "Crepidacantha" "crinispina" "W"
"9619" "Upper Kai-iwi Shellbed" "20" "9.43" 6 7 "Cheilostomata" "Valdemunitella" "valdemunita" 8 "Cheilostomata" "Crepidacantha" "crinispina" "W"
"9620" "Upper Kai-iwi Shellbed" "32" "9.43" 1 2 "Cheilostomata" "Valdemunitella" "valdemunita" 1 "Cheilostomata" "Figularia" "new_sp_name" "W"
"9621" "Upper Kai-iwi Shellbed" "6" "9.38" 7 21 "Cheilostomata" "Valdemunitella" "valdemunita" 24 "Cheilostomata" "Galeopsis" "polyporus" "W"
"9628" "Upper Kai-iwi Shellbed" "20" "9.43" 2 1 "Cheilostomata" "Valdemunitella" "valdemunita" 3 "Cheilostomata" "Mobunula" "bicuspis" "W"
"9629" "Upper Kai-iwi Shellbed" "20" "9.43" 3 1 "Cheilostomata" "Valdemunitella" "valdemunita" 4 "Cheilostomata" "Mobunula" "bicuspis" "W"
"9634" "Upper Kai-iwi Shellbed" "4" "9.44" 5 5 "Cheilostomata" "Valdemunitella" "valdemunita" 6 "Cheilostomata" "Parkermavella" "punctigera" "W"
"9637" "Upper Kai-iwi Shellbed" "3" "9.44" 17 17 "Cheilostomata" "Valdemunitella" "valdemunita" 16 "Cheilostomata" "Rhynchozoon" "sp." "W"
"9643" "Upper Kai-iwi Shellbed" "5" "9.44" 2 1 "Cheilostomata" "Valdemunitella" "valdemunita" 3 "Cheilostomata" "Smittina" "purpurea" "W"
"9650" "Upper Kai-iwi Shellbed" "26" "9.40" 11 6 "Cheilostomata" "Valdemunitella" "valdemunita" 8 "Cheilostomata" "Xenogma" "rhomboidale" "W"
"9673" "#REF!" "17" "97" 4 6 "Cheilostomata" "Arachnopusia" "unicornis" 7 "Cheilostomata" "Calloporina" "angustipora" "W"
"1" "Cook Strait" "2" "TQI_1201_13" 12 19 "Cheilostomata" "Aimulosia" "australis" 20 "Cheilostomata" "Aimulosia" "australis" "SO"
"2" "Cook Strait" "5" "KAH_1206_01" 35 28 "Cheilostomata" "Crepidacantha" "crinispina" 27 "Cheilostomata" "Aimulosia" "australis" "SO"
"7" "Cook Strait" "1" "TQI_1201_13" 5 10 "Cheilostomata" "Micropora" "sp." 11 "Cheilostomata" "Aimulosia" "australis" "W"
"8" "Cook Strait" "1" "TQI_1201_13" 6 10 "Cheilostomata" "Micropora" "sp." 12 "Cheilostomata" "Aimulosia" "australis" "W"
"10" "Cook Strait" "1" "TQI_1201_13" 10 17 "Cheilostomata" "Microporella" "agonistes" 18 "Cheilostomata" "Aimulosia" "australis" "SO"
"11" "Cook Strait" "1" "TQI_1201_13" 3 6 "Cheilostomata" "Microporella" "speculum" 7 "Cheilostomata" "Aimulosia" "australis" "W"
"12" "Cook Strait" "3" "TQI_1201_13" 17 20 "Cheilostomata" "Parkermavella" "punctigera" 17 "Cheilostomata" "Aimulosia" "australis" "F"
"13" "Cook Strait" "3" "TQI_1201_13" 16 19 "Cheilostomata" "Rhynchozoon" "sp." 17 "Cheilostomata" "Aimulosia" "australis" "W"
"14" "Cook Strait" "2" "TQI_1201_13" 11 18 "Cheilostomata" "Schizosmittina" "sp." 19 "Cheilostomata" "Aimulosia" "australis" "SO"
"15" "Cook Strait" "2" "TQI_1201_13" 13 21 "Cheilostomata" "Smittina" "purpurea" 20 "Cheilostomata" "Aimulosia" "australis" "SO"
"16" "Cook Strait" "1" "TQI_1201_13" 11 19 "Cheilostomata" "Smittina" "torques" 20 "Cheilostomata" "Aimulosia" "australis" "W"
"17" "Cook Strait" "1" "TQI_1201_13" 12 21 "Cheilostomata" "Smittina" "torques" 22 "Cheilostomata" "Aimulosia" "australis" "W"
"18" "Cook Strait" "3" "TQI_1201_13" 14 16 "Cheilostomata" "Smittina" "torques" 17 "Cheilostomata" "Aimulosia" "australis" "W"
"19" "Cook Strait" "1" "KAH_1206_04" 35 31 "Cheilostomata" "Aimulosia" "marsupium" 32 "Cheilostomata" "Aimulosia" "marsupium" "SO"
"20" "Cook Strait" "7" "TQI_1201_29" 1 1 "Cheilostomata" "Bitectipora" "rostrata" 2 "Cheilostomata" "Aimulosia" "marsupium" "W"
"24" "Cook Strait" "5" "KAH_1206_29" 8 7 "Cheilostomata" "Eurystomella" "biperforata" 10 "Cheilostomata" "Aimulosia" "marsupium" "SO"
"27" "Cook Strait" "3" "TQI_1201_13" 45 53 "Cheilostomata" "Micropora" "sp." 54 "Cheilostomata" "Aimulosia" "marsupium" "W"
"29" "Cook Strait" "1" "KAH_1206_04" 6 3 "Cheilostomata" "Microporella" "discors" 4 "Cheilostomata" "Aimulosia" "marsupium" "SO"
"31" "Cook Strait" "2" "TQI_1201_13" 3 5 "Cheilostomata" "Schizosmittina" "sp." 6 "Cheilostomata" "Aimulosia" "marsupium" "SO"
"32" "Cook Strait" "9" "KAH_1206_29" 17 22 "Cheilostomata" "Crepidacantha" "crinispina" 18 "Cheilostomata" "Antarctothoa" "tongima" "W"
"33" "Cook Strait" "9" "KAH_1206_29" 15 21 "Cheilostomata" "Fenestrulina" "sp. 1" 18 "Cheilostomata" "Antarctothoa" "tongima" "W"
"34" "Cook Strait" "9" "KAH_1206_29" 13 20 "Cheilostomata" "Parkermavella" "punctigera" 18 "Cheilostomata" "Antarctothoa" "tongima" "W"
"36" "Cook Strait" "2" "TQI_1201_25" 1 2 "Cheilostomata" "Arachnopusia" "unicornis" 1 "Cheilostomata" "Arachnopusia" "unicornis" "F"
"40" "Cook Strait" "4" "TQI_1201_29" 7 10 "Cheilostomata" "Celleporina" "sp." 8 "Cheilostomata" "Arachnopusia" "unicornis" "F"
"42" "Cook Strait" "2" "TQI_1201_25" 3 4 "Cheilostomata" "Escharoides" "angela" 1 "Cheilostomata" "Arachnopusia" "unicornis" "F"
"43" "Cook Strait" "3" "KAH_1206_09" 12 13 "Cheilostomata" "Escharoides" "angela" 1 "Cheilostomata" "Arachnopusia" "unicornis" "F"
"44" "Cook Strait" "9" "TQI_1201_29" 32 32 "Cheilostomata" "Escharoides" "excavata" 30 "Cheilostomata" "Arachnopusia" "unicornis" "SO"
"45" "Cook Strait" "1" "TQI_1201_29" 15 13 "Cheilostomata" "Exochella" "armata" 11 "Cheilostomata" "Arachnopusia" "unicornis" "SO"
"46" "Cook Strait" "1" "KAH_1206_91" 7 7 "Cheilostomata" "Exochella" "armata" 8 "Cheilostomata" "Arachnopusia" "unicornis" "SO"
"47" "Cook Strait" "9" "TQI_1201_29" 43 46 "Cheilostomata" "Exochella" "conjuncta" 44 "Cheilostomata" "Arachnopusia" "unicornis" "W"
"48" "Cook Strait" "3" "KAH_1206_09" 1 2 "Cheilostomata" "Filaguria" "huttoni" 1 "Cheilostomata" "Arachnopusia" "unicornis" "W"
"49" "Cook Strait" "2" "KAH_1206_12" 24 29 "Cheilostomata" "Galeopsis" "polyporus" 26 "Cheilostomata" "Arachnopusia" "unicornis" "W"
"55" "Cook Strait" "2" "TQI_1201_25" 2 3 "Cheilostomata" "Macropora" "levinseni" 1 "Cheilostomata" "Arachnopusia" "unicornis" "F"
"59" "Cook Strait" "10" "KAH_1206_12" 8 8 "Cheilostomata" "Micropora" "sp." 9 "Cheilostomata" "Arachnopusia" "unicornis" "W"
"60" "Cook Strait" "2" "TQI_1201_25" 2 3 "Cheilostomata" "Microporella" "agonistes" 1 "Cheilostomata" "Arachnopusia" "unicornis" "F"
"61" "Cook Strait" "2" "TQI_1201_25" 4 5 "Cheilostomata" "Microporella" "agonistes" 1 "Cheilostomata" "Arachnopusia" "unicornis" "F"
"65" "Cook Strait" "3" "KAH_1206_09" 16 21 "Cheilostomata" "Mollia" "amoena" 20 "Cheilostomata" "Arachnopusia" "unicornis" "W"
"66" "Cook Strait" "2" "KAH_1206_12" 52 59 "Cheilostomata" "Opaeophora" "lepida" 58 "Cheilostomata" "Arachnopusia" "unicornis" "W"
"69" "Cook Strait" "1" "KAH_1206_09" 57 52 "Cheilostomata" "Parkermavella" "punctigera" 51 "Cheilostomata" "Arachnopusia" "unicornis" "W"
"70" "Cook Strait" "3" "KAH_1206_09" 11 12 "Cheilostomata" "Parkermavella" "punctigera" 1 "Cheilostomata" "Arachnopusia" "unicornis" "F"
"79" "Cook Strait" "2" "TQI_1201_29" 18 27 "Cheilostomata" "Rhynchozoon" "sp." 24 "Cheilostomata" "Arachnopusia" "unicornis" "F"
"80" "Cook Strait" "3" "KAH_1206_09" 9 10 "Cheilostomata" "Rhynchozoon" "sp." 1 "Cheilostomata" "Arachnopusia" "unicornis" "F"
"83" "Cook Strait" "5" "KAH_1206_01" 17 14 "Cheilostomata" "Rhynchozoon" "sp." 13 "Cheilostomata" "Arachnopusia" "unicornis" "W"
"84" "Cook Strait" "3" "KAH_1206_09" 17 22 "Cheilostomata" "Stephanollona" "scintillans" 20 "Cheilostomata" "Arachnopusia" "unicornis" "F"
"86" "Cook Strait" "9" "TQI_1201_29" 31 31 "Cheilostomata" "Valdemunitella" "valdemunita" 30 "Cheilostomata" "Arachnopusia" "unicornis" "W"
"87" "Cook Strait" "5" "KAH_1206_01" 33 27 "Cheilostomata" "Aimulosia" "australis" 24 "Cheilostomata" "Bitectipora" "rostrata" "W"
"89" "Cook Strait" "7" "KAH_1206_01" 20 13 "Cheilostomata" "Bitectipora" "rostrata" 7 "Cheilostomata" "Bitectipora" "rostrata" "W"
"90" "Cook Strait" "7" "KAH_1206_01" 23 7 "Cheilostomata" "Bitectipora" "rostrata" 17 "Cheilostomata" "Bitectipora" "rostrata" "W"
"92" "Cook Strait" "2" "TQI_1201_33" 11 11 "Cheilostomata" "Calloporina" "angustipora" 9 "Cheilostomata" "Bitectipora" "rostrata" "SO"
"93" "Cook Strait" "1" "KAH_1206_04" 31 27 "Cheilostomata" "Calloporina" "angustipora" 25 "Cheilostomata" "Bitectipora" "rostrata" "SO"
"94" "Cook Strait" "7" "KAH_1206_01" 21 16 "Cheilostomata" "Calloporina" "angustipora" 7 "Cheilostomata" "Bitectipora" "rostrata" "SO"
"108" "Cook Strait" "1" "KAH_1206_16" 16 19 "Cheilostomata" "Escharoides" "angela" 17 "Cheilostomata" "Bitectipora" "rostrata" "SO"
"109" "Cook Strait" "3" "KAH_1206_12" 16 14 "Cheilostomata" "Escharoides" "angela" 13 "Cheilostomata" "Bitectipora" "rostrata" "W"
"112" "Cook Strait" "5" "KAH_1206_01" 30 23 "Cheilostomata" "Escharoides" "angela" 24 "Cheilostomata" "Bitectipora" "rostrata" "F"
"114" "Cook Strait" "7" "KAH_1206_01" 13 11 "Cheilostomata" "Escharoides" "excavata" 7 "Cheilostomata" "Bitectipora" "rostrata" "F"
"115" "Cook Strait" "8" "KAH_1206_29" 18 21 "Cheilostomata" "Escharoides" "excavata" 20 "Cheilostomata" "Bitectipora" "rostrata" "SO"
"116" "Cook Strait" "10" "KAH_1206_29" 5 1 "Cheilostomata" "Escharoides" "excavata" 6 "Cheilostomata" "Bitectipora" "rostrata" "SO"
"117" "Cook Strait" "10" "KAH_1206_29" 7 7 "Cheilostomata" "Escharoides" "excavata" 6 "Cheilostomata" "Bitectipora" "rostrata" "W"
"124" "Cook Strait" "1" "KAH_1206_16" 19 17 "Cheilostomata" "Filaguria" "huttoni" 16 "Cheilostomata" "Bitectipora" "rostrata" "SO"
"125" "Cook Strait" "1" "KAH_1206_16" 20 17 "Cheilostomata" "Filaguria" "huttoni" 18 "Cheilostomata" "Bitectipora" "rostrata" "SO"
"126" "Cook Strait" "3" "KAH_1206_12" 12 9 "Cheilostomata" "Filaguria" "huttoni" 6 "Cheilostomata" "Bitectipora" "rostrata" "F"
"127" "Cook Strait" "3" "KAH_1206_12" 20 17 "Cheilostomata" "Filaguria" "huttoni" 15 "Cheilostomata" "Bitectipora" "rostrata" "W"
"128" "Cook Strait" "3" "KAH_1206_01" 39 38 "Cheilostomata" "Filaguria" "huttoni" 37 "Cheilostomata" "Bitectipora" "rostrata" "W"
"156" "Cook Strait" "7" "KAH_1206_01" 6 8 "Cheilostomata" "Micropora" "mortenseni" 7 "Cheilostomata" "Bitectipora" "rostrata" "F"
"157" "Cook Strait" "7" "KAH_1206_01" 17 15 "Cheilostomata" "Micropora" "mortenseni" 7 "Cheilostomata" "Bitectipora" "rostrata" "F"
"162" "Cook Strait" "3" "TQI_1201_13" 51 61 "Cheilostomata" "Micropora" "sp." 59 "Cheilostomata" "Bitectipora" "rostrata" "SO"
"163" "Cook Strait" "1" "KAH_1206_26" 17 14 "Cheilostomata" "Micropora" "sp." 12 "Cheilostomata" "Bitectipora" "rostrata" "SO"
"170" "Cook Strait" "10" "KAH_1206_12" 3 4 "Cheilostomata" "Microporella" "speculum" 1 "Cheilostomata" "Bitectipora" "rostrata" "SO"
"171" "Cook Strait" "10" "KAH_1206_29" 12 11 "Cheilostomata" "Microporella" "speculum" 6 "Cheilostomata" "Bitectipora" "rostrata" "SO"
"185" "Cook Strait" "3" "KAH_1206_01" 10 14 "Cheilostomata" "Rhynchozoon" "sp." 13 "Cheilostomata" "Bitectipora" "rostrata" "W"
"186" "Cook Strait" "7" "KAH_1206_01" 8 9 "Cheilostomata" "Rhynchozoon" "sp." 7 "Cheilostomata" "Bitectipora" "rostrata" "F"
"187" "Cook Strait" "7" "KAH_1206_01" 22 9 "Cheilostomata" "Rhynchozoon" "sp." 17 "Cheilostomata" "Bitectipora" "rostrata" "SO"
"190" "Cook Strait" "2" "TQI_1201_13" 55 59 "Cheilostomata" "Schizosmittina" "sp." 60 "Cheilostomata" "Bitectipora" "rostrata" "SO"
"194" "Cook Strait" "2" "TQI_1201_33" 13 12 "Cheilostomata" "Smittina" "torques" 9 "Cheilostomata" "Bitectipora" "rostrata" "SO"
"197" "Cook Strait" "1" "KAH_1206_16" 14 12 "Cheilostomata" "Smittoidea" "cf. discoveriae" 13 "Cheilostomata" "Bitectipora" "rostrata" "SO"
"198" "Cook Strait" "1" "KAH_1206_04" 47 39 "Cheilostomata" "Smittoidea" "cf. discoveriae" 40 "Cheilostomata" "Bitectipora" "rostrata" "SO"
"200" "Cook Strait" "5" "KAH_1206_29" 39 38 "Cheilostomata" "Stephanollona" "scintillans" 37 "Cheilostomata" "Bitectipora" "rostrata" "W"
"202" "Cook Strait" "4" "KAH_1206_01" 16 16 "Cheilostomata" "Valdemunitella" "valdemunita" 15 "Cheilostomata" "Bitectipora" "rostrata" "F"
"203" "Cook Strait" "1" "KAH_1206_04" 51 42 "Cheilostomata" "Watersia" "militaris" 40 "Cheilostomata" "Bitectipora" "rostrata" "W"
"204" "Cook Strait" "11" "TQI_1201_29" 9 11 "Cheilostomata" "Crepidacantha" "crinispina" 10 "Cheilostomata" "Buffonellaria" "cf. biavicularis" "SO"
"205" "Cook Strait" "2" "KAH_1206_29" 1 1 "Cheilostomata" "Escharoides" "excavata" 2 "Cheilostomata" "Buffonellaria" "cf. biavicularis" "W"
"206" "Cook Strait" "2" "KAH_1206_03" 1 1 "Cheilostomata" "Macropora" "levinseni" 2 "Cheilostomata" "Buffonellaria" "cf. biavicularis" "W"
"208" "Cook Strait" "3" "KAH_1206_29" 7 11 "Cheilostomata" "Micropora" "sp." 12 "Cheilostomata" "Buffonellaria" "cf. biavicularis" "R"
"212" "Cook Strait" "2" "TQI_1201_33" 7 6 "Cheilostomata" "Aimulosia" "australis" 5 "Cheilostomata" "Calloporina" "angustipora" "W"
"213" "Cook Strait" "2" "TQI_1201_33" 8 6 "Cheilostomata" "Aimulosia" "australis" 7 "Cheilostomata" "Calloporina" "angustipora" "W"
"215" "Cook Strait" "1" "KAH_1206_04" 37 31 "Cheilostomata" "Aimulosia" "marsupium" 27 "Cheilostomata" "Calloporina" "angustipora" "W"
"216" "Cook Strait" "1" "KAH_1206_04" 38 32 "Cheilostomata" "Aimulosia" "marsupium" 27 "Cheilostomata" "Calloporina" "angustipora" "W"
"218" "Cook Strait" "2" "TQI_1201_33" 9 9 "Cheilostomata" "Bitectipora" "rostrata" 8 "Cheilostomata" "Calloporina" "angustipora" "W"
"220" "Cook Strait" "1" "KAH_1206_26" 13 12 "Cheilostomata" "Bitectipora" "rostrata" 11 "Cheilostomata" "Calloporina" "angustipora" "SO"
"222" "Cook Strait" "2" "KAH_1206_12" 5 7 "Cheilostomata" "Bitectipora" "rostrata" 5 "Cheilostomata" "Calloporina" "angustipora" "W"
"224" "Cook Strait" "2" "TQI_1201_33" 4 4 "Cheilostomata" "Calloporina" "angustipora" 5 "Cheilostomata" "Calloporina" "angustipora" "W"
"225" "Cook Strait" "2" "TQI_1201_33" 5 14 "Cheilostomata" "Calloporina" "angustipora" 5 "Cheilostomata" "Calloporina" "angustipora" "SO"
"226" "Cook Strait" "2" "TQI_1201_33" 1 1 "Cheilostomata" "Calloporina" "angustipora" 2 "Cheilostomata" "Calloporina" "angustipora" "SO"
"227" "Cook Strait" "2" "TQI_1201_33" 5 5 "Cheilostomata" "Calloporina" "angustipora" 6 "Cheilostomata" "Calloporina" "angustipora" "SO"
"228" "Cook Strait" "1" "KAH_1206_26" 3 4 "Cheilostomata" "Calloporina" "angustipora" 3 "Cheilostomata" "Calloporina" "angustipora" "SO"
"229" "Cook Strait" "1" "KAH_1206_26" 5 3 "Cheilostomata" "Calloporina" "angustipora" 6 "Cheilostomata" "Calloporina" "angustipora" "SO"
"230" "Cook Strait" "1" "KAH_1206_26" 6 4 "Cheilostomata" "Calloporina" "angustipora" 6 "Cheilostomata" "Calloporina" "angustipora" "SO"
"231" "Cook Strait" "1" "KAH_1206_26" 9 7 "Cheilostomata" "Calloporina" "angustipora" 6 "Cheilostomata" "Calloporina" "angustipora" "SO"
"232" "Cook Strait" "1" "KAH_1206_26" 12 11 "Cheilostomata" "Calloporina" "angustipora" 10 "Cheilostomata" "Calloporina" "angustipora" "SO"
"233" "Cook Strait" "1" "KAH_1206_26" 1 1 "Cheilostomata" "Calloporina" "angustipora" 2 "Cheilostomata" "Calloporina" "angustipora" "SO"
"234" "Cook Strait" "2" "KAH_1206_04" 8 8 "Cheilostomata" "Calloporina" "angustipora" 6 "Cheilostomata" "Calloporina" "angustipora" "SO"
"235" "Cook Strait" "4" "KAH_1206_04" 3 4 "Cheilostomata" "Calyptotheca" "sp. 1" 5 "Cheilostomata" "Calloporina" "angustipora" "SO"
"237" "Cook Strait" "1" "KAH_1206_24" 31 30 "Cheilostomata" "Crepidacantha" "crinispina" 29 "Cheilostomata" "Calloporina" "angustipora" "SO"
"238" "Cook Strait" "2" "KAH_1206_04" 12 10 "Cheilostomata" "Crepidacantha" "crinispina" 11 "Cheilostomata" "Calloporina" "angustipora" "SO"
"239" "Cook Strait" "2" "KAH_1206_04" 35 35 "Cheilostomata" "Crepidacantha" "crinispina" 33 "Cheilostomata" "Calloporina" "angustipora" "W"
"240" "Cook Strait" "2" "KAH_1206_04" 40 38 "Cheilostomata" "Crepidacantha" "crinispina" 37 "Cheilostomata" "Calloporina" "angustipora" "W"
"242" "Cook Strait" "5" "KAH_1206_04" 11 14 "Cheilostomata" "Crepidacantha" "crinispina" 13 "Cheilostomata" "Calloporina" "angustipora" "SO"
"244" "Cook Strait" "8" "KAH_1206_12" 7 8 "Cheilostomata" "Crepidacantha" "crinispina" 5 "Cheilostomata" "Calloporina" "angustipora" "SO"
"245" "Cook Strait" "4" "KAH_1206_29" 11 14 "Cheilostomata" "Crepidacantha" "crinispina" 13 "Cheilostomata" "Calloporina" "angustipora" "SO"
"248" "Cook Strait" "9" "TQI_1201_29" 35 37 "Cheilostomata" "Escharella" "spinosissima" 36 "Cheilostomata" "Calloporina" "angustipora" "SO"
"249" "Cook Strait" "3" "KAH_1206_18" 12 12 "Cheilostomata" "Escharella" "spinosissima" 9 "Cheilostomata" "Calloporina" "angustipora" "W"
"250" "Cook Strait" "7" "KAH_1206_09" 6 6 "Cheilostomata" "Escharella" "spinosissima" 2 "Cheilostomata" "Calloporina" "angustipora" "SO"
"251" "Cook Strait" "4" "KAH_1206_12" 18 16 "Cheilostomata" "Escharella" "spinosissima" 10 "Cheilostomata" "Calloporina" "angustipora" "SO"
"252" "Cook Strait" "6" "KAH_1206_12" 22 19 "Cheilostomata" "Escharoides" "angela" 18 "Cheilostomata" "Calloporina" "angustipora" "R"
"253" "Cook Strait" "10" "KAH_1206_12" 6 6 "Cheilostomata" "Escharoides" "angela" 7 "Cheilostomata" "Calloporina" "angustipora" "W"
"254" "Cook Strait" "3" "TQI_1201_29" 25 25 "Cheilostomata" "Escharoides" "excavata" 24 "Cheilostomata" "Calloporina" "angustipora" "W"
"255" "Cook Strait" "2" "KAH_1206_04" 21 20 "Cheilostomata" "Escharoides" "excavata" 18 "Cheilostomata" "Calloporina" "angustipora" "W"
"256" "Cook Strait" "5" "KAH_1206_29" 53 49 "Cheilostomata" "Escharoides" "excavata" 48 "Cheilostomata" "Calloporina" "angustipora" "W"
"257" "Cook Strait" "1" "TQI_1201_29" 16 13 "Cheilostomata" "Exochella" "armata" 12 "Cheilostomata" "Calloporina" "angustipora" "W"
"258" "Cook Strait" "5" "KAH_1206_04" 13 1 "Cheilostomata" "Exochella" "armata" 13 "Cheilostomata" "Calloporina" "angustipora" "W"
"259" "Cook Strait" "2" "KAH_1206_12" 13 16 "Cheilostomata" "Exochella" "conjuncta" 17 "Cheilostomata" "Calloporina" "angustipora" "W"
"262" "Cook Strait" "1" "KAH_1206_16" 10 11 "Cheilostomata" "Fenestrulina" "reticulata" 8 "Cheilostomata" "Calloporina" "angustipora" "W"
"266" "Cook Strait" "11" "TQI_1201_29" 21 19 "Cheilostomata" "Filaguria" "huttoni" 17 "Cheilostomata" "Calloporina" "angustipora" "F"
"286" "Cook Strait" "5" "KAH_1206_04" 21 5 "Cheilostomata" "Macropora" "levinseni" 13 "Cheilostomata" "Calloporina" "angustipora" "W"
"288" "Cook Strait" "4" "KAH_1206_18" 18 17 "Cheilostomata" "Micropora" "sp." 6 "Cheilostomata" "Calloporina" "angustipora" "SO"
"289" "Cook Strait" "1" "KAH_1206_26" 18 14 "Cheilostomata" "Micropora" "sp." 10 "Cheilostomata" "Calloporina" "angustipora" "SO"
"290" "Cook Strait" "2" "KAH_1206_04" 16 15 "Cheilostomata" "Micropora" "sp." 16 "Cheilostomata" "Calloporina" "angustipora" "R"
"291" "Cook Strait" "2" "KAH_1206_04" 41 39 "Cheilostomata" "Micropora" "sp." 37 "Cheilostomata" "Calloporina" "angustipora" "SO"
"292" "Cook Strait" "2" "KAH_1206_04" 13 13 "Cheilostomata" "Micropora" "sp." 8 "Cheilostomata" "Calloporina" "angustipora" "SO"
"293" "Cook Strait" "4" "KAH_1206_04" 7 6 "Cheilostomata" "Micropora" "sp." 5 "Cheilostomata" "Calloporina" "angustipora" "SO"
"294" "Cook Strait" "9" "TQI_1201_29" 10 8 "Cheilostomata" "Microporella" "agonistes" 9 "Cheilostomata" "Calloporina" "angustipora" "W"
"296" "Cook Strait" "2" "TQI_1201_33" 9 9 "Cheilostomata" "Microporella" "agonistes" 11 "Cheilostomata" "Calloporina" "angustipora" "W"
"298" "Cook Strait" "1" "KAH_1206_04" 26 23 "Cheilostomata" "Microporella" "agonistes" 22 "Cheilostomata" "Calloporina" "angustipora" "SO"
"299" "Cook Strait" "2" "KAH_1206_04" 45 41 "Cheilostomata" "Microporella" "agonistes" 40 "Cheilostomata" "Calloporina" "angustipora" "W"
"301" "Cook Strait" "6" "KAH_1206_12" 7 7 "Cheilostomata" "Microporella" "agonistes" 6 "Cheilostomata" "Calloporina" "angustipora" "W"
"302" "Cook Strait" "2" "TQI_1201_29" 19 28 "Cheilostomata" "Microporella" "discors" 29 "Cheilostomata" "Calloporina" "angustipora" "SO"
"303" "Cook Strait" "5" "TQI_1201_29" 24 17 "Cheilostomata" "Microporella" "discors" 18 "Cheilostomata" "Calloporina" "angustipora" "W"
"306" "Cook Strait" "2" "KAH_1206_09" 16 19 "Cheilostomata" "Microporella" "speculum" 20 "Cheilostomata" "Calloporina" "angustipora" "W"
"307" "Cook Strait" "7" "KAH_1206_09" 5 5 "Cheilostomata" "Microporella" "speculum" 2 "Cheilostomata" "Calloporina" "angustipora" "SO"
"311" "Cook Strait" "8" "KAH_1206_12" 14 18 "Cheilostomata" "Microporella" "speculum" 17 "Cheilostomata" "Calloporina" "angustipora" "W"
"313" "Cook Strait" "5" "KAH_1206_29" 47 49 "Cheilostomata" "Microporella" "speculum" 50 "Cheilostomata" "Calloporina" "angustipora" "SO"
"315" "Cook Strait" "1" "KAH_1206_16" 3 5 "Cheilostomata" "Osthimosia" "sp." 8 "Cheilostomata" "Calloporina" "angustipora" "W"
"316" "Cook Strait" "4" "KAH_1206_12" 11 9 "Cheilostomata" "Osthimosia" "sp." 10 "Cheilostomata" "Calloporina" "angustipora" "W"
"317" "Cook Strait" "1" "TQI_1201_29" 17 14 "Cheilostomata" "Parkermavella" "punctigera" 12 "Cheilostomata" "Calloporina" "angustipora" "F"
"318" "Cook Strait" "7" "KAH_1206_09" 15 12 "Cheilostomata" "Parkermavella" "punctigera" 11 "Cheilostomata" "Calloporina" "angustipora" "SO"
"319" "Cook Strait" "2" "KAH_1206_12" 48 53 "Cheilostomata" "Parkermavella" "punctigera" 54 "Cheilostomata" "Calloporina" "angustipora" "W"
"323" "Cook Strait" "8" "KAH_1206_12" 13 16 "Cheilostomata" "Rhynchozoon" "sp." 15 "Cheilostomata" "Calloporina" "angustipora" "SO"
"324" "Cook Strait" "2" "TQI_1201_33" 6 7 "Cheilostomata" "Schizosmittina" "sp." 1 "Cheilostomata" "Calloporina" "angustipora" "SO"
"325" "Cook Strait" "2" "TQI_1201_33" 14 12 "Cheilostomata" "Smittina" "torques" 11 "Cheilostomata" "Calloporina" "angustipora" "W"
"326" "Cook Strait" "2" "TQI_1201_33" 2 3 "Cheilostomata" "Smittina" "torques" 1 "Cheilostomata" "Calloporina" "angustipora" "SO"
"327" "Cook Strait" "3" "KAH_1206_18" 11 13 "Cheilostomata" "Smittina" "torques" 9 "Cheilostomata" "Calloporina" "angustipora" "W"
"330" "Cook Strait" "4" "KAH_1206_12" 14 13 "Cheilostomata" "Smittoidea" "cf. discoveriae" 10 "Cheilostomata" "Calloporina" "angustipora" "SO"
"332" "Cook Strait" "3" "TQI_1201_33" 5 1 "Cheilostomata" "Smittoidea" "maunganuiensis" 4 "Cheilostomata" "Calloporina" "angustipora" "W"
"334" "Cook Strait" "4" "KAH_1206_01" 15 15 "Cheilostomata" "Bitectipora" "rostrata" 11 "Cheilostomata" "Calyptotheca" "immersa" "W"
"336" "Cook Strait" "1" "KAH_1206_29" 34 29 "Cheilostomata" "Bitectipora" "rostrata" 28 "Cheilostomata" "Calyptotheca" "immersa" "W"
"337" "Cook Strait" "5" "KAH_1206_29" 2 2 "Cheilostomata" "Bitectipora" "rostrata" 3 "Cheilostomata" "Calyptotheca" "immersa" "SO"
"338" "Cook Strait" "8" "KAH_1206_29" 21 21 "Cheilostomata" "Calloporina" "angustipora" 1 "Cheilostomata" "Calyptotheca" "immersa" "W"
"339" "Cook Strait" "9" "TQI_1201_29" 3 4 "Cheilostomata" "Calyptotheca" "immersa" 6 "Cheilostomata" "Calyptotheca" "immersa" "W"
"340" "Cook Strait" "9" "TQI_1201_29" 4 5 "Cheilostomata" "Calyptotheca" "immersa" 6 "Cheilostomata" "Calyptotheca" "immersa" "W"
"341" "Cook Strait" "9" "TQI_1201_29" 8 10 "Cheilostomata" "Calyptotheca" "immersa" 6 "Cheilostomata" "Calyptotheca" "immersa" "W"
"342" "Cook Strait" "10" "TQI_1201_29" 1 1 "Cheilostomata" "Calyptotheca" "immersa" 2 "Cheilostomata" "Calyptotheca" "immersa" "W"
"343" "Cook Strait" "6" "KAH_1206_09" 4 6 "Cheilostomata" "Calyptotheca" "immersa" 7 "Cheilostomata" "Calyptotheca" "immersa" "W"
"349" "Cook Strait" "1" "KAH_1206_29" 43 37 "Cheilostomata" "Escharoides" "excavata" 28 "Cheilostomata" "Calyptotheca" "immersa" "W"
"350" "Cook Strait" "5" "KAH_1206_29" 53 57 "Cheilostomata" "Escharoides" "excavata" 58 "Cheilostomata" "Calyptotheca" "immersa" "W"
"351" "Cook Strait" "10" "TQI_1201_29" 1 2 "Cheilostomata" "Exochella" "conjuncta" 1 "Cheilostomata" "Calyptotheca" "immersa" "SO"
"352" "Cook Strait" "6" "KAH_1206_29" 6 7 "Cheilostomata" "Exochella" "conjuncta" 8 "Cheilostomata" "Calyptotheca" "immersa" "SO"
"353" "Cook Strait" "11" "TQI_1201_29" 4 6 "Cheilostomata" "Fenestrulina" "reticulata" 4 "Cheilostomata" "Calyptotheca" "immersa" "F"
"354" "Cook Strait" "5" "KAH_1206_01" 2 3 "Cheilostomata" "Fenestrulina" "reticulata" 1 "Cheilostomata" "Calyptotheca" "immersa" "SO"
"365" "Cook Strait" "10" "TQI_1201_29" 2 3 "Cheilostomata" "Macropora" "levinseni" 1 "Cheilostomata" "Calyptotheca" "immersa" "SO"
"366" "Cook Strait" "10" "TQI_1201_29" 3 3 "Cheilostomata" "Macropora" "levinseni" 2 "Cheilostomata" "Calyptotheca" "immersa" "SO"
"367" "Cook Strait" "5" "KAH_1206_29" 4 4 "Cheilostomata" "Macropora" "levinseni" 5 "Cheilostomata" "Calyptotheca" "immersa" "W"
"370" "Cook Strait" "1" "KAH_1206_29" 39 34 "Cheilostomata" "Micropora" "sp." 28 "Cheilostomata" "Calyptotheca" "immersa" "SO"
"371" "Cook Strait" "2" "KAH_1206_29" 37 30 "Cheilostomata" "Micropora" "sp." 23 "Cheilostomata" "Calyptotheca" "immersa" "SO"
"373" "Cook Strait" "2" "KAH_1206_01" 1 1 "Cheilostomata" "Microporella" "agonistes" 2 "Cheilostomata" "Calyptotheca" "immersa" "SO"
"376" "Cook Strait" "7" "KAH_1206_12" 6 9 "Cheilostomata" "Microporella" "discors" 5 "Cheilostomata" "Calyptotheca" "immersa" "SO"
"378" "Cook Strait" "6" "KAH_1206_01" 6 6 "Cheilostomata" "Microporella" "discors" 1 "Cheilostomata" "Calyptotheca" "immersa" "SO"
"379" "Cook Strait" "10" "TQI_1201_29" 4 4 "Cheilostomata" "Microporella" "speculum" 2 "Cheilostomata" "Calyptotheca" "immersa" "SO"
"382" "Cook Strait" "6" "KAH_1206_01" 4 5 "Cheilostomata" "Microporella" "speculum" 1 "Cheilostomata" "Calyptotheca" "immersa" "SO"
"383" "Cook Strait" "2" "KAH_1206_29" 26 21 "Cheilostomata" "Microporella" "speculum" 23 "Cheilostomata" "Calyptotheca" "immersa" "R"
"384" "Cook Strait" "2" "KAH_1206_29" 31 25 "Cheilostomata" "Microporella" "speculum" 23 "Cheilostomata" "Calyptotheca" "immersa" "W"
"388" "Cook Strait" "9" "TQI_1201_29" 9 11 "Cheilostomata" "Rhynchozoon" "sp." 6 "Cheilostomata" "Calyptotheca" "immersa" "W"
"389" "Cook Strait" "12" "TQI_1201_29" 21 21 "Cheilostomata" "Rhynchozoon" "sp." 20 "Cheilostomata" "Calyptotheca" "immersa" "SO"
"392" "Cook Strait" "6" "KAH_1206_01" 14 18 "Cheilostomata" "Rhynchozoon" "sp." 17 "Cheilostomata" "Calyptotheca" "immersa" "SO"
"394" "Cook Strait" "4" "KAH_1206_01" 11 12 "Cheilostomata" "Valdemunitella" "valdemunita" 11 "Cheilostomata" "Calyptotheca" "immersa" "W"
"396" "Cook Strait" "4" "KAH_1206_12" 19 23 "Cheilostomata" "Arachnopusia" "unicornis" 22 "Cheilostomata" "Celleporina" "sinuata" "W"
"398" "Cook Strait" "9" "TQI_1201_29" 6 6 "Cheilostomata" "Calyptotheca" "immersa" 5 "Cheilostomata" "Celleporina" "sinuata" "W"
"400" "Cook Strait" "2" "KAH_1206_04" 20 19 "Cheilostomata" "Escharoides" "excavata" 18 "Cheilostomata" "Celleporina" "sinuata" "W"
"401" "Cook Strait" "6" "KAH_1206_29" 1 1 "Cheilostomata" "Escharoides" "excavata" 2 "Cheilostomata" "Celleporina" "sinuata" "W"
"402" "Cook Strait" "6" "KAH_1206_29" 2 1 "Cheilostomata" "Escharoides" "excavata" 3 "Cheilostomata" "Celleporina" "sinuata" "W"
"403" "Cook Strait" "6" "KAH_1206_29" 3 1 "Cheilostomata" "Escharoides" "excavata" 4 "Cheilostomata" "Celleporina" "sinuata" "W"
"404" "Cook Strait" "9" "TQI_1201_29" 1 2 "Cheilostomata" "Filaguria" "huttoni" 1 "Cheilostomata" "Celleporina" "sinuata" "W"
"409" "Cook Strait" "2" "KAH_1206_04" 22 21 "Cheilostomata" "Osthimosia" "sp." 18 "Cheilostomata" "Celleporina" "sinuata" "SO"
"410" "Cook Strait" "2" "TQI_1201_58" 1 1 "Cheilostomata" "Schizosmittina" "sp." 2 "Cheilostomata" "Celleporina" "sinuata" "R"
"411" "Cook Strait" "5" "KAH_1206_12" 2 4 "Cheilostomata" "Celleporina" "sp." 3 "Cheilostomata" "Celleporina" "sp." "F"
"415" "Cook Strait" "1" "KAH_1206_09" 9 11 "Cheilostomata" "Escharoides" "angela" 10 "Cheilostomata" "Celleporina" "sp." "W"
"417" "Cook Strait" "3" "KAH_1206_23" 3 3 "Cheilostomata" "Escharoides" "excavata" 2 "Cheilostomata" "Celleporina" "sp." "W"
"419" "Cook Strait" "5" "TQI_1201_29" 7 4 "Cheilostomata" "Exochella" "conjuncta" 2 "Cheilostomata" "Celleporina" "sp." "SO"
"421" "Cook Strait" "5" "KAH_1206_12" 3 5 "Cheilostomata" "Filaguria" "huttoni" 3 "Cheilostomata" "Celleporina" "sp." "F"
"422" "Cook Strait" "5" "KAH_1206_12" 4 5 "Cheilostomata" "Filaguria" "huttoni" 4 "Cheilostomata" "Celleporina" "sp." "W"
"428" "Cook Strait" "2" "TQI_1201_29" 1 2 "Cheilostomata" "Micropora" "sp." 1 "Cheilostomata" "Celleporina" "sp." "F"
"429" "Cook Strait" "1" "KAH_1206_12" 6 9 "Cheilostomata" "Micropora" "sp." 10 "Cheilostomata" "Celleporina" "sp." "W"
"430" "Cook Strait" "5" "TQI_1201_29" 25 24 "Cheilostomata" "Microporella" "agonistes" 23 "Cheilostomata" "Celleporina" "sp." "W"
"433" "Cook Strait" "4" "TQI_1201_29" 8 12 "Cheilostomata" "Parkermavella" "punctigera" 13 "Cheilostomata" "Celleporina" "sp." "W"
"434" "Cook Strait" "5" "TQI_1201_29" 24 22 "Cheilostomata" "Parkermavella" "punctigera" 21 "Cheilostomata" "Celleporina" "sp." "F"
"435" "Cook Strait" "2" "KAH_1206_01" 1 2 "Cheilostomata" "Parkermavella" "punctigera" 1 "Cheilostomata" "Celleporina" "sp." "F"
"437" "Cook Strait" "10" "TQI_1201_29" 5 7 "Cheilostomata" "Rhynchozoon" "sp." 6 "Cheilostomata" "Celleporina" "sp." "W"
"438" "Cook Strait" "4" "TQI_1201_29" 10 16 "Cheilostomata" "Smittoidea" "cf. discoveriae" 15 "Cheilostomata" "Celleporina" "sp." "SO"
"441" "Cook Strait" "3" "KAH_1206_04" 18 17 "Cheilostomata" "Crepidacantha" "crinispina" 18 "Cheilostomata" "Chiastosella" "cf. umbonata" "SO"
"442" "Cook Strait" "1" "KAH_1206_09" 3 4 "Cheilostomata" "Crepidacantha" "crinispina" 2 "Cheilostomata" "Chiastosella" "cf. umbonata" "W"
"444" "Cook Strait" "1" "KAH_1206_09" 6 6 "Cheilostomata" "Microporella" "agonistes" 2 "Cheilostomata" "Chiastosella" "cf. umbonata" "W"
"446" "Cook Strait" "4" "KAH_1206_04" 14 16 "Cheilostomata" "Eurystomella" "biperforata" 15 "Cheilostomata" "Chiastosella" "cf. watersi" "F"
"448" "Cook Strait" "4" "KAH_1206_04" 15 17 "Cheilostomata" "Valdemunitella" "valdemunita" 15 "Cheilostomata" "Chiastosella" "cf. watersi" "W"
"449" "Cook Strait" "1" "KAH_1206_16" 62 61 "Cheilostomata" "Celleporina" "sinuata" 62 "Cheilostomata" "Chiastosella" "sp. 1" "SO"
"450" "Cook Strait" "1" "KAH_1206_16" 29 34 "Cheilostomata" "Crepidacantha" "crinispina" 35 "Cheilostomata" "Chorizopora" "brongniartii" "W"
"451" "Cook Strait" "1" "KAH_1206_24" 39 33 "Cheilostomata" "Crepidacantha" "crinispina" 31 "Cheilostomata" "Chorizopora" "brongniartii" "SO"
"452" "Cook Strait" "1" "KAH_1206_24" 40 34 "Cheilostomata" "Micropora" "sp." 31 "Cheilostomata" "Chorizopora" "brongniartii" "SO"
"453" "Cook Strait" "1" "KAH_1206_03" 6 6 "Cheilostomata" "Microporella" "sp." 7 "Cheilostomata" "Chorizopora" "brongniartii" "W"
"454" "Cook Strait" "2" "KAH_1206_12" 12 14 "Cheilostomata" "Microporella" "speculum" 13 "Cheilostomata" "Chorizopora" "brongniartii" "W"
"456" "Cook Strait" "5" "KAH_1206_04" 10 13 "Cheilostomata" "Calloporina" "angustipora" 12 "Cheilostomata" "Cosciniopsis" "vallata" "F"
"457" "Cook Strait" "3" "KAH_1206_23" 3 5 "Cheilostomata" "Celleporina" "sp." 4 "Cheilostomata" "Cosciniopsis" "vallata" "F"
"459" "Cook Strait" "8" "KAH_1206_12" 2 3 "Cheilostomata" "Celleporina" "sp." 1 "Cheilostomata" "Cosciniopsis" "vallata" "F"
"461" "Cook Strait" "8" "KAH_1206_12" 6 6 "Cheilostomata" "Cribellopora" "sp." 1 "Cheilostomata" "Cosciniopsis" "vallata" "F"
"463" "Cook Strait" "3" "KAH_1206_23" 7 9 "Cheilostomata" "Exochella" "armata" 1 "Cheilostomata" "Cosciniopsis" "vallata" "SO"
"465" "Cook Strait" "3" "KAH_1206_23" 13 13 "Cheilostomata" "Fenestrulina" "reticulata" 4 "Cheilostomata" "Cosciniopsis" "vallata" "W"
"472" "Cook Strait" "5" "KAH_1206_04" 12 15 "Cheilostomata" "Microporella" "agonistes" 12 "Cheilostomata" "Cosciniopsis" "vallata" "SO"
"473" "Cook Strait" "3" "KAH_1206_23" 9 11 "Cheilostomata" "Rhynchozoon" "sp." 4 "Cheilostomata" "Cosciniopsis" "vallata" "W"
"478" "Cook Strait" "3" "KAH_1206_23" 11 12 "Cheilostomata" "Valdemunitella" "valdemunita" 4 "Cheilostomata" "Cosciniopsis" "vallata" "W"
"481" "Cook Strait" "1" "KAH_1206_09" 54 51 "Cheilostomata" "Arachnopusia" "unicornis" 50 "Cheilostomata" "Crepidacantha" "crinispina" "SO"
"482" "Cook Strait" "6" "KAH_1206_12" 1 1 "Cheilostomata" "Bitectipora" "rostrata" 2 "Cheilostomata" "Crepidacantha" "crinispina" "W"
"483" "Cook Strait" "10" "KAH_1206_12" 1 1 "Cheilostomata" "Bitectipora" "rostrata" 2 "Cheilostomata" "Crepidacantha" "crinispina" "W"
"484" "Cook Strait" "1" "KAH_1206_16" 1 1 "Cheilostomata" "Calloporina" "angustipora" 2 "Cheilostomata" "Crepidacantha" "crinispina" "SO"
"485" "Cook Strait" "1" "KAH_1206_18" 16 16 "Cheilostomata" "Calloporina" "angustipora" 17 "Cheilostomata" "Crepidacantha" "crinispina" "SO"
"486" "Cook Strait" "1" "KAH_1206_04" 13 18 "Cheilostomata" "Calloporina" "angustipora" 16 "Cheilostomata" "Crepidacantha" "crinispina" "SO"
"487" "Cook Strait" "2" "KAH_1206_04" 1 1 "Cheilostomata" "Calloporina" "angustipora" 2 "Cheilostomata" "Crepidacantha" "crinispina" "W"
"488" "Cook Strait" "2" "KAH_1206_04" 43 40 "Cheilostomata" "Calloporina" "angustipora" 38 "Cheilostomata" "Crepidacantha" "crinispina" "W"
"489" "Cook Strait" "4" "KAH_1206_12" 28 24 "Cheilostomata" "Calloporina" "angustipora" 23 "Cheilostomata" "Crepidacantha" "crinispina" "W"
"490" "Cook Strait" "7" "KAH_1206_01" 28 23 "Cheilostomata" "Calloporina" "angustipora" 21 "Cheilostomata" "Crepidacantha" "crinispina" "W"
"491" "Cook Strait" "5" "KAH_1206_01" 21 18 "Cheilostomata" "Calyptotheca" "immersa" 20 "Cheilostomata" "Crepidacantha" "crinispina" "W"
"492" "Cook Strait" "7" "KAH_1206_01" 27 22 "Cheilostomata" "Calyptotheca" "immersa" 21 "Cheilostomata" "Crepidacantha" "crinispina" "W"
"493" "Cook Strait" "2" "KAH_1206_29" 25 21 "Cheilostomata" "Calyptotheca" "immersa" 20 "Cheilostomata" "Crepidacantha" "crinispina" "SO"
"494" "Cook Strait" "2" "KAH_1206_29" 30 24 "Cheilostomata" "Calyptotheca" "immersa" 23 "Cheilostomata" "Crepidacantha" "crinispina" "SO"
"495" "Cook Strait" "2" "KAH_1206_04" 24 18 "Cheilostomata" "Celleporina" "sinuata" 22 "Cheilostomata" "Crepidacantha" "crinispina" "W"
"496" "Cook Strait" "4" "KAH_1206_12" 10 12 "Cheilostomata" "Celleporina" "sinuata" 13 "Cheilostomata" "Crepidacantha" "crinispina" "W"
"497" "Cook Strait" "11" "TQI_1201_29" 3 4 "Cheilostomata" "Celleporina" "sp." 3 "Cheilostomata" "Crepidacantha" "crinispina" "W"
"498" "Cook Strait" "1" "TQI_1201_25" 23 23 "Cheilostomata" "Celleporina" "sp." 19 "Cheilostomata" "Crepidacantha" "crinispina" "W"
"499" "Cook Strait" "1" "TQI_1201_25" 3 6 "Cheilostomata" "Celleporina" "sp." 5 "Cheilostomata" "Crepidacantha" "crinispina" "W"
"500" "Cook Strait" "3" "KAH_1206_29" 30 31 "Cheilostomata" "Celleporina" "sp." 30 "Cheilostomata" "Crepidacantha" "crinispina" "W"
"503" "Cook Strait" "2" "KAH_1206_12" 11 13 "Cheilostomata" "Chorizopora" "brongniartii" 11 "Cheilostomata" "Crepidacantha" "crinispina" "SO"
"504" "Cook Strait" "11" "TQI_1201_29" 28 31 "Cheilostomata" "Crepidacantha" "crinispina" 32 "Cheilostomata" "Crepidacantha" "crinispina" "SO"
"505" "Cook Strait" "1" "KAH_1206_16" 2 2 "Cheilostomata" "Crepidacantha" "crinispina" 3 "Cheilostomata" "Crepidacantha" "crinispina" "SO"
"506" "Cook Strait" "1" "KAH_1206_16" 8 7 "Cheilostomata" "Crepidacantha" "crinispina" 8 "Cheilostomata" "Crepidacantha" "crinispina" "SO"
"507" "Cook Strait" "1" "KAH_1206_16" 9 8 "Cheilostomata" "Crepidacantha" "crinispina" 9 "Cheilostomata" "Crepidacantha" "crinispina" "SO"
"508" "Cook Strait" "1" "KAH_1206_16" 10 10 "Cheilostomata" "Crepidacantha" "crinispina" 9 "Cheilostomata" "Crepidacantha" "crinispina" "SO"
"509" "Cook Strait" "1" "KAH_1206_16" 28 23 "Cheilostomata" "Crepidacantha" "crinispina" 24 "Cheilostomata" "Crepidacantha" "crinispina" "SO"
"510" "Cook Strait" "1" "KAH_1206_18" 9 7 "Cheilostomata" "Crepidacantha" "crinispina" 6 "Cheilostomata" "Crepidacantha" "crinispina" "SO"
"511" "Cook Strait" "1" "KAH_1206_24" 27 21 "Cheilostomata" "Crepidacantha" "crinispina" 16 "Cheilostomata" "Crepidacantha" "crinispina" "SO"
"513" "Cook Strait" "1" "TQI_1201_25" 7 9 "Cheilostomata" "Crepidacantha" "crinispina" 7 "Cheilostomata" "Crepidacantha" "crinispina" "SO"
"514" "Cook Strait" "1" "TQI_1201_25" 14 15 "Cheilostomata" "Crepidacantha" "crinispina" 14 "Cheilostomata" "Crepidacantha" "crinispina" "SO"
"515" "Cook Strait" "1" "TQI_1201_25" 16 17 "Cheilostomata" "Crepidacantha" "crinispina" 13 "Cheilostomata" "Crepidacantha" "crinispina" "SO"
"516" "Cook Strait" "1" "TQI_1201_25" 17 18 "Cheilostomata" "Crepidacantha" "crinispina" 17 "Cheilostomata" "Crepidacantha" "crinispina" "SO"
"517" "Cook Strait" "1" "TQI_1201_25" 18 19 "Cheilostomata" "Crepidacantha" "crinispina" 18 "Cheilostomata" "Crepidacantha" "crinispina" "SO"
"519" "Cook Strait" "1" "TQI_1201_25" 35 35 "Cheilostomata" "Crepidacantha" "crinispina" 36 "Cheilostomata" "Crepidacantha" "crinispina" "SO"
"521" "Cook Strait" "1" "KAH_1206_21" 5 13 "Cheilostomata" "Crepidacantha" "crinispina" 12 "Cheilostomata" "Crepidacantha" "crinispina" "W"
"522" "Cook Strait" "2" "KAH_1206_03" 12 16 "Cheilostomata" "Crepidacantha" "crinispina" 17 "Cheilostomata" "Crepidacantha" "crinispina" "SO"
"523" "Cook Strait" "8" "KAH_1206_09" 22 27 "Cheilostomata" "Crepidacantha" "crinispina" 28 "Cheilostomata" "Crepidacantha" "crinispina" "SO"
"524" "Cook Strait" "6" "KAH_1206_12" 28 21 "Cheilostomata" "Crepidacantha" "crinispina" 22 "Cheilostomata" "Crepidacantha" "crinispina" "SO"
"525" "Cook Strait" "6" "KAH_1206_29" 14 15 "Cheilostomata" "Crepidacantha" "crinispina" 16 "Cheilostomata" "Crepidacantha" "crinispina" "SO"
"526" "Cook Strait" "9" "TQI_1201_29" 36 37 "Cheilostomata" "Escharella" "spinosissima" 38 "Cheilostomata" "Crepidacantha" "crinispina" "W"
"527" "Cook Strait" "8" "KAH_1206_09" 9 10 "Cheilostomata" "Escharella" "spinosissima" 9 "Cheilostomata" "Crepidacantha" "crinispina" "R"
"528" "Cook Strait" "4" "KAH_1206_12" 19 16 "Cheilostomata" "Escharella" "spinosissima" 14 "Cheilostomata" "Crepidacantha" "crinispina" "SO"
"530" "Cook Strait" "6" "KAH_1206_12" 27 19 "Cheilostomata" "Escharoides" "angela" 21 "Cheilostomata" "Crepidacantha" "crinispina" "W"
"531" "Cook Strait" "2" "KAH_1206_24" 2 1 "Cheilostomata" "Escharoides" "excavata" 2 "Cheilostomata" "Crepidacantha" "crinispina" "W"
"532" "Cook Strait" "1" "TQI_1201_25" 20 21 "Cheilostomata" "Escharoides" "excavata" 20 "Cheilostomata" "Crepidacantha" "crinispina" "W"
"533" "Cook Strait" "1" "TQI_1201_25" 21 21 "Cheilostomata" "Escharoides" "excavata" 19 "Cheilostomata" "Crepidacantha" "crinispina" "W"
"534" "Cook Strait" "2" "KAH_1206_04" 2 3 "Cheilostomata" "Escharoides" "excavata" 2 "Cheilostomata" "Crepidacantha" "crinispina" "W"
"535" "Cook Strait" "5" "KAH_1206_09" 25 29 "Cheilostomata" "Escharoides" "excavata" 28 "Cheilostomata" "Crepidacantha" "crinispina" "W"
"536" "Cook Strait" "8" "KAH_1206_09" 5 7 "Cheilostomata" "Escharoides" "excavata" 8 "Cheilostomata" "Crepidacantha" "crinispina" "W"
"537" "Cook Strait" "5" "KAH_1206_04" 8 9 "Cheilostomata" "Eurystomella" "biperforata" 10 "Cheilostomata" "Crepidacantha" "crinispina" "SO"
"538" "Cook Strait" "2" "KAH_1206_29" 47 39 "Cheilostomata" "Eurystomella" "biperforata" 40 "Cheilostomata" "Crepidacantha" "crinispina" "SO"
"539" "Cook Strait" "9" "TQI_1201_29" 44 46 "Cheilostomata" "Exochella" "conjuncta" 45 "Cheilostomata" "Crepidacantha" "crinispina" "W"
"540" "Cook Strait" "2" "KAH_1206_01" 46 39 "Cheilostomata" "Exochella" "conjuncta" 40 "Cheilostomata" "Crepidacantha" "crinispina" "W"
"541" "Cook Strait" "1" "KAH_1206_29" 14 12 "Cheilostomata" "Exochella" "conjuncta" 11 "Cheilostomata" "Crepidacantha" "crinispina" "SO"
"542" "Cook Strait" "1" "KAH_1206_16" 9 11 "Cheilostomata" "Fenestrulina" "reticulata" 10 "Cheilostomata" "Crepidacantha" "crinispina" "SO"
"543" "Cook Strait" "3" "KAH_1206_23" 19 18 "Cheilostomata" "Fenestrulina" "reticulata" 19 "Cheilostomata" "Crepidacantha" "crinispina" "SO"
"544" "Cook Strait" "4" "KAH_1206_23" 9 12 "Cheilostomata" "Fenestrulina" "reticulata" 10 "Cheilostomata" "Crepidacantha" "crinispina" "SO"
"545" "Cook Strait" "2" "KAH_1206_04" 26 23 "Cheilostomata" "Fenestrulina" "reticulata" 22 "Cheilostomata" "Crepidacantha" "crinispina" "SO"
"546" "Cook Strait" "2" "KAH_1206_12" 3 4 "Cheilostomata" "Fenestrulina" "reticulata" 3 "Cheilostomata" "Crepidacantha" "crinispina" "SO"
"547" "Cook Strait" "6" "KAH_1206_01" 16 17 "Cheilostomata" "Fenestrulina" "reticulata" 18 "Cheilostomata" "Crepidacantha" "crinispina" "SO"
"548" "Cook Strait" "1" "KAH_1206_24" 20 14 "Cheilostomata" "Fenestrulina" "sp. 1" 13 "Cheilostomata" "Crepidacantha" "crinispina" "SO"
"550" "Cook Strait" "1" "KAH_1206_24" 23 17 "Cheilostomata" "Fenestrulina" "sp. 1" 16 "Cheilostomata" "Crepidacantha" "crinispina" "SO"
"552" "Cook Strait" "1" "KAH_1206_16" 2 3 "Cheilostomata" "Filaguria" "huttoni" 4 "Cheilostomata" "Crepidacantha" "crinispina" "W"
"554" "Cook Strait" "2" "KAH_1206_04" 37 36 "Cheilostomata" "Filaguria" "huttoni" 35 "Cheilostomata" "Crepidacantha" "crinispina" "W"
"595" "Cook Strait" "10" "TQI_1201_29" 19 16 "Cheilostomata" "Micropora" "sp." 15 "Cheilostomata" "Crepidacantha" "crinispina" "W"
"596" "Cook Strait" "11" "TQI_1201_29" 36 40 "Cheilostomata" "Micropora" "sp." 31 "Cheilostomata" "Crepidacantha" "crinispina" "W"
"597" "Cook Strait" "11" "TQI_1201_29" 40 45 "Cheilostomata" "Micropora" "sp." 43 "Cheilostomata" "Crepidacantha" "crinispina" "SO"
"599" "Cook Strait" "1" "KAH_1206_16" 37 30 "Cheilostomata" "Micropora" "sp." 29 "Cheilostomata" "Crepidacantha" "crinispina" "SO"
"600" "Cook Strait" "1" "KAH_1206_16" 39 32 "Cheilostomata" "Micropora" "sp." 29 "Cheilostomata" "Crepidacantha" "crinispina" "SO"
"601" "Cook Strait" "1" "KAH_1206_16" 60 57 "Cheilostomata" "Micropora" "sp." 58 "Cheilostomata" "Crepidacantha" "crinispina" "SO"
"602" "Cook Strait" "1" "KAH_1206_24" 28 22 "Cheilostomata" "Micropora" "sp." 21 "Cheilostomata" "Crepidacantha" "crinispina" "W"
"603" "Cook Strait" "1" "KAH_1206_24" 9 8 "Cheilostomata" "Micropora" "sp." 9 "Cheilostomata" "Crepidacantha" "crinispina" "W"
"604" "Cook Strait" "1" "KAH_1206_24" 25 25 "Cheilostomata" "Micropora" "sp." 24 "Cheilostomata" "Crepidacantha" "crinispina" "W"
"605" "Cook Strait" "1" "TQI_1201_25" 16 16 "Cheilostomata" "Micropora" "sp." 14 "Cheilostomata" "Crepidacantha" "crinispina" "W"
"606" "Cook Strait" "3" "TQI_1201_25" 14 16 "Cheilostomata" "Micropora" "sp." 15 "Cheilostomata" "Crepidacantha" "crinispina" "R"
"607" "Cook Strait" "3" "KAH_1206_20" 5 5 "Cheilostomata" "Micropora" "sp." 4 "Cheilostomata" "Crepidacantha" "crinispina" "W"
"608" "Cook Strait" "2" "KAH_1206_03" 7 7 "Cheilostomata" "Micropora" "sp." 8 "Cheilostomata" "Crepidacantha" "crinispina" "W"
"609" "Cook Strait" "2" "KAH_1206_04" 31 27 "Cheilostomata" "Micropora" "sp." 25 "Cheilostomata" "Crepidacantha" "crinispina" "SO"
"610" "Cook Strait" "2" "KAH_1206_04" 42 39 "Cheilostomata" "Micropora" "sp." 38 "Cheilostomata" "Crepidacantha" "crinispina" "SO"
"611" "Cook Strait" "7" "KAH_1206_12" 17 18 "Cheilostomata" "Micropora" "sp." 17 "Cheilostomata" "Crepidacantha" "crinispina" "W"
"612" "Cook Strait" "2" "KAH_1206_29" 52 45 "Cheilostomata" "Micropora" "sp." 44 "Cheilostomata" "Crepidacantha" "crinispina" "W"
"613" "Cook Strait" "8" "KAH_1206_29" 19 18 "Cheilostomata" "Micropora" "sp." 22 "Cheilostomata" "Crepidacantha" "crinispina" "SO"
"615" "Cook Strait" "6" "TQI_1201_29" 34 33 "Cheilostomata" "Microporella" "agonistes" 30 "Cheilostomata" "Crepidacantha" "crinispina" "W"
"616" "Cook Strait" "9" "TQI_1201_29" 40 42 "Cheilostomata" "Microporella" "agonistes" 38 "Cheilostomata" "Crepidacantha" "crinispina" "SO"
"617" "Cook Strait" "2" "KAH_1206_12" 40 43 "Cheilostomata" "Microporella" "agonistes" 42 "Cheilostomata" "Crepidacantha" "crinispina" "SO"
"618" "Cook Strait" "8" "KAH_1206_12" 15 19 "Cheilostomata" "Microporella" "agonistes" 20 "Cheilostomata" "Crepidacantha" "crinispina" "W"
"619" "Cook Strait" "7" "KAH_1206_01" 29 24 "Cheilostomata" "Microporella" "agonistes" 21 "Cheilostomata" "Crepidacantha" "crinispina" "W"
"620" "Cook Strait" "1" "KAH_1206_29" 20 20 "Cheilostomata" "Microporella" "agonistes" 22 "Cheilostomata" "Crepidacantha" "crinispina" "SO"
"621" "Cook Strait" "2" "KAH_1206_29" 44 36 "Cheilostomata" "Microporella" "agonistes" 37 "Cheilostomata" "Crepidacantha" "crinispina" "SO"
"622" "Cook Strait" "10" "TQI_1201_29" 30 23 "Cheilostomata" "Microporella" "discors" 22 "Cheilostomata" "Crepidacantha" "crinispina" "SO"
"623" "Cook Strait" "11" "TQI_1201_29" 5 7 "Cheilostomata" "Microporella" "discors" 5 "Cheilostomata" "Crepidacantha" "crinispina" "W"
"624" "Cook Strait" "12" "TQI_1201_29" 27 27 "Cheilostomata" "Microporella" "discors" 26 "Cheilostomata" "Crepidacantha" "crinispina" "W"
"625" "Cook Strait" "1" "TQI_1201_25" 6 8 "Cheilostomata" "Microporella" "discors" 7 "Cheilostomata" "Crepidacantha" "crinispina" "SO"
"626" "Cook Strait" "3" "TQI_1201_25" 8 11 "Cheilostomata" "Microporella" "discors" 9 "Cheilostomata" "Crepidacantha" "crinispina" "SO"
"627" "Cook Strait" "3" "TQI_1201_25" 10 12 "Cheilostomata" "Microporella" "discors" 9 "Cheilostomata" "Crepidacantha" "crinispina" "SO"
"629" "Cook Strait" "6" "KAH_1206_29" 17 18 "Cheilostomata" "Microporella" "discors" 19 "Cheilostomata" "Crepidacantha" "crinispina" "W"
"633" "Cook Strait" "5" "KAH_1206_04" 9 11 "Cheilostomata" "Microporella" "speculum" 10 "Cheilostomata" "Crepidacantha" "crinispina" "SO"
"634" "Cook Strait" "2" "KAH_1206_09" 8 10 "Cheilostomata" "Microporella" "speculum" 9 "Cheilostomata" "Crepidacantha" "crinispina" "W"
"635" "Cook Strait" "6" "KAH_1206_09" 7 8 "Cheilostomata" "Microporella" "speculum" 10 "Cheilostomata" "Crepidacantha" "crinispina" "SO"
"636" "Cook Strait" "7" "KAH_1206_09" 12 11 "Cheilostomata" "Microporella" "speculum" 10 "Cheilostomata" "Crepidacantha" "crinispina" "SO"
"637" "Cook Strait" "2" "KAH_1206_12" 39 41 "Cheilostomata" "Microporella" "speculum" 42 "Cheilostomata" "Crepidacantha" "crinispina" "SO"
"638" "Cook Strait" "3" "KAH_1206_12" 31 24 "Cheilostomata" "Microporella" "speculum" 26 "Cheilostomata" "Crepidacantha" "crinispina" "W"
"639" "Cook Strait" "10" "KAH_1206_12" 16 16 "Cheilostomata" "Microporella" "speculum" 2 "Cheilostomata" "Crepidacantha" "crinispina" "SO"
"640" "Cook Strait" "4" "KAH_1206_01" 6 6 "Cheilostomata" "Microporella" "speculum" 5 "Cheilostomata" "Crepidacantha" "crinispina" "SO"
"641" "Cook Strait" "7" "KAH_1206_01" 26 20 "Cheilostomata" "Microporella" "speculum" 21 "Cheilostomata" "Crepidacantha" "crinispina" "R"
"642" "Cook Strait" "9" "KAH_1206_01" 2 3 "Cheilostomata" "Microporella" "speculum" 2 "Cheilostomata" "Crepidacantha" "crinispina" "SO"
"643" "Cook Strait" "2" "KAH_1206_29" 24 21 "Cheilostomata" "Microporella" "speculum" 20 "Cheilostomata" "Crepidacantha" "crinispina" "W"
"644" "Cook Strait" "8" "KAH_1206_29" 4 5 "Cheilostomata" "Microporella" "speculum" 4 "Cheilostomata" "Crepidacantha" "crinispina" "W"
"645" "Cook Strait" "6" "KAH_1206_09" 10 12 "Cheilostomata" "Mollia" "amoena" 13 "Cheilostomata" "Crepidacantha" "crinispina" "SO"
"646" "Cook Strait" "2" "KAH_1206_01" 18 14 "Cheilostomata" "Mollia" "amoena" 13 "Cheilostomata" "Crepidacantha" "crinispina" "W"
"647" "Cook Strait" "9" "KAH_1206_29" 16 23 "Cheilostomata" "Mollia" "amoena" 22 "Cheilostomata" "Crepidacantha" "crinispina" "SO"
"648" "Cook Strait" "8" "KAH_1206_09" 6 7 "Cheilostomata" "Opaeophora" "lepida" 2 "Cheilostomata" "Crepidacantha" "crinispina" "SO"
"649" "Cook Strait" "6" "KAH_1206_12" 32 25 "Cheilostomata" "Opaeophora" "lepida" 22 "Cheilostomata" "Crepidacantha" "crinispina" "W"
"650" "Cook Strait" "2" "KAH_1206_29" 22 19 "Cheilostomata" "Opaeophora" "lepida" 20 "Cheilostomata" "Crepidacantha" "crinispina" "SO"
"651" "Cook Strait" "2" "KAH_1206_04" 25 21 "Cheilostomata" "Osthimosia" "sp." 22 "Cheilostomata" "Crepidacantha" "crinispina" "W"
"652" "Cook Strait" "2" "KAH_1206_04" 10 10 "Cheilostomata" "Osthimosia" "sp." 9 "Cheilostomata" "Crepidacantha" "crinispina" "F"
"653" "Cook Strait" "7" "KAH_1206_09" 17 14 "Cheilostomata" "Osthimosia" "sp." 15 "Cheilostomata" "Crepidacantha" "crinispina" "SO"
"654" "Cook Strait" "5" "KAH_1206_12" 34 37 "Cheilostomata" "Osthimosia" "sp." 38 "Cheilostomata" "Crepidacantha" "crinispina" "W"
"656" "Cook Strait" "6" "KAH_1206_29" 15 17 "Cheilostomata" "Osthimosia" "sp." 16 "Cheilostomata" "Crepidacantha" "crinispina" "W"
"657" "Cook Strait" "2" "KAH_1206_04" 30 26 "Cheilostomata" "Parasmittina" "delicatula" 25 "Cheilostomata" "Crepidacantha" "crinispina" "W"
"658" "Cook Strait" "8" "KAH_1206_09" 10 11 "Cheilostomata" "Parkermavella" "punctigera" 9 "Cheilostomata" "Crepidacantha" "crinispina" "SO"
"660" "Cook Strait" "4" "KAH_1206_12" 13 12 "Cheilostomata" "Parkermavella" "punctigera" 11 "Cheilostomata" "Crepidacantha" "crinispina" "SO"
"661" "Cook Strait" "5" "KAH_1206_12" 33 36 "Cheilostomata" "Parkermavella" "punctigera" 35 "Cheilostomata" "Crepidacantha" "crinispina" "SO"
"672" "Cook Strait" "1" "KAH_1206_04" 12 17 "Cheilostomata" "Prenantia" "firmata" 16 "Cheilostomata" "Crepidacantha" "crinispina" "SO"
"673" "Cook Strait" "9" "TQI_1201_29" 41 43 "Cheilostomata" "Rhynchozoon" "sp." 38 "Cheilostomata" "Crepidacantha" "crinispina" "W"
"674" "Cook Strait" "1" "KAH_1206_16" 30 36 "Cheilostomata" "Rhynchozoon" "sp." 34 "Cheilostomata" "Crepidacantha" "crinispina" "W"
"675" "Cook Strait" "1" "KAH_1206_24" 27 28 "Cheilostomata" "Rhynchozoon" "sp." 27 "Cheilostomata" "Crepidacantha" "crinispina" "W"
"676" "Cook Strait" "2" "KAH_1206_03" 13 18 "Cheilostomata" "Rhynchozoon" "sp." 17 "Cheilostomata" "Crepidacantha" "crinispina" "SO"
"678" "Cook Strait" "3" "KAH_1206_09" 13 14 "Cheilostomata" "Rhynchozoon" "sp." 15 "Cheilostomata" "Crepidacantha" "crinispina" "W"
"679" "Cook Strait" "3" "KAH_1206_09" 3 4 "Cheilostomata" "Rhynchozoon" "sp." 5 "Cheilostomata" "Crepidacantha" "crinispina" "SO"
"680" "Cook Strait" "6" "KAH_1206_09" 9 11 "Cheilostomata" "Rhynchozoon" "sp." 10 "Cheilostomata" "Crepidacantha" "crinispina" "W"
"681" "Cook Strait" "9" "KAH_1206_09" 7 7 "Cheilostomata" "Rhynchozoon" "sp." 6 "Cheilostomata" "Crepidacantha" "crinispina" "W"
"682" "Cook Strait" "4" "KAH_1206_12" 38 34 "Cheilostomata" "Rhynchozoon" "sp." 35 "Cheilostomata" "Crepidacantha" "crinispina" "SO"
"683" "Cook Strait" "5" "KAH_1206_12" 1 1 "Cheilostomata" "Rhynchozoon" "sp." 2 "Cheilostomata" "Crepidacantha" "crinispina" "SO"
"684" "Cook Strait" "6" "KAH_1206_01" 12 13 "Cheilostomata" "Rhynchozoon" "sp." 12 "Cheilostomata" "Crepidacantha" "crinispina" "W"
"685" "Cook Strait" "8" "KAH_1206_01" 22 22 "Cheilostomata" "Rhynchozoon" "sp." 21 "Cheilostomata" "Crepidacantha" "crinispina" "W"
"686" "Cook Strait" "8" "KAH_1206_29" 3 3 "Cheilostomata" "Rhynchozoon" "sp." 4 "Cheilostomata" "Crepidacantha" "crinispina" "SO"
"687" "Cook Strait" "11" "TQI_1201_29" 26 24 "Cheilostomata" "Smittina" "torques" 25 "Cheilostomata" "Crepidacantha" "crinispina" "W"
"688" "Cook Strait" "1" "KAH_1206_16" 48 42 "Cheilostomata" "Smittina" "torques" 41 "Cheilostomata" "Crepidacantha" "crinispina" "W"
"689" "Cook Strait" "1" "KAH_1206_18" 11 9 "Cheilostomata" "Smittina" "torques" 7 "Cheilostomata" "Crepidacantha" "crinispina" "W"
"690" "Cook Strait" "11" "TQI_1201_29" 23 25 "Cheilostomata" "Smittoidea" "cf. discoveriae" 24 "Cheilostomata" "Crepidacantha" "crinispina" "W"
"691" "Cook Strait" "1" "KAH_1206_16" 13 12 "Cheilostomata" "Smittoidea" "cf. discoveriae" 10 "Cheilostomata" "Crepidacantha" "crinispina" "W"
"693" "Cook Strait" "4" "KAH_1206_12" 41 39 "Cheilostomata" "Smittoidea" "cf. discoveriae" 38 "Cheilostomata" "Crepidacantha" "crinispina" "W"
"694" "Cook Strait" "11" "TQI_1201_29" 39 44 "Cheilostomata" "Stephanollona" "scintillans" 43 "Cheilostomata" "Crepidacantha" "crinispina" "W"
"700" "Cook Strait" "1" "KAH_1206_16" 61 59 "Cheilostomata" "Tretosina" "flemingi" 60 "Cheilostomata" "Crepidacantha" "crinispina" "W"
"701" "Cook Strait" "1" "KAH_1206_17" 22 25 "Cheilostomata" "und." "und." 24 "Cheilostomata" "Crepidacantha" "crinispina" "W"
"702" "Cook Strait" "1" "TQI_1201_25" 2 4 "Cheilostomata" "und." "und." 5 "Cheilostomata" "Crepidacantha" "crinispina" "W"
"703" "Cook Strait" "4" "KAH_1206_24" 7 6 "Cheilostomata" "Valdemunitella" "valdemunita" 7 "Cheilostomata" "Crepidacantha" "crinispina" "W"
"705" "Cook Strait" "3" "TQI_1201_25" 7 10 "Cheilostomata" "Valdemunitella" "valdemunita" 9 "Cheilostomata" "Crepidacantha" "crinispina" "F"
"803" "Cook Strait" "2" "KAH_1206_12" 27 31 "Cheilostomata" "Calloporina" "angustipora" 30 "Cheilostomata" "Escharella" "spinosissima" "SO"
"804" "Cook Strait" "12" "TQI_1201_29" 19 20 "Cheilostomata" "Calyptotheca" "immersa" 18 "Cheilostomata" "Escharella" "spinosissima" "SO"
"805" "Cook Strait" "1" "KAH_1206_09" 13 17 "Cheilostomata" "Chiastosella" "cf. watersi" 15 "Cheilostomata" "Escharella" "spinosissima" "W"
"806" "Cook Strait" "2" "KAH_1206_17" 13 13 "Cheilostomata" "Crepidacantha" "crinispina" 14 "Cheilostomata" "Escharella" "spinosissima" "SO"
"807" "Cook Strait" "3" "TQI_1201_25" 13 15 "Cheilostomata" "Crepidacantha" "crinispina" 13 "Cheilostomata" "Escharella" "spinosissima" "SO"
"808" "Cook Strait" "1" "KAH_1206_20" 3 6 "Cheilostomata" "Crepidacantha" "crinispina" 7 "Cheilostomata" "Escharella" "spinosissima" "W"
"809" "Cook Strait" "1" "KAH_1206_09" 5 8 "Cheilostomata" "Crepidacantha" "crinispina" 7 "Cheilostomata" "Escharella" "spinosissima" "W"
"810" "Cook Strait" "8" "KAH_1206_09" 18 21 "Cheilostomata" "Crepidacantha" "crinispina" 20 "Cheilostomata" "Escharella" "spinosissima" "SO"
"811" "Cook Strait" "8" "KAH_1206_09" 20 24 "Cheilostomata" "Crepidacantha" "crinispina" 26 "Cheilostomata" "Escharella" "spinosissima" "W"
"812" "Cook Strait" "4" "KAH_1206_12" 17 14 "Cheilostomata" "Crepidacantha" "crinispina" 15 "Cheilostomata" "Escharella" "spinosissima" "SO"
"813" "Cook Strait" "7" "KAH_1206_12" 12 13 "Cheilostomata" "Crepidacantha" "crinispina" 14 "Cheilostomata" "Escharella" "spinosissima" "SO"
"814" "Cook Strait" "7" "KAH_1206_12" 16 17 "Cheilostomata" "Crepidacantha" "crinispina" 14 "Cheilostomata" "Escharella" "spinosissima" "SO"
"815" "Cook Strait" "1" "KAH_1206_17" 24 28 "Cheilostomata" "Escharella" "spinosissima" 29 "Cheilostomata" "Escharella" "spinosissima" "SO"
"816" "Cook Strait" "1" "KAH_1206_17" 25 28 "Cheilostomata" "Escharella" "spinosissima" 30 "Cheilostomata" "Escharella" "spinosissima" "SO"
"817" "Cook Strait" "1" "KAH_1206_17" 26 29 "Cheilostomata" "Escharella" "spinosissima" 30 "Cheilostomata" "Escharella" "spinosissima" "SO"
"818" "Cook Strait" "7" "KAH_1206_09" 7 7 "Cheilostomata" "Escharella" "spinosissima" 6 "Cheilostomata" "Escharella" "spinosissima" "SO"
"819" "Cook Strait" "6" "KAH_1206_12" 14 12 "Cheilostomata" "Escharoides" "angela" 9 "Cheilostomata" "Escharella" "spinosissima" "W"
"820" "Cook Strait" "8" "KAH_1206_12" 10 9 "Cheilostomata" "Fenestrulina" "reticulata" 12 "Cheilostomata" "Escharella" "spinosissima" "SO"
"821" "Cook Strait" "1" "KAH_1206_09" 6 6 "Cheilostomata" "Filaguria" "huttoni" 7 "Cheilostomata" "Escharella" "spinosissima" "SO"
"824" "Cook Strait" "9" "TQI_1201_29" 24 22 "Cheilostomata" "Microporella" "agonistes" 21 "Cheilostomata" "Escharella" "spinosissima" "SO"
"825" "Cook Strait" "4" "TQI_1201_25" 3 11 "Cheilostomata" "Microporella" "agonistes" 12 "Cheilostomata" "Escharella" "spinosissima" "W"
"826" "Cook Strait" "11" "TQI_1201_29" 25 27 "Cheilostomata" "Microporella" "discors" 26 "Cheilostomata" "Escharella" "spinosissima" "W"
"827" "Cook Strait" "4" "KAH_1206_12" 25 22 "Cheilostomata" "Osthimosia" "sp." 20 "Cheilostomata" "Escharella" "spinosissima" "W"
"828" "Cook Strait" "6" "KAH_1206_29" 14 18 "Cheilostomata" "Osthimosia" "sp." 17 "Cheilostomata" "Escharella" "spinosissima" "W"
"829" "Cook Strait" "5" "TQI_1201_29" 55 48 "Cheilostomata" "Parkermavella" "punctigera" 47 "Cheilostomata" "Escharella" "spinosissima" "W"
"830" "Cook Strait" "4" "KAH_1206_12" 35 31 "Cheilostomata" "Parkermavella" "punctigera" 30 "Cheilostomata" "Escharella" "spinosissima" "SO"
"832" "Cook Strait" "6" "KAH_1206_12" 11 10 "Cheilostomata" "Rhynchozoon" "sp." 9 "Cheilostomata" "Escharella" "spinosissima" "W"
"833" "Cook Strait" "8" "KAH_1206_12" 1 1 "Cheilostomata" "Rhynchozoon" "sp." 2 "Cheilostomata" "Escharella" "spinosissima" "W"
"834" "Cook Strait" "3" "KAH_1206_18" 13 13 "Cheilostomata" "Smittina" "torques" 12 "Cheilostomata" "Escharella" "spinosissima" "W"
"835" "Cook Strait" "4" "KAH_1206_12" 23 19 "Cheilostomata" "Smittoidea" "cf. discoveriae" 20 "Cheilostomata" "Escharella" "spinosissima" "W"
"836" "Cook Strait" "5" "TQI_1201_29" 53 44 "Cheilostomata" "Stephanollona" "scintillans" 47 "Cheilostomata" "Escharella" "spinosissima" "W"
"837" "Cook Strait" "3" "TQI_1201_25" 12 14 "Cheilostomata" "Stephanollona" "scintillans" 13 "Cheilostomata" "Escharella" "spinosissima" "W"
"838" "Cook Strait" "5" "KAH_1206_12" 14 19 "Cheilostomata" "Stephanollona" "scintillans" 20 "Cheilostomata" "Escharella" "spinosissima" "F"
"840" "Cook Strait" "4" "KAH_1206_12" 1 1 "Cheilostomata" "Arachnopusia" "unicornis" 2 "Cheilostomata" "Escharoides" "angela" "W"
"842" "Cook Strait" "10" "KAH_1206_12" 5 1 "Cheilostomata" "Bitectipora" "rostrata" 5 "Cheilostomata" "Escharoides" "angela" "SO"
"843" "Cook Strait" "5" "KAH_1206_01" 31 26 "Cheilostomata" "Calloporina" "angustipora" 23 "Cheilostomata" "Escharoides" "angela" "W"
"845" "Cook Strait" "6" "KAH_1206_12" 26 21 "Cheilostomata" "Crepidacantha" "crinispina" 20 "Cheilostomata" "Escharoides" "angela" "W"
"846" "Cook Strait" "6" "KAH_1206_01" 9 9 "Cheilostomata" "Crepidacantha" "crinispina" 10 "Cheilostomata" "Escharoides" "angela" "SO"
"849" "Cook Strait" "4" "KAH_1206_12" 34 30 "Cheilostomata" "Escharella" "spinosissima" 2 "Cheilostomata" "Escharoides" "angela" "SO"
"850" "Cook Strait" "2" "KAH_1206_18" 5 7 "Cheilostomata" "Escharoides" "angela" 6 "Cheilostomata" "Escharoides" "angela" "SO"
"851" "Cook Strait" "4" "KAH_1206_12" 15 19 "Cheilostomata" "Escharoides" "angela" 15 "Cheilostomata" "Escharoides" "angela" "W"
"853" "Cook Strait" "5" "KAH_1206_01" 9 7 "Cheilostomata" "Escharoides" "angela" 8 "Cheilostomata" "Escharoides" "angela" "SO"
"855" "Cook Strait" "10" "KAH_1206_12" 5 6 "Cheilostomata" "Exochella" "conjuncta" 5 "Cheilostomata" "Escharoides" "angela" "SO"
"856" "Cook Strait" "6" "KAH_1206_12" 29 23 "Cheilostomata" "Fenestrulina" "reticulata" 20 "Cheilostomata" "Escharoides" "angela" "F"
"866" "Cook Strait" "6" "KAH_1206_12" 5 4 "Cheilostomata" "Micropora" "sp." 5 "Cheilostomata" "Escharoides" "angela" "W"
"869" "Cook Strait" "5" "KAH_1206_01" 27 22 "Cheilostomata" "Microporella" "discors" 23 "Cheilostomata" "Escharoides" "angela" "W"
"870" "Cook Strait" "5" "KAH_1206_01" 36 29 "Cheilostomata" "Microporella" "discors" 7 "Cheilostomata" "Escharoides" "angela" "SO"
"877" "Cook Strait" "6" "KAH_1206_12" 30 24 "Cheilostomata" "Parasmittina" "delicatula" 20 "Cheilostomata" "Escharoides" "angela" "W"
"879" "Cook Strait" "10" "KAH_1206_12" 8 9 "Cheilostomata" "Parkermavella" "punctigera" 8 "Cheilostomata" "Escharoides" "angela" "F"
"886" "Cook Strait" "2" "KAH_1206_17" 3 5 "Cheilostomata" "Valdemunitella" "valdemunita" 4 "Cheilostomata" "Escharoides" "angela" "F"
"887" "Cook Strait" "1" "TQI_1201_29" 35 34 "Cheilostomata" "Arachnopusia" "unicornis" 33 "Cheilostomata" "Escharoides" "excavata" "SO"
"888" "Cook Strait" "1" "TQI_1201_29" 6 1 "Cheilostomata" "Bitectipora" "rostrata" 5 "Cheilostomata" "Escharoides" "excavata" "W"
"889" "Cook Strait" "5" "KAH_1206_29" 42 37 "Cheilostomata" "Bitectipora" "rostrata" 36 "Cheilostomata" "Escharoides" "excavata" "W"
"891" "Cook Strait" "2" "KAH_1206_04" 7 8 "Cheilostomata" "Calloporina" "angustipora" 7 "Cheilostomata" "Escharoides" "excavata" "W"
"893" "Cook Strait" "2" "KAH_1206_04" 23 22 "Cheilostomata" "Calloporina" "angustipora" 21 "Cheilostomata" "Escharoides" "excavata" "SO"
"894" "Cook Strait" "7" "KAH_1206_09" 1 2 "Cheilostomata" "Calloporina" "angustipora" 1 "Cheilostomata" "Escharoides" "excavata" "W"
"895" "Cook Strait" "7" "KAH_1206_09" 14 11 "Cheilostomata" "Calloporina" "angustipora" 10 "Cheilostomata" "Escharoides" "excavata" "W"
"896" "Cook Strait" "2" "KAH_1206_12" 3 5 "Cheilostomata" "Calloporina" "angustipora" 4 "Cheilostomata" "Escharoides" "excavata" "W"
"900" "Cook Strait" "5" "KAH_1206_09" 2 3 "Cheilostomata" "Calyptotheca" "sp." 1 "Cheilostomata" "Escharoides" "excavata" "SO"
"903" "Cook Strait" "4" "KAH_1206_24" 15 13 "Cheilostomata" "Crepidacantha" "crinispina" 12 "Cheilostomata" "Escharoides" "excavata" "R"
"905" "Cook Strait" "2" "KAH_1206_03" 5 5 "Cheilostomata" "Crepidacantha" "crinispina" 3 "Cheilostomata" "Escharoides" "excavata" "W"
"922" "Cook Strait" "2" "KAH_1206_04" 3 3 "Cheilostomata" "Escharoides" "excavata" 4 "Cheilostomata" "Escharoides" "excavata" "SO"
"923" "Cook Strait" "2" "KAH_1206_04" 4 5 "Cheilostomata" "Escharoides" "excavata" 3 "Cheilostomata" "Escharoides" "excavata" "W"
"924" "Cook Strait" "2" "KAH_1206_04" 5 5 "Cheilostomata" "Escharoides" "excavata" 4 "Cheilostomata" "Escharoides" "excavata" "W"
"925" "Cook Strait" "2" "KAH_1206_04" 10 9 "Cheilostomata" "Escharoides" "excavata" 4 "Cheilostomata" "Escharoides" "excavata" "W"
"926" "Cook Strait" "2" "KAH_1206_04" 22 21 "Cheilostomata" "Escharoides" "excavata" 20 "Cheilostomata" "Escharoides" "excavata" "SO"
"929" "Cook Strait" "2" "KAH_1206_04" 28 27 "Cheilostomata" "Escharoides" "excavata" 28 "Cheilostomata" "Escharoides" "excavata" "SO"
"930" "Cook Strait" "3" "KAH_1206_04" 1 1 "Cheilostomata" "Escharoides" "excavata" 2 "Cheilostomata" "Escharoides" "excavata" "W"
"932" "Cook Strait" "1" "KAH_1206_29" 44 37 "Cheilostomata" "Escharoides" "excavata" 38 "Cheilostomata" "Escharoides" "excavata" "W"
"933" "Cook Strait" "1" "KAH_1206_29" 46 38 "Cheilostomata" "Escharoides" "excavata" 39 "Cheilostomata" "Escharoides" "excavata" "SO"
"934" "Cook Strait" "2" "KAH_1206_29" 4 1 "Cheilostomata" "Escharoides" "excavata" 2 "Cheilostomata" "Escharoides" "excavata" "SO"
"935" "Cook Strait" "5" "KAH_1206_29" 15 12 "Cheilostomata" "Escharoides" "excavata" 14 "Cheilostomata" "Escharoides" "excavata" "SO"
"936" "Cook Strait" "6" "KAH_1206_29" 6 6 "Cheilostomata" "Escharoides" "excavata" 7 "Cheilostomata" "Escharoides" "excavata" "W"
"937" "Cook Strait" "10" "KAH_1206_29" 6 1 "Cheilostomata" "Escharoides" "excavata" 7 "Cheilostomata" "Escharoides" "excavata" "W"
"945" "Cook Strait" "1" "KAH_1206_29" 23 19 "Cheilostomata" "Fenestrulina" "reticulata" 17 "Cheilostomata" "Escharoides" "excavata" "SO"
"947" "Cook Strait" "1" "TQI_1201_29" 13 14 "Cheilostomata" "Figularia" "carinata" 13 "Cheilostomata" "Escharoides" "excavata" "W"
"948" "Cook Strait" "1" "KAH_1206_24" 18 18 "Cheilostomata" "Figularia" "carinata" 19 "Cheilostomata" "Escharoides" "excavata" "W"
"950" "Cook Strait" "2" "KAH_1206_03" 3 4 "Cheilostomata" "Filaguria" "huttoni" 3 "Cheilostomata" "Escharoides" "excavata" "F"
"951" "Cook Strait" "2" "KAH_1206_04" 8 8 "Cheilostomata" "Filaguria" "huttoni" 4 "Cheilostomata" "Escharoides" "excavata" "F"
"952" "Cook Strait" "1" "KAH_1206_29" 16 15 "Cheilostomata" "Filaguria" "huttoni" 16 "Cheilostomata" "Escharoides" "excavata" "W"
"982" "Cook Strait" "3" "KAH_1206_23" 1 1 "Cheilostomata" "Macropora" "levinseni" 2 "Cheilostomata" "Escharoides" "excavata" "W"
"984" "Cook Strait" "3" "KAH_1206_29" 1 1 "Cheilostomata" "Macropora" "levinseni" 2 "Cheilostomata" "Escharoides" "excavata" "W"
"989" "Cook Strait" "9" "TQI_1201_29" 3 4 "Cheilostomata" "Microporella" "agonistes" 3 "Cheilostomata" "Escharoides" "excavata" "W"
"994" "Cook Strait" "5" "KAH_1206_29" 21 17 "Cheilostomata" "Microporella" "agonistes" 16 "Cheilostomata" "Escharoides" "excavata" "W"
"995" "Cook Strait" "5" "KAH_1206_29" 43 40 "Cheilostomata" "Microporella" "agonistes" 36 "Cheilostomata" "Escharoides" "excavata" "W"
"997" "Cook Strait" "5" "KAH_1206_29" 46 41 "Cheilostomata" "Microporella" "agonistes" 14 "Cheilostomata" "Escharoides" "excavata" "SO"
"1002" "Cook Strait" "1" "TQI_1201_20" 10 8 "Cheilostomata" "Microporella" "speculum" 7 "Cheilostomata" "Escharoides" "excavata" "W"
"1004" "Cook Strait" "8" "KAH_1206_12" 4 5 "Cheilostomata" "Microporella" "speculum" 4 "Cheilostomata" "Escharoides" "excavata" "SO"
"1006" "Cook Strait" "8" "KAH_1206_29" 9 12 "Cheilostomata" "Microporella" "speculum" 13 "Cheilostomata" "Escharoides" "excavata" "R"
"1009" "Cook Strait" "2" "KAH_1206_29" 11 8 "Cheilostomata" "Parasmittina" "delicatula" 7 "Cheilostomata" "Escharoides" "excavata" "W"
"1010" "Cook Strait" "1" "KAH_1206_17" 5 5 "Cheilostomata" "Parkermavella" "punctigera" 4 "Cheilostomata" "Escharoides" "excavata" "F"
"1013" "Cook Strait" "3" "KAH_1206_29" 15 15 "Cheilostomata" "Parkermavella" "punctigera" 14 "Cheilostomata" "Escharoides" "excavata" "F"
"1016" "Cook Strait" "1" "TQI_1201_29" 5 4 "Cheilostomata" "Rhynchozoon" "sp." 5 "Cheilostomata" "Escharoides" "excavata" "F"
"1017" "Cook Strait" "1" "TQI_1201_29" 17 20 "Cheilostomata" "Rhynchozoon" "sp." 19 "Cheilostomata" "Escharoides" "excavata" "F"
"1024" "Cook Strait" "3" "KAH_1206_29" 16 16 "Cheilostomata" "Rhynchozoon" "sp." 14 "Cheilostomata" "Escharoides" "excavata" "W"
"1027" "Cook Strait" "9" "TQI_1201_29" 34 33 "Cheilostomata" "Steginoporella" "magnifica" 34 "Cheilostomata" "Escharoides" "excavata" "W"
"1028" "Cook Strait" "1" "TQI_1201_29" 34 26 "Cheilostomata" "Stephanollona" "scintillans" 27 "Cheilostomata" "Escharoides" "excavata" "W"
"1034" "Cook Strait" "4" "TQI_1201_25" 8 18 "Cheilostomata" "Celleporina" "sp." 18 "Cheilostomata" "Eurystomella" "biperforata" "SO"
"1036" "Cook Strait" "3" "KAH_1206_12" 10 8 "Cheilostomata" "Escharoides" "angela" 7 "Cheilostomata" "Eurystomella" "biperforata" "W"
"1037" "Cook Strait" "3" "KAH_1206_04" 2 1 "Cheilostomata" "Escharoides" "excavata" 3 "Cheilostomata" "Eurystomella" "biperforata" "W"
"1038" "Cook Strait" "3" "KAH_1206_04" 3 5 "Cheilostomata" "Exochella" "conjuncta" 3 "Cheilostomata" "Eurystomella" "biperforata" "W"
"1039" "Cook Strait" "4" "TQI_1201_25" 7 15 "Cheilostomata" "Fenestrulina" "reticulata" 18 "Cheilostomata" "Eurystomella" "biperforata" "SO"
"1041" "Cook Strait" "8" "KAH_1206_01" 1 1 "Cheilostomata" "Macropora" "levinseni" 2 "Cheilostomata" "Eurystomella" "biperforata" "SO"
"1042" "Cook Strait" "3" "TQI_1201_29" 12 15 "Cheilostomata" "Microporella" "discors" 14 "Cheilostomata" "Eurystomella" "biperforata" "R"
"1043" "Cook Strait" "1" "KAH_1206_29" 1 1 "Cheilostomata" "Bitectipora" "rostrata" 2 "Cheilostomata" "Exochella" "armata" "W"
"1044" "Cook Strait" "6" "KAH_1206_29" 1 1 "Cheilostomata" "Bitectipora" "rostrata" 2 "Cheilostomata" "Exochella" "armata" "W"
"1045" "Cook Strait" "1" "TQI_1201_29" 24 19 "Cheilostomata" "Crepidacantha" "crinispina" 15 "Cheilostomata" "Exochella" "armata" "SO"
"1046" "Cook Strait" "1" "KAH_1206_29" 2 3 "Cheilostomata" "Crepidacantha" "crinispina" 2 "Cheilostomata" "Exochella" "armata" "SO"
"1047" "Cook Strait" "3" "KAH_1206_23" 13 13 "Cheilostomata" "Fenestrulina" "reticulata" 9 "Cheilostomata" "Exochella" "armata" "W"
"1055" "Cook Strait" "5" "KAH_1206_04" 4 5 "Cheilostomata" "Macropora" "levinseni" 1 "Cheilostomata" "Exochella" "armata" "W"
"1056" "Cook Strait" "1" "TQI_1201_69" 10 9 "Cheilostomata" "Micropora" "sp." 8 "Cheilostomata" "Exochella" "armata" "W"
"1060" "Cook Strait" "3" "KAH_1206_23" 9 11 "Cheilostomata" "Rhynchozoon" "sp." 9 "Cheilostomata" "Exochella" "armata" "W"
"1063" "Cook Strait" "3" "TQI_1201_13" 34 32 "Cheilostomata" "Arachnopusia" "unicornis" 29 "Cheilostomata" "Exochella" "conjuncta" "W"
"1064" "Cook Strait" "1" "KAH_1206_29" 29 25 "Cheilostomata" "Bitectipora" "rostrata" 20 "Cheilostomata" "Exochella" "conjuncta" "W"
"1065" "Cook Strait" "6" "TQI_1201_29" 31 28 "Cheilostomata" "Calloporina" "angustipora" 26 "Cheilostomata" "Exochella" "conjuncta" "SO"
"1066" "Cook Strait" "1" "KAH_1206_29" 33 28 "Cheilostomata" "Calyptotheca" "immersa" 20 "Cheilostomata" "Exochella" "conjuncta" "W"
"1067" "Cook Strait" "1" "KAH_1206_29" 10 9 "Cheilostomata" "Calyptotheca" "immersa" 11 "Cheilostomata" "Exochella" "conjuncta" "W"
"1068" "Cook Strait" "7" "KAH_1206_29" 14 11 "Cheilostomata" "Calyptotheca" "immersa" 8 "Cheilostomata" "Exochella" "conjuncta" "SO"
"1069" "Cook Strait" "3" "TQI_1201_13" 1 2 "Cheilostomata" "Celleporina" "sp." 1 "Cheilostomata" "Exochella" "conjuncta" "F"
"1070" "Cook Strait" "3" "TQI_1201_13" 2 3 "Cheilostomata" "Celleporina" "sp." 1 "Cheilostomata" "Exochella" "conjuncta" "F"
"1075" "Cook Strait" "3" "TQI_1201_29" 5 7 "Cheilostomata" "Crepidacantha" "crinispina" 6 "Cheilostomata" "Exochella" "conjuncta" "W"
"1076" "Cook Strait" "10" "TQI_1201_29" 29 22 "Cheilostomata" "Crepidacantha" "crinispina" 2 "Cheilostomata" "Exochella" "conjuncta" "SO"
"1078" "Cook Strait" "7" "KAH_1206_12" 11 13 "Cheilostomata" "Crepidacantha" "crinispina" 12 "Cheilostomata" "Exochella" "conjuncta" "SO"
"1080" "Cook Strait" "9" "KAH_1206_29" 4 6 "Cheilostomata" "Crepidacantha" "crinispina" 7 "Cheilostomata" "Exochella" "conjuncta" "R"
"1085" "Cook Strait" "7" "KAH_1206_12" 13 14 "Cheilostomata" "Escharella" "spinosissima" 12 "Cheilostomata" "Exochella" "conjuncta" "SO"
"1086" "Cook Strait" "7" "KAH_1206_12" 15 15 "Cheilostomata" "Escharoides" "angela" 12 "Cheilostomata" "Exochella" "conjuncta" "W"
"1088" "Cook Strait" "2" "KAH_1206_29" 7 7 "Cheilostomata" "Escharoides" "excavata" 5 "Cheilostomata" "Exochella" "conjuncta" "W"
"1090" "Cook Strait" "5" "KAH_1206_04" 1 1 "Cheilostomata" "Exochella" "armata" 2 "Cheilostomata" "Exochella" "conjuncta" "W"
"1091" "Cook Strait" "2" "TQI_1201_29" 22 32 "Cheilostomata" "Exochella" "conjuncta" 33 "Cheilostomata" "Exochella" "conjuncta" "W"
"1092" "Cook Strait" "6" "TQI_1201_29" 29 25 "Cheilostomata" "Fenestrulina" "reticulata" 26 "Cheilostomata" "Exochella" "conjuncta" "W"
"1093" "Cook Strait" "2" "TQI_1201_29" 10 15 "Cheilostomata" "Fenestrulina" "sp. 1" 13 "Cheilostomata" "Exochella" "conjuncta" "W"
"1094" "Cook Strait" "10" "TQI_1201_29" 11 10 "Cheilostomata" "Figularia" "carinata" 2 "Cheilostomata" "Exochella" "conjuncta" "W"
"1100" "Cook Strait" "2" "TQI_1201_29" 7 11 "Cheilostomata" "Macropora" "levinseni" 9 "Cheilostomata" "Exochella" "conjuncta" "W"
"1101" "Cook Strait" "6" "TQI_1201_29" 30 27 "Cheilostomata" "Macropora" "levinseni" 26 "Cheilostomata" "Exochella" "conjuncta" "R"
"1103" "Cook Strait" "3" "TQI_1201_13" 4 5 "Cheilostomata" "Micropora" "sp." 1 "Cheilostomata" "Exochella" "conjuncta" "W"
"1104" "Cook Strait" "3" "TQI_1201_13" 6 6 "Cheilostomata" "Micropora" "sp." 1 "Cheilostomata" "Exochella" "conjuncta" "W"
"1105" "Cook Strait" "3" "TQI_1201_13" 20 22 "Cheilostomata" "Micropora" "sp." 21 "Cheilostomata" "Exochella" "conjuncta" "F"
"1106" "Cook Strait" "3" "TQI_1201_13" 3 1 "Cheilostomata" "Micropora" "sp." 3 "Cheilostomata" "Exochella" "conjuncta" "R"
"1107" "Cook Strait" "3" "TQI_1201_13" 15 12 "Cheilostomata" "Micropora" "sp." 9 "Cheilostomata" "Exochella" "conjuncta" "W"
"1108" "Cook Strait" "3" "TQI_1201_13" 32 30 "Cheilostomata" "Micropora" "sp." 29 "Cheilostomata" "Exochella" "conjuncta" "W"
"1110" "Cook Strait" "5" "KAH_1206_04" 3 4 "Cheilostomata" "Micropora" "sp." 2 "Cheilostomata" "Exochella" "conjuncta" "SO"
"1112" "Cook Strait" "2" "KAH_1206_29" 10 9 "Cheilostomata" "Micropora" "sp." 8 "Cheilostomata" "Exochella" "conjuncta" "W"
"1114" "Cook Strait" "2" "KAH_1206_01" 29 22 "Cheilostomata" "Microporella" "agonistes" 21 "Cheilostomata" "Exochella" "conjuncta" "W"
"1115" "Cook Strait" "2" "KAH_1206_01" 44 34 "Cheilostomata" "Microporella" "agonistes" 32 "Cheilostomata" "Exochella" "conjuncta" "SO"
"1117" "Cook Strait" "7" "KAH_1206_29" 10 9 "Cheilostomata" "Microporella" "agonistes" 8 "Cheilostomata" "Exochella" "conjuncta" "SO"
"1118" "Cook Strait" "7" "KAH_1206_29" 12 10 "Cheilostomata" "Microporella" "agonistes" 8 "Cheilostomata" "Exochella" "conjuncta" "SO"
"1121" "Cook Strait" "3" "TQI_1201_13" 33 42 "Cheilostomata" "Microporella" "discors" 41 "Cheilostomata" "Exochella" "conjuncta" "W"
"1122" "Cook Strait" "3" "TQI_1201_13" 2 2 "Cheilostomata" "Microporella" "discors" 3 "Cheilostomata" "Exochella" "conjuncta" "W"
"1123" "Cook Strait" "3" "TQI_1201_13" 17 13 "Cheilostomata" "Microporella" "discors" 9 "Cheilostomata" "Exochella" "conjuncta" "W"
"1124" "Cook Strait" "3" "TQI_1201_13" 25 21 "Cheilostomata" "Microporella" "discors" 19 "Cheilostomata" "Exochella" "conjuncta" "W"
"1125" "Cook Strait" "3" "TQI_1201_13" 26 21 "Cheilostomata" "Microporella" "discors" 22 "Cheilostomata" "Exochella" "conjuncta" "W"
"1127" "Cook Strait" "2" "KAH_1206_29" 6 6 "Cheilostomata" "Microporella" "discors" 5 "Cheilostomata" "Exochella" "conjuncta" "W"
"1128" "Cook Strait" "2" "TQI_1201_29" 6 10 "Cheilostomata" "Microporella" "speculum" 9 "Cheilostomata" "Exochella" "conjuncta" "F"
"1129" "Cook Strait" "1" "KAH_1206_24" 12 8 "Cheilostomata" "Microporella" "speculum" 6 "Cheilostomata" "Exochella" "conjuncta" "SO"
"1130" "Cook Strait" "2" "KAH_1206_03" 10 13 "Cheilostomata" "Microporella" "speculum" 14 "Cheilostomata" "Exochella" "conjuncta" "SO"
"1131" "Cook Strait" "2" "KAH_1206_29" 32 25 "Cheilostomata" "Microporella" "speculum" 26 "Cheilostomata" "Exochella" "conjuncta" "W"
"1132" "Cook Strait" "2" "TQI_1201_29" 11 16 "Cheilostomata" "Mollia" "amoena" 13 "Cheilostomata" "Exochella" "conjuncta" "SO"
"1136" "Cook Strait" "4" "TQI_1201_29" 2 3 "Cheilostomata" "Parasmittina" "aotea" 4 "Cheilostomata" "Exochella" "conjuncta" "W"
"1137" "Cook Strait" "2" "KAH_1206_01" 43 33 "Cheilostomata" "Parkermavella" "punctigera" 32 "Cheilostomata" "Exochella" "conjuncta" "W"
"1140" "Cook Strait" "5" "TQI_1201_29" 10 7 "Cheilostomata" "Rhynchozoon" "sp." 4 "Cheilostomata" "Exochella" "conjuncta" "W"
"1141" "Cook Strait" "3" "TQI_1201_13" 24 28 "Cheilostomata" "Rhynchozoon" "sp." 26 "Cheilostomata" "Exochella" "conjuncta" "W"
"1142" "Cook Strait" "3" "TQI_1201_13" 37 45 "Cheilostomata" "Rhynchozoon" "sp." 41 "Cheilostomata" "Exochella" "conjuncta" "SO"
"1148" "Cook Strait" "1" "KAH_1206_29" 25 22 "Cheilostomata" "Rhynchozoon" "sp." 20 "Cheilostomata" "Exochella" "conjuncta" "F"
"1149" "Cook Strait" "3" "TQI_1201_13" 26 34 "Cheilostomata" "Schizosmittina" "sp." 33 "Cheilostomata" "Exochella" "conjuncta" "F"
"1150" "Cook Strait" "3" "TQI_1201_13" 34 43 "Cheilostomata" "Smittina" "rosacea" 41 "Cheilostomata" "Exochella" "conjuncta" "W"
"1151" "Cook Strait" "3" "TQI_1201_13" 13 11 "Cheilostomata" "Smittina" "torques" 9 "Cheilostomata" "Exochella" "conjuncta" "SO"
"1153" "Cook Strait" "3" "TQI_1201_13" 3 4 "Cheilostomata" "und." "sp." 1 "Cheilostomata" "Exochella" "conjuncta" "F"
"1154" "Cook Strait" "2" "KAH_1206_17" 6 8 "Cheilostomata" "Valdemunitella" "valdemunita" 7 "Cheilostomata" "Exochella" "conjuncta" "W"
"1155" "Cook Strait" "3" "TQI_1201_13" 12 10 "Cheilostomata" "Xenogma" "rhomboidale" 9 "Cheilostomata" "Exochella" "conjuncta" "F"
"1163" "Cook Strait" "2" "KAH_1206_12" 51 58 "Cheilostomata" "Arachnopusia" "unicornis" 57 "Cheilostomata" "Fenestrulina" "reticulata" "W"
"1164" "Cook Strait" "10" "KAH_1206_12" 1 1 "Cheilostomata" "Bitectipora" "rostrata" 2 "Cheilostomata" "Fenestrulina" "reticulata" "SO"
"1165" "Cook Strait" "5" "KAH_1206_29" 24 29 "Cheilostomata" "Bitectipora" "rostrata" 28 "Cheilostomata" "Fenestrulina" "reticulata" "W"
"1166" "Cook Strait" "7" "KAH_1206_09" 3 2 "Cheilostomata" "Calloporina" "angustipora" 3 "Cheilostomata" "Fenestrulina" "reticulata" "W"
"1168" "Cook Strait" "9" "TQI_1201_29" 7 6 "Cheilostomata" "Calyptotheca" "immersa" 7 "Cheilostomata" "Fenestrulina" "reticulata" "SO"
"1170" "Cook Strait" "2" "KAH_1206_12" 4 5 "Cheilostomata" "Chorizopora" "brongniartii" 4 "Cheilostomata" "Fenestrulina" "reticulata" "SO"
"1171" "Cook Strait" "1" "TQI_1201_29" 32 25 "Cheilostomata" "Crepidacantha" "crinispina" 17 "Cheilostomata" "Fenestrulina" "reticulata" "SO"
"1172" "Cook Strait" "1" "KAH_1206_16" 6 10 "Cheilostomata" "Crepidacantha" "crinispina" 9 "Cheilostomata" "Fenestrulina" "reticulata" "SO"
"1173" "Cook Strait" "1" "TQI_1201_25" 12 13 "Cheilostomata" "Crepidacantha" "crinispina" 12 "Cheilostomata" "Fenestrulina" "reticulata" "W"
"1176" "Cook Strait" "2" "KAH_1206_04" 29 25 "Cheilostomata" "Crepidacantha" "crinispina" 23 "Cheilostomata" "Fenestrulina" "reticulata" "W"
"1177" "Cook Strait" "2" "KAH_1206_12" 10 11 "Cheilostomata" "Crepidacantha" "crinispina" 12 "Cheilostomata" "Fenestrulina" "reticulata" "SO"
"1178" "Cook Strait" "1" "KAH_1206_29" 57 45 "Cheilostomata" "Crepidacantha" "crinispina" 40 "Cheilostomata" "Fenestrulina" "reticulata" "SO"
"1179" "Cook Strait" "2" "KAH_1206_29" 23 20 "Cheilostomata" "Crepidacantha" "crinispina" 6 "Cheilostomata" "Fenestrulina" "reticulata" "SO"
"1184" "Cook Strait" "11" "TQI_1201_29" 30 29 "Cheilostomata" "Escharella" "spinosissima" 30 "Cheilostomata" "Fenestrulina" "reticulata" "W"
"1185" "Cook Strait" "7" "KAH_1206_09" 4 4 "Cheilostomata" "Escharella" "spinosissima" 3 "Cheilostomata" "Fenestrulina" "reticulata" "W"
"1186" "Cook Strait" "5" "KAH_1206_01" 8 7 "Cheilostomata" "Escharoides" "angela" 3 "Cheilostomata" "Fenestrulina" "reticulata" "SO"
"1187" "Cook Strait" "5" "KAH_1206_09" 29 33 "Cheilostomata" "Escharoides" "excavata" 34 "Cheilostomata" "Fenestrulina" "reticulata" "W"
"1188" "Cook Strait" "1" "KAH_1206_29" 49 38 "Cheilostomata" "Escharoides" "excavata" 40 "Cheilostomata" "Fenestrulina" "reticulata" "W"
"1189" "Cook Strait" "2" "KAH_1206_29" 16 12 "Cheilostomata" "Escharoides" "excavata" 14 "Cheilostomata" "Fenestrulina" "reticulata" "W"
"1190" "Cook Strait" "6" "KAH_1206_29" 12 14 "Cheilostomata" "Escharoides" "excavata" 12 "Cheilostomata" "Fenestrulina" "reticulata" "W"
"1191" "Cook Strait" "5" "KAH_1206_29" 7 7 "Cheilostomata" "Eurystomella" "biperforata" 8 "Cheilostomata" "Fenestrulina" "reticulata" "W"
"1192" "Cook Strait" "4" "KAH_1206_23" 14 16 "Cheilostomata" "Fenestrulina" "reticulata" 12 "Cheilostomata" "Fenestrulina" "reticulata" "SO"
"1193" "Cook Strait" "4" "KAH_1206_23" 15 17 "Cheilostomata" "Fenestrulina" "reticulata" 18 "Cheilostomata" "Fenestrulina" "reticulata" "SO"
"1194" "Cook Strait" "4" "KAH_1206_23" 16 19 "Cheilostomata" "Fenestrulina" "reticulata" 20 "Cheilostomata" "Fenestrulina" "reticulata" "SO"
"1195" "Cook Strait" "1" "KAH_1206_29" 48 40 "Cheilostomata" "Fenestrulina" "reticulata" 3 "Cheilostomata" "Fenestrulina" "reticulata" "SO"
"1196" "Cook Strait" "1" "KAH_1206_24" 21 21 "Cheilostomata" "Fenestrulina" "sp. 1" 20 "Cheilostomata" "Fenestrulina" "reticulata" "SO"
"1198" "Cook Strait" "1" "KAH_1206_29" 15 13 "Cheilostomata" "Fenestrulina" "sp. 1" 14 "Cheilostomata" "Fenestrulina" "reticulata" "SO"
"1199" "Cook Strait" "6" "TQI_1201_29" 27 24 "Cheilostomata" "Figularia" "carinata" 25 "Cheilostomata" "Fenestrulina" "reticulata" "W"
"1200" "Cook Strait" "4" "KAH_1206_23" 11 13 "Cheilostomata" "Figularia" "carinata" 12 "Cheilostomata" "Fenestrulina" "reticulata" "SO"
"1201" "Cook Strait" "3" "KAH_1206_04" 8 12 "Cheilostomata" "Figularia" "carinata" 10 "Cheilostomata" "Fenestrulina" "reticulata" "W"
"1203" "Cook Strait" "11" "TQI_1201_29" 22 19 "Cheilostomata" "Filaguria" "huttoni" 14 "Cheilostomata" "Fenestrulina" "reticulata" "W"
"1204" "Cook Strait" "2" "KAH_1206_12" 50 56 "Cheilostomata" "Filaguria" "huttoni" 57 "Cheilostomata" "Fenestrulina" "reticulata" "W"
"1205" "Cook Strait" "4" "TQI_1201_25" 4 9 "Cheilostomata" "Hemismittoidea" "hexaspinosa" 7 "Cheilostomata" "Fenestrulina" "reticulata" "SO"
"1206" "Cook Strait" "1" "KAH_1206_29" 51 42 "Cheilostomata" "Hippomenella" "vellicata" 40 "Cheilostomata" "Fenestrulina" "reticulata" "W"
"1207" "Cook Strait" "1" "KAH_1206_29" 53 42 "Cheilostomata" "Hippomenella" "vellicata" 3 "Cheilostomata" "Fenestrulina" "reticulata" "W"
"1228" "Cook Strait" "3" "KAH_1206_23" 16 15 "Cheilostomata" "Macropora" "levinseni" 14 "Cheilostomata" "Fenestrulina" "reticulata" "F"
"1232" "Cook Strait" "1" "KAH_1206_16" 1 1 "Cheilostomata" "Micropora" "sp." 2 "Cheilostomata" "Fenestrulina" "reticulata" "SO"
"1233" "Cook Strait" "1" "KAH_1206_17" 19 19 "Cheilostomata" "Micropora" "sp." 18 "Cheilostomata" "Fenestrulina" "reticulata" "SO"
"1234" "Cook Strait" "3" "TQI_1201_25" 1 1 "Cheilostomata" "Micropora" "sp." 2 "Cheilostomata" "Fenestrulina" "reticulata" "W"
"1235" "Cook Strait" "2" "KAH_1206_12" 6 8 "Cheilostomata" "Micropora" "sp." 7 "Cheilostomata" "Fenestrulina" "reticulata" "SO"
"1236" "Cook Strait" "7" "KAH_1206_01" 36 33 "Cheilostomata" "Micropora" "sp." 32 "Cheilostomata" "Fenestrulina" "reticulata" "SO"
"1238" "Cook Strait" "1" "TQI_1201_25" 10 9 "Cheilostomata" "Microporella" "agonistes" 10 "Cheilostomata" "Fenestrulina" "reticulata" "W"
"1239" "Cook Strait" "5" "KAH_1206_09" 30 35 "Cheilostomata" "Microporella" "agonistes" 34 "Cheilostomata" "Fenestrulina" "reticulata" "SO"
"1240" "Cook Strait" "1" "TQI_1201_29" 22 18 "Cheilostomata" "Microporella" "discors" 17 "Cheilostomata" "Fenestrulina" "reticulata" "W"
"1242" "Cook Strait" "3" "TQI_1201_29" 3 5 "Cheilostomata" "Microporella" "discors" 4 "Cheilostomata" "Fenestrulina" "reticulata" "SO"
"1243" "Cook Strait" "5" "TQI_1201_29" 59 50 "Cheilostomata" "Microporella" "discors" 51 "Cheilostomata" "Fenestrulina" "reticulata" "W"
"1244" "Cook Strait" "2" "KAH_1206_12" 1 1 "Cheilostomata" "Microporella" "discors" 2 "Cheilostomata" "Fenestrulina" "reticulata" "W"
"1245" "Cook Strait" "6" "KAH_1206_12" 39 32 "Cheilostomata" "Microporella" "discors" 31 "Cheilostomata" "Fenestrulina" "reticulata" "SO"
"1247" "Cook Strait" "1" "KAH_1206_16" 5 7 "Cheilostomata" "Microporella" "speculum" 9 "Cheilostomata" "Fenestrulina" "reticulata" "SO"
"1248" "Cook Strait" "4" "KAH_1206_24" 6 4 "Cheilostomata" "Microporella" "speculum" 5 "Cheilostomata" "Fenestrulina" "reticulata" "SO"
"1250" "Cook Strait" "7" "KAH_1206_01" 35 31 "Cheilostomata" "Opaeophora" "lepida" 32 "Cheilostomata" "Fenestrulina" "reticulata" "R"
"1251" "Cook Strait" "2" "KAH_1206_29" 17 13 "Cheilostomata" "Opaeophora" "lepida" 14 "Cheilostomata" "Fenestrulina" "reticulata" "SO"
"1252" "Cook Strait" "5" "TQI_1201_29" 61 52 "Cheilostomata" "Parkermavella" "punctigera" 51 "Cheilostomata" "Fenestrulina" "reticulata" "F"
"1255" "Cook Strait" "3" "KAH_1206_29" 25 24 "Cheilostomata" "Parkermavella" "punctigera" 27 "Cheilostomata" "Fenestrulina" "reticulata" "SO"
"1258" "Cook Strait" "5" "TQI_1201_29" 62 53 "Cheilostomata" "Rhynchozoon" "sp." 51 "Cheilostomata" "Fenestrulina" "reticulata" "F"
"1259" "Cook Strait" "10" "TQI_1201_29" 28 21 "Cheilostomata" "Rhynchozoon" "sp." 20 "Cheilostomata" "Fenestrulina" "reticulata" "W"
"1260" "Cook Strait" "4" "KAH_1206_09" 8 11 "Cheilostomata" "Rhynchozoon" "sp." 9 "Cheilostomata" "Fenestrulina" "reticulata" "W"
"1261" "Cook Strait" "3" "KAH_1206_29" 17 16 "Cheilostomata" "Rhynchozoon" "sp." 17 "Cheilostomata" "Fenestrulina" "reticulata" "W"
"1262" "Cook Strait" "5" "KAH_1206_29" 6 6 "Cheilostomata" "Rhynchozoon" "sp." 8 "Cheilostomata" "Fenestrulina" "reticulata" "W"
"1263" "Cook Strait" "5" "KAH_1206_29" 21 24 "Cheilostomata" "Rhynchozoon" "sp." 22 "Cheilostomata" "Fenestrulina" "reticulata" "SO"
"1265" "Cook Strait" "3" "KAH_1206_04" 10 14 "Cheilostomata" "Smittoidea" "cf. discoveriae" 10 "Cheilostomata" "Fenestrulina" "reticulata" "W"
"1266" "Cook Strait" "4" "KAH_1206_12" 5 6 "Cheilostomata" "Smittoidea" "cf. discoveriae" 5 "Cheilostomata" "Fenestrulina" "reticulata" "W"
"1268" "Cook Strait" "11" "TQI_1201_29" 16 15 "Cheilostomata" "und." "und." 14 "Cheilostomata" "Fenestrulina" "reticulata" "W"
"1269" "Cook Strait" "1" "TQI_1201_20" 19 15 "Cheilostomata" "Valdemunitella" "valdemunita" 14 "Cheilostomata" "Fenestrulina" "reticulata" "W"
"1271" "Cook Strait" "4" "KAH_1206_09" 7 10 "Cheilostomata" "Valdemunitella" "valdemunita" 9 "Cheilostomata" "Fenestrulina" "reticulata" "W"
"1272" "Cook Strait" "1" "KAH_1206_29" 7 7 "Cheilostomata" "Valdemunitella" "valdemunita" 3 "Cheilostomata" "Fenestrulina" "reticulata" "SO"
"1274" "Cook Strait" "1" "KAH_1206_24" 29 29 "Cheilostomata" "Calloporina" "angustipora" 26 "Cheilostomata" "Fenestrulina" "sp. 1" "W"
"1275" "Cook Strait" "6" "TQI_1201_29" 33 30 "Cheilostomata" "Crepidacantha" "crinispina" 31 "Cheilostomata" "Fenestrulina" "sp. 1" "W"
"1276" "Cook Strait" "1" "KAH_1206_24" 28 27 "Cheilostomata" "Crepidacantha" "crinispina" 26 "Cheilostomata" "Fenestrulina" "sp. 1" "SO"
"1277" "Cook Strait" "1" "KAH_1206_24" 30 30 "Cheilostomata" "Crepidacantha" "crinispina" 26 "Cheilostomata" "Fenestrulina" "sp. 1" "SO"
"1278" "Cook Strait" "5" "KAH_1206_01" 22 20 "Cheilostomata" "Crepidacantha" "crinispina" 19 "Cheilostomata" "Fenestrulina" "sp. 1" "W"
"1279" "Cook Strait" "8" "KAH_1206_29" 1 1 "Cheilostomata" "Escharoides" "excavata" 2 "Cheilostomata" "Fenestrulina" "sp. 1" "SO"
"1280" "Cook Strait" "7" "KAH_1206_01" 39 36 "Cheilostomata" "Eurystomella" "biperforata" 37 "Cheilostomata" "Fenestrulina" "sp. 1" "W"
"1281" "Cook Strait" "5" "TQI_1201_29" 3 5 "Cheilostomata" "Exochella" "conjuncta" 6 "Cheilostomata" "Fenestrulina" "sp. 1" "F"
"1282" "Cook Strait" "5" "TQI_1201_29" 6 4 "Cheilostomata" "Exochella" "conjuncta" 6 "Cheilostomata" "Fenestrulina" "sp. 1" "W"
"1283" "Cook Strait" "1" "TQI_1201_58" 1 1 "Cheilostomata" "Fenestrulina" "sp. 1" 2 "Cheilostomata" "Fenestrulina" "sp. 1" "W"
"1284" "Cook Strait" "1" "TQI_1201_58" 2 2 "Cheilostomata" "Fenestrulina" "sp. 1" 3 "Cheilostomata" "Fenestrulina" "sp. 1" "SO"
"1285" "Cook Strait" "1" "TQI_1201_58" 3 3 "Cheilostomata" "Fenestrulina" "sp. 1" 4 "Cheilostomata" "Fenestrulina" "sp. 1" "SO"
"1286" "Cook Strait" "1" "TQI_1201_58" 4 5 "Cheilostomata" "Fenestrulina" "sp. 1" 7 "Cheilostomata" "Fenestrulina" "sp. 1" "W"
"1287" "Cook Strait" "1" "TQI_1201_58" 5 6 "Cheilostomata" "Fenestrulina" "sp. 1" 7 "Cheilostomata" "Fenestrulina" "sp. 1" "SO"
"1288" "Cook Strait" "1" "TQI_1201_58" 6 4 "Cheilostomata" "Fenestrulina" "sp. 1" 5 "Cheilostomata" "Fenestrulina" "sp. 1" "SO"
"1289" "Cook Strait" "1" "TQI_1201_58" 7 8 "Cheilostomata" "Fenestrulina" "sp. 1" 9 "Cheilostomata" "Fenestrulina" "sp. 1" "SO"
"1292" "Cook Strait" "1" "KAH_1206_24" 24 18 "Cheilostomata" "Micropora" "sp." 17 "Cheilostomata" "Fenestrulina" "sp. 1" "SO"
"1293" "Cook Strait" "8" "KAH_1206_29" 2 3 "Cheilostomata" "Mollia" "amoena" 2 "Cheilostomata" "Fenestrulina" "sp. 1" "SO"
"1295" "Cook Strait" "5" "TQI_1201_29" 9 7 "Cheilostomata" "Rhynchozoon" "sp." 6 "Cheilostomata" "Fenestrulina" "sp. 1" "W"
"1296" "Cook Strait" "2" "KAH_1206_12" 17 21 "Cheilostomata" "Rhynchozoon" "sp." 20 "Cheilostomata" "Fenestrulina" "sp. 1" "W"
"1300" "Cook Strait" "10" "TQI_1201_29" 17 15 "Cheilostomata" "Crepidacantha" "crinispina" 13 "Cheilostomata" "Figularia" "carinata" "SO"
"1304" "Cook Strait" "3" "KAH_1206_29" 5 6 "Cheilostomata" "Crepidacantha" "crinispina" 4 "Cheilostomata" "Figularia" "carinata" "W"
"1305" "Cook Strait" "3" "KAH_1206_29" 7 9 "Cheilostomata" "Crepidacantha" "crinispina" 7 "Cheilostomata" "Figularia" "carinata" "F"
"1306" "Cook Strait" "1" "TQI_1201_29" 14 17 "Cheilostomata" "Escharoides" "excavata" 14 "Cheilostomata" "Figularia" "carinata" "W"
"1307" "Cook Strait" "3" "KAH_1206_01" 26 27 "Cheilostomata" "Escharoides" "excavata" 2 "Cheilostomata" "Figularia" "carinata" "W"
"1314" "Cook Strait" "10" "TQI_1201_29" 26 20 "Cheilostomata" "Fenestrulina" "reticulata" 17 "Cheilostomata" "Figularia" "carinata" "SO"
"1316" "Cook Strait" "1" "KAH_1206_24" 20 20 "Cheilostomata" "Fenestrulina" "reticulata" 18 "Cheilostomata" "Figularia" "carinata" "SO"
"1317" "Cook Strait" "10" "TQI_1201_29" 14 13 "Cheilostomata" "Figularia" "carinata" 10 "Cheilostomata" "Figularia" "carinata" "SO"
"1318" "Cook Strait" "10" "TQI_1201_29" 23 10 "Cheilostomata" "Figularia" "carinata" 17 "Cheilostomata" "Figularia" "carinata" "SO"
"1319" "Cook Strait" "2" "KAH_1206_18" 1 2 "Cheilostomata" "Figularia" "carinata" 3 "Cheilostomata" "Figularia" "carinata" "SO"
"1320" "Cook Strait" "1" "KAH_1206_23" 3 2 "Cheilostomata" "Figularia" "carinata" 3 "Cheilostomata" "Figularia" "carinata" "SO"
"1321" "Cook Strait" "5" "KAH_1206_04" 8 6 "Cheilostomata" "Figularia" "carinata" 8 "Cheilostomata" "Figularia" "carinata" "SO"
"1322" "Cook Strait" "5" "KAH_1206_04" 18 11 "Cheilostomata" "Figularia" "carinata" 12 "Cheilostomata" "Figularia" "carinata" "SO"
"1323" "Cook Strait" "5" "KAH_1206_04" 19 12 "Cheilostomata" "Figularia" "carinata" 8 "Cheilostomata" "Figularia" "carinata" "W"
"1326" "Cook Strait" "1" "KAH_1206_01" 3 5 "Cheilostomata" "Figularia" "carinata" 4 "Cheilostomata" "Figularia" "carinata" "SO"
"1327" "Cook Strait" "1" "KAH_1206_01" 4 6 "Cheilostomata" "Figularia" "carinata" 4 "Cheilostomata" "Figularia" "carinata" "SO"
"1328" "Cook Strait" "1" "KAH_1206_01" 5 6 "Cheilostomata" "Figularia" "carinata" 7 "Cheilostomata" "Figularia" "carinata" "SO"
"1329" "Cook Strait" "1" "KAH_1206_01" 11 13 "Cheilostomata" "Figularia" "carinata" 14 "Cheilostomata" "Figularia" "carinata" "SO"
"1331" "Cook Strait" "3" "KAH_1206_01" 27 28 "Cheilostomata" "Filaguria" "huttoni" 2 "Cheilostomata" "Figularia" "carinata" "W"
"1336" "Cook Strait" "1" "KAH_1206_23" 5 5 "Cheilostomata" "Macropora" "levinseni" 3 "Cheilostomata" "Figularia" "carinata" "SO"
"1338" "Cook Strait" "4" "KAH_1206_23" 3 4 "Cheilostomata" "Macropora" "levinseni" 3 "Cheilostomata" "Figularia" "carinata" "SO"
"1339" "Cook Strait" "3" "KAH_1206_04" 7 7 "Cheilostomata" "Macropora" "levinseni" 5 "Cheilostomata" "Figularia" "carinata" "W"
"1341" "Cook Strait" "1" "KAH_1206_01" 12 16 "Cheilostomata" "Macropora" "levinseni" 14 "Cheilostomata" "Figularia" "carinata" "R"
"1343" "Cook Strait" "6" "TQI_1201_29" 6 6 "Cheilostomata" "Micropora" "sp." 5 "Cheilostomata" "Figularia" "carinata" "W"
"1344" "Cook Strait" "6" "TQI_1201_29" 22 17 "Cheilostomata" "Micropora" "sp." 18 "Cheilostomata" "Figularia" "carinata" "W"
"1346" "Cook Strait" "2" "KAH_1206_18" 8 10 "Cheilostomata" "Micropora" "sp." 9 "Cheilostomata" "Figularia" "carinata" "SO"
"1348" "Cook Strait" "4" "KAH_1206_23" 13 15 "Cheilostomata" "Micropora" "sp." 13 "Cheilostomata" "Figularia" "carinata" "SO"
"1350" "Cook Strait" "4" "KAH_1206_01" 1 2 "Cheilostomata" "Micropora" "sp." 1 "Cheilostomata" "Figularia" "carinata" "F"
"1354" "Cook Strait" "5" "KAH_1206_04" 12 15 "Cheilostomata" "Microporella" "agonistes" 8 "Cheilostomata" "Figularia" "carinata" "R"
"1360" "Cook Strait" "2" "KAH_1206_18" 2 1 "Cheilostomata" "Mollia" "amoena" 2 "Cheilostomata" "Figularia" "carinata" "W"
"1361" "Cook Strait" "1" "KAH_1206_23" 1 1 "Cheilostomata" "Mollia" "amoena" 2 "Cheilostomata" "Figularia" "carinata" "W"
"1362" "Cook Strait" "3" "KAH_1206_29" 13 12 "Cheilostomata" "Opaeophora" "lepida" 4 "Cheilostomata" "Figularia" "carinata" "W"
"1363" "Cook Strait" "6" "TQI_1201_29" 17 13 "Cheilostomata" "Rhynchozoon" "sp." 12 "Cheilostomata" "Figularia" "carinata" "SO"
"1365" "Cook Strait" "3" "KAH_1206_29" 9 10 "Cheilostomata" "Rhynchozoon" "sp." 4 "Cheilostomata" "Figularia" "carinata" "F"
"1367" "Cook Strait" "3" "KAH_1206_29" 28 25 "Cheilostomata" "Schizosmittina" "sp." 26 "Cheilostomata" "Figularia" "carinata" "W"
"1370" "Cook Strait" "1" "KAH_1206_01" 8 9 "Cheilostomata" "Valdemunitella" "valdemunita" 11 "Cheilostomata" "Figularia" "carinata" "W"
"1372" "Cook Strait" "1" "KAH_1206_01" 10 12 "Cheilostomata" "Valdemunitella" "valdemunita" 13 "Cheilostomata" "Figularia" "carinata" "W"
"1373" "Cook Strait" "3" "KAH_1206_01" 1 1 "Cheilostomata" "Valdemunitella" "valdemunita" 2 "Cheilostomata" "Figularia" "carinata" "R"
"1374" "Cook Strait" "4" "KAH_1206_01" 2 3 "Cheilostomata" "Valdemunitella" "valdemunita" 1 "Cheilostomata" "Figularia" "carinata" "W"
"1375" "Cook Strait" "3" "KAH_1206_29" 6 8 "Cheilostomata" "Valdemunitella" "valdemunita" 7 "Cheilostomata" "Figularia" "carinata" "W"
"1378" "Cook Strait" "1" "KAH_1206_29" 28 25 "Cheilostomata" "Bitectipora" "rostrata" 24 "Cheilostomata" "Filaguria" "huttoni" "SO"
"1386" "Cook Strait" "1" "KAH_1206_21" 4 8 "Cheilostomata" "Crepidacantha" "crinispina" 9 "Cheilostomata" "Filaguria" "huttoni" "W"
"1387" "Cook Strait" "2" "KAH_1206_04" 39 38 "Cheilostomata" "Crepidacantha" "crinispina" 36 "Cheilostomata" "Filaguria" "huttoni" "R"
"1391" "Cook Strait" "9" "KAH_1206_09" 9 9 "Cheilostomata" "Escharella" "spinosissima" 8 "Cheilostomata" "Filaguria" "huttoni" "SO"
"1394" "Cook Strait" "4" "KAH_1206_12" 16 19 "Cheilostomata" "Escharoides" "angela" 18 "Cheilostomata" "Filaguria" "huttoni" "W"
"1396" "Cook Strait" "2" "KAH_1206_04" 9 9 "Cheilostomata" "Escharoides" "excavata" 8 "Cheilostomata" "Filaguria" "huttoni" "W"
"1397" "Cook Strait" "1" "KAH_1206_09" 42 37 "Cheilostomata" "Escharoides" "excavata" 38 "Cheilostomata" "Filaguria" "huttoni" "W"
"1398" "Cook Strait" "2" "KAH_1206_29" 5 2 "Cheilostomata" "Escharoides" "excavata" 3 "Cheilostomata" "Filaguria" "huttoni" "W"
"1402" "Cook Strait" "5" "KAH_1206_04" 5 5 "Cheilostomata" "Figularia" "carinata" 2 "Cheilostomata" "Filaguria" "huttoni" "W"
"1403" "Cook Strait" "9" "KAH_1206_09" 4 4 "Cheilostomata" "Filaguria" "huttoni" 3 "Cheilostomata" "Filaguria" "huttoni" "SO"
"1404" "Cook Strait" "9" "KAH_1206_09" 8 8 "Cheilostomata" "Filaguria" "huttoni" 4 "Cheilostomata" "Filaguria" "huttoni" "SO"
"1405" "Cook Strait" "1" "KAH_1206_29" 52 42 "Cheilostomata" "Hippomenella" "vellicata" 1 "Cheilostomata" "Filaguria" "huttoni" "SO"
"1410" "Cook Strait" "5" "KAH_1206_04" 1 1 "Cheilostomata" "Macropora" "levinseni" 2 "Cheilostomata" "Filaguria" "huttoni" "W"
"1418" "Cook Strait" "9" "TQI_1201_29" 10 13 "Cheilostomata" "Prenantia" "firmata" 12 "Cheilostomata" "Filaguria" "huttoni" "W"
"1419" "Cook Strait" "3" "KAH_1206_09" 1 1 "Cheilostomata" "Rhynchozoon" "sp." 2 "Cheilostomata" "Filaguria" "huttoni" "SO"
"1423" "Cook Strait" "12" "TQI_1201_29" 3 4 "Cheilostomata" "Valdemunitella" "valdemunita" 1 "Cheilostomata" "Filaguria" "huttoni" "SO"
"1424" "Cook Strait" "3" "KAH_1206_12" 21 18 "Cheilostomata" "Valdemunitella" "valdemunita" 17 "Cheilostomata" "Filaguria" "huttoni" "W"
"1425" "Cook Strait" "1" "KAH_1206_04" 42 36 "Cheilostomata" "Crepidacantha" "crinispina" 35 "Cheilostomata" "Hemismittoidea" "hexaspinosa" "W"
"1430" "Cook Strait" "11" "KAH_1206_29" 17 20 "Cheilostomata" "Parkermavella" "punctigera" 18 "Cheilostomata" "Hippomenella" "vellicata" "W"
"1733" "Cook Strait" "8" "KAH_1206_29" 7 9 "Cheilostomata" "Aimulosia" "marsupium" 10 "Cheilostomata" "Macropora" "levinseni" "W"
"1734" "Cook Strait" "1" "TQI_1201_29" 12 11 "Cheilostomata" "Arachnopusia" "unicornis" 1 "Cheilostomata" "Macropora" "levinseni" "SO"
"1737" "Cook Strait" "1" "TQI_1201_29" 1 2 "Cheilostomata" "Bitectipora" "rostrata" 1 "Cheilostomata" "Macropora" "levinseni" "W"
"1739" "Cook Strait" "1" "TQI_1201_20" 8 6 "Cheilostomata" "Bitectipora" "rostrata" 3 "Cheilostomata" "Macropora" "levinseni" "SO"
"1740" "Cook Strait" "1" "KAH_1206_01" 8 10 "Cheilostomata" "Bitectipora" "rostrata" 3 "Cheilostomata" "Macropora" "levinseni" "F"
"1741" "Cook Strait" "8" "KAH_1206_01" 18 16 "Cheilostomata" "Bitectipora" "rostrata" 1 "Cheilostomata" "Macropora" "levinseni" "W"
"1742" "Cook Strait" "5" "KAH_1206_29" 3 2 "Cheilostomata" "Bitectipora" "rostrata" 4 "Cheilostomata" "Macropora" "levinseni" "W"
"1743" "Cook Strait" "2" "KAH_1206_01" 56 46 "Cheilostomata" "Buffonellaria" "cf. biavicularis" 41 "Cheilostomata" "Macropora" "levinseni" "W"
"1751" "Cook Strait" "3" "KAH_1206_01" 4 4 "Cheilostomata" "Celleporina" "sinuata" 3 "Cheilostomata" "Macropora" "levinseni" "F"
"1753" "Cook Strait" "1" "TQI_1201_29" 33 32 "Cheilostomata" "Celleporina" "sp." 3 "Cheilostomata" "Macropora" "levinseni" "F"
"1754" "Cook Strait" "1" "TQI_1201_29" 10 10 "Cheilostomata" "Celleporina" "sp." 1 "Cheilostomata" "Macropora" "levinseni" "F"
"1757" "Cook Strait" "1" "KAH_1206_09" 32 26 "Cheilostomata" "Celleporina" "sp." 8 "Cheilostomata" "Macropora" "levinseni" "F"
"1758" "Cook Strait" "1" "KAH_1206_03" 9 10 "Cheilostomata" "Chiastosella" "cf. watersi" 1 "Cheilostomata" "Macropora" "levinseni" "R"
"1760" "Cook Strait" "1" "TQI_1201_29" 24 27 "Cheilostomata" "Crepidacantha" "crinispina" 3 "Cheilostomata" "Macropora" "levinseni" "F"
"1761" "Cook Strait" "1" "TQI_1201_29" 5 6 "Cheilostomata" "Crepidacantha" "crinispina" 1 "Cheilostomata" "Macropora" "levinseni" "F"
"1763" "Cook Strait" "11" "TQI_1201_29" 2 3 "Cheilostomata" "Crepidacantha" "crinispina" 1 "Cheilostomata" "Macropora" "levinseni" "SO"
"1764" "Cook Strait" "1" "KAH_1206_16" 35 29 "Cheilostomata" "Crepidacantha" "crinispina" 28 "Cheilostomata" "Macropora" "levinseni" "SO"
"1765" "Cook Strait" "1" "KAH_1206_18" 7 6 "Cheilostomata" "Crepidacantha" "crinispina" 3 "Cheilostomata" "Macropora" "levinseni" "SO"
"1767" "Cook Strait" "4" "TQI_1201_25" 6 13 "Cheilostomata" "Crepidacantha" "crinispina" 12 "Cheilostomata" "Macropora" "levinseni" "SO"
"1771" "Cook Strait" "3" "KAH_1206_04" 15 14 "Cheilostomata" "Crepidacantha" "crinispina" 7 "Cheilostomata" "Macropora" "levinseni" "F"
"1774" "Cook Strait" "1" "KAH_1206_09" 16 14 "Cheilostomata" "Crepidacantha" "crinispina" 8 "Cheilostomata" "Macropora" "levinseni" "F"
"1775" "Cook Strait" "1" "KAH_1206_09" 23 19 "Cheilostomata" "Crepidacantha" "crinispina" 8 "Cheilostomata" "Macropora" "levinseni" "F"
"1776" "Cook Strait" "1" "KAH_1206_09" 51 50 "Cheilostomata" "Crepidacantha" "crinispina" 8 "Cheilostomata" "Macropora" "levinseni" "W"
"1777" "Cook Strait" "1" "KAH_1206_01" 13 15 "Cheilostomata" "Crepidacantha" "crinispina" 3 "Cheilostomata" "Macropora" "levinseni" "SO"
"1779" "Cook Strait" "9" "KAH_1206_29" 11 17 "Cheilostomata" "Crepidacantha" "crinispina" 15 "Cheilostomata" "Macropora" "levinseni" "SO"
"1782" "Cook Strait" "4" "KAH_1206_23" 4 5 "Cheilostomata" "Escharoides" "angela" 4 "Cheilostomata" "Macropora" "levinseni" "W"
"1787" "Cook Strait" "4" "KAH_1206_24" 12 10 "Cheilostomata" "Escharoides" "excavata" 1 "Cheilostomata" "Macropora" "levinseni" "W"
"1790" "Cook Strait" "1" "KAH_1206_09" 29 24 "Cheilostomata" "Escharoides" "excavata" 8 "Cheilostomata" "Macropora" "levinseni" "F"
"1791" "Cook Strait" "3" "KAH_1206_01" 6 5 "Cheilostomata" "Escharoides" "excavata" 7 "Cheilostomata" "Macropora" "levinseni" "W"
"1796" "Cook Strait" "5" "TQI_1201_29" 15 4 "Cheilostomata" "Exochella" "conjuncta" 8 "Cheilostomata" "Macropora" "levinseni" "W"
"1799" "Cook Strait" "2" "KAH_1206_01" 28 21 "Cheilostomata" "Exochella" "conjuncta" 16 "Cheilostomata" "Macropora" "levinseni" "W"
"1800" "Cook Strait" "2" "KAH_1206_01" 38 29 "Cheilostomata" "Exochella" "conjuncta" 16 "Cheilostomata" "Macropora" "levinseni" "F"
"1804" "Cook Strait" "6" "TQI_1201_29" 11 10 "Cheilostomata" "Fenestrulina" "reticulata" 1 "Cheilostomata" "Macropora" "levinseni" "F"
"1806" "Cook Strait" "3" "KAH_1206_04" 12 19 "Cheilostomata" "Fenestrulina" "reticulata" 15 "Cheilostomata" "Macropora" "levinseni" "F"
"1807" "Cook Strait" "1" "KAH_1206_09" 22 18 "Cheilostomata" "Fenestrulina" "reticulata" 8 "Cheilostomata" "Macropora" "levinseni" "F"
"1808" "Cook Strait" "2" "KAH_1206_01" 25 20 "Cheilostomata" "Fenestrulina" "reticulata" 16 "Cheilostomata" "Macropora" "levinseni" "W"
"1809" "Cook Strait" "6" "TQI_1201_29" 4 5 "Cheilostomata" "Figularia" "carinata" 1 "Cheilostomata" "Macropora" "levinseni" "W"
"1810" "Cook Strait" "6" "TQI_1201_29" 15 12 "Cheilostomata" "Figularia" "carinata" 1 "Cheilostomata" "Macropora" "levinseni" "W"
"1812" "Cook Strait" "4" "KAH_1206_23" 2 3 "Cheilostomata" "Figularia" "carinata" 1 "Cheilostomata" "Macropora" "levinseni" "SO"
"1814" "Cook Strait" "5" "KAH_1206_04" 7 8 "Cheilostomata" "Figularia" "carinata" 7 "Cheilostomata" "Macropora" "levinseni" "SO"
"1818" "Cook Strait" "2" "KAH_1206_01" 24 19 "Cheilostomata" "Figularia" "carinata" 16 "Cheilostomata" "Macropora" "levinseni" "W"
"1819" "Cook Strait" "3" "KAH_1206_01" 24 24 "Cheilostomata" "Figularia" "carinata" 23 "Cheilostomata" "Macropora" "levinseni" "W"
"1820" "Cook Strait" "2" "KAH_1206_03" 4 4 "Cheilostomata" "Filaguria" "huttoni" 1 "Cheilostomata" "Macropora" "levinseni" "SO"
"1821" "Cook Strait" "3" "KAH_1206_01" 28 28 "Cheilostomata" "Filaguria" "huttoni" 3 "Cheilostomata" "Macropora" "levinseni" "W"
"1823" "Cook Strait" "3" "KAH_1206_04" 12 11 "Cheilostomata" "Hippothoa" "flagellum" 7 "Cheilostomata" "Macropora" "levinseni" "F"
"1824" "Cook Strait" "3" "KAH_1206_01" 19 19 "Cheilostomata" "Hippothoa" "flagellum" 13 "Cheilostomata" "Macropora" "levinseni" "F"
"1860" "Cook Strait" "6" "TQI_1201_29" 21 16 "Cheilostomata" "Macropora" "levinseni" 1 "Cheilostomata" "Macropora" "levinseni" "W"
"1862" "Cook Strait" "3" "KAH_1206_01" 23 23 "Cheilostomata" "Macropora" "levinseni" 13 "Cheilostomata" "Macropora" "levinseni" "SO"
"1863" "Cook Strait" "8" "KAH_1206_01" 23 25 "Cheilostomata" "Macropora" "levinseni" 1 "Cheilostomata" "Macropora" "levinseni" "F"
"1864" "Cook Strait" "7" "KAH_1206_29" 1 2 "Cheilostomata" "Macropora" "levinseni" 1 "Cheilostomata" "Macropora" "levinseni" "F"
"1866" "Cook Strait" "8" "KAH_1206_01" 6 6 "Cheilostomata" "Micropora" "mortenseni" 1 "Cheilostomata" "Macropora" "levinseni" "SO"
"1867" "Cook Strait" "8" "KAH_1206_01" 10 9 "Cheilostomata" "Micropora" "mortenseni" 1 "Cheilostomata" "Macropora" "levinseni" "SO"
"1868" "Cook Strait" "1" "TQI_1201_29" 9 9 "Cheilostomata" "Micropora" "sp." 1 "Cheilostomata" "Macropora" "levinseni" "F"
"1869" "Cook Strait" "6" "TQI_1201_29" 5 6 "Cheilostomata" "Micropora" "sp." 1 "Cheilostomata" "Macropora" "levinseni" "F"
"1874" "Cook Strait" "1" "KAH_1206_17" 20 20 "Cheilostomata" "Micropora" "sp." 22 "Cheilostomata" "Macropora" "levinseni" "W"
"1877" "Cook Strait" "3" "KAH_1206_24" 9 10 "Cheilostomata" "Micropora" "sp." 1 "Cheilostomata" "Macropora" "levinseni" "R"
"1878" "Cook Strait" "1" "KAH_1206_23" 14 11 "Cheilostomata" "Micropora" "sp." 10 "Cheilostomata" "Macropora" "levinseni" "W"
"1884" "Cook Strait" "3" "KAH_1206_04" 14 13 "Cheilostomata" "Micropora" "sp." 7 "Cheilostomata" "Macropora" "levinseni" "F"
"1885" "Cook Strait" "2" "KAH_1206_01" 34 26 "Cheilostomata" "Micropora" "sp." 16 "Cheilostomata" "Macropora" "levinseni" "F"
"1887" "Cook Strait" "8" "KAH_1206_29" 8 11 "Cheilostomata" "Micropora" "sp." 10 "Cheilostomata" "Macropora" "levinseni" "SO"
"1891" "Cook Strait" "3" "KAH_1206_04" 11 10 "Cheilostomata" "Microporella" "agonistes" 7 "Cheilostomata" "Macropora" "levinseni" "F"
"1892" "Cook Strait" "3" "KAH_1206_04" 13 12 "Cheilostomata" "Microporella" "agonistes" 7 "Cheilostomata" "Macropora" "levinseni" "F"
"1893" "Cook Strait" "1" "KAH_1206_09" 28 23 "Cheilostomata" "Microporella" "agonistes" 8 "Cheilostomata" "Macropora" "levinseni" "F"
"1894" "Cook Strait" "1" "KAH_1206_09" 30 25 "Cheilostomata" "Microporella" "agonistes" 8 "Cheilostomata" "Macropora" "levinseni" "F"
"1895" "Cook Strait" "1" "KAH_1206_01" 13 17 "Cheilostomata" "Microporella" "agonistes" 16 "Cheilostomata" "Macropora" "levinseni" "F"
"1896" "Cook Strait" "2" "KAH_1206_01" 21 17 "Cheilostomata" "Microporella" "agonistes" 16 "Cheilostomata" "Macropora" "levinseni" "W"
"1897" "Cook Strait" "2" "KAH_1206_01" 31 24 "Cheilostomata" "Microporella" "agonistes" 16 "Cheilostomata" "Macropora" "levinseni" "F"
"1899" "Cook Strait" "3" "KAH_1206_01" 15 14 "Cheilostomata" "Microporella" "agonistes" 13 "Cheilostomata" "Macropora" "levinseni" "W"
"1900" "Cook Strait" "3" "KAH_1206_01" 18 17 "Cheilostomata" "Microporella" "agonistes" 13 "Cheilostomata" "Macropora" "levinseni" "W"
"1901" "Cook Strait" "8" "KAH_1206_01" 24 26 "Cheilostomata" "Microporella" "agonistes" 1 "Cheilostomata" "Macropora" "levinseni" "R"
"1902" "Cook Strait" "1" "KAH_1206_29" 10 10 "Cheilostomata" "Microporella" "agonistes" 6 "Cheilostomata" "Macropora" "levinseni" "W"
"1905" "Cook Strait" "7" "KAH_1206_29" 13 10 "Cheilostomata" "Microporella" "agonistes" 1 "Cheilostomata" "Macropora" "levinseni" "SO"
"1909" "Cook Strait" "5" "TQI_1201_29" 16 9 "Cheilostomata" "Microporella" "discors" 8 "Cheilostomata" "Macropora" "levinseni" "W"
"1910" "Cook Strait" "5" "TQI_1201_29" 19 12 "Cheilostomata" "Microporella" "discors" 8 "Cheilostomata" "Macropora" "levinseni" "W"
"1911" "Cook Strait" "1" "KAH_1206_09" 12 10 "Cheilostomata" "Microporella" "discors" 8 "Cheilostomata" "Macropora" "levinseni" "F"
"1912" "Cook Strait" "9" "KAH_1206_12" 5 6 "Cheilostomata" "Microporella" "discors" 7 "Cheilostomata" "Macropora" "levinseni" "W"
"1914" "Cook Strait" "6" "TQI_1201_29" 10 9 "Cheilostomata" "Microporella" "speculum" 1 "Cheilostomata" "Macropora" "levinseni" "F"
"1917" "Cook Strait" "11" "TQI_1201_29" 1 2 "Cheilostomata" "Microporella" "speculum" 1 "Cheilostomata" "Macropora" "levinseni" "F"
"1925" "Cook Strait" "1" "KAH_1206_01" 17 21 "Cheilostomata" "Microporella" "speculum" 16 "Cheilostomata" "Macropora" "levinseni" "F"
"1929" "Cook Strait" "5" "TQI_1201_29" 18 11 "Cheilostomata" "Mollia" "amoena" 8 "Cheilostomata" "Macropora" "levinseni" "SO"
"1932" "Cook Strait" "4" "KAH_1206_24" 1 2 "Cheilostomata" "Mollia" "amoena" 1 "Cheilostomata" "Macropora" "levinseni" "R"
"1933" "Cook Strait" "1" "KAH_1206_23" 10 7 "Cheilostomata" "Mollia" "amoena" 8 "Cheilostomata" "Macropora" "levinseni" "W"
"1934" "Cook Strait" "2" "KAH_1206_23" 1 2 "Cheilostomata" "Mollia" "amoena" 1 "Cheilostomata" "Macropora" "levinseni" "R"
"1935" "Cook Strait" "2" "KAH_1206_01" 40 30 "Cheilostomata" "Mollia" "amoena" 16 "Cheilostomata" "Macropora" "levinseni" "F"
"1936" "Cook Strait" "1" "TQI_1201_29" 3 2 "Cheilostomata" "Odontionella" "cyclops" 3 "Cheilostomata" "Macropora" "levinseni" "W"
"1937" "Cook Strait" "1" "TQI_1201_20" 4 4 "Cheilostomata" "Odontionella" "cyclops" 3 "Cheilostomata" "Macropora" "levinseni" "W"
"1939" "Cook Strait" "1" "TQI_1201_29" 4 5 "Cheilostomata" "Osthimosia" "sp." 1 "Cheilostomata" "Macropora" "levinseni" "F"
"1940" "Cook Strait" "6" "TQI_1201_29" 20 15 "Cheilostomata" "Osthimosia" "sp." 1 "Cheilostomata" "Macropora" "levinseni" "F"
"1942" "Cook Strait" "1" "KAH_1206_01" 14 18 "Cheilostomata" "Parasmittina" "delicatula" 16 "Cheilostomata" "Macropora" "levinseni" "F"
"1943" "Cook Strait" "1" "TQI_1201_29" 26 28 "Cheilostomata" "Parkermavella" "punctigera" 3 "Cheilostomata" "Macropora" "levinseni" "F"
"1944" "Cook Strait" "1" "TQI_1201_29" 32 31 "Cheilostomata" "Parkermavella" "punctigera" 3 "Cheilostomata" "Macropora" "levinseni" "F"
"1945" "Cook Strait" "1" "TQI_1201_29" 7 7 "Cheilostomata" "Parkermavella" "punctigera" 1 "Cheilostomata" "Macropora" "levinseni" "F"
"1948" "Cook Strait" "1" "KAH_1206_09" 17 15 "Cheilostomata" "Parkermavella" "punctigera" 8 "Cheilostomata" "Macropora" "levinseni" "W"
"1949" "Cook Strait" "1" "KAH_1206_09" 55 52 "Cheilostomata" "Parkermavella" "punctigera" 8 "Cheilostomata" "Macropora" "levinseni" "W"
"1950" "Cook Strait" "1" "KAH_1206_09" 56 52 "Cheilostomata" "Parkermavella" "punctigera" 8 "Cheilostomata" "Macropora" "levinseni" "W"
"1951" "Cook Strait" "1" "KAH_1206_01" 11 13 "Cheilostomata" "Parkermavella" "punctigera" 3 "Cheilostomata" "Macropora" "levinseni" "W"
"1952" "Cook Strait" "3" "KAH_1206_01" 20 20 "Cheilostomata" "Parkermavella" "punctigera" 13 "Cheilostomata" "Macropora" "levinseni" "F"
"1953" "Cook Strait" "3" "KAH_1206_01" 29 29 "Cheilostomata" "Parkermavella" "punctigera" 3 "Cheilostomata" "Macropora" "levinseni" "F"
"1965" "Cook Strait" "1" "TQI_1201_29" 2 3 "Cheilostomata" "Rhynchozoon" "sp." 1 "Cheilostomata" "Macropora" "levinseni" "F"
"1966" "Cook Strait" "1" "TQI_1201_29" 36 29 "Cheilostomata" "Rhynchozoon" "sp." 1 "Cheilostomata" "Macropora" "levinseni" "F"
"1967" "Cook Strait" "2" "TQI_1201_29" 2 3 "Cheilostomata" "Rhynchozoon" "sp." 4 "Cheilostomata" "Macropora" "levinseni" "F"
"1969" "Cook Strait" "5" "TQI_1201_29" 8 7 "Cheilostomata" "Rhynchozoon" "sp." 8 "Cheilostomata" "Macropora" "levinseni" "F"
"1970" "Cook Strait" "6" "TQI_1201_29" 13 11 "Cheilostomata" "Rhynchozoon" "sp." 1 "Cheilostomata" "Macropora" "levinseni" "F"
"1971" "Cook Strait" "6" "TQI_1201_29" 16 13 "Cheilostomata" "Rhynchozoon" "sp." 1 "Cheilostomata" "Macropora" "levinseni" "W"
"1974" "Cook Strait" "1" "KAH_1206_24" 17 17 "Cheilostomata" "Rhynchozoon" "sp." 3 "Cheilostomata" "Macropora" "levinseni" "SO"
"1976" "Cook Strait" "4" "KAH_1206_24" 11 10 "Cheilostomata" "Rhynchozoon" "sp." 1 "Cheilostomata" "Macropora" "levinseni" "F"
"1977" "Cook Strait" "4" "KAH_1206_24" 11 9 "Cheilostomata" "Rhynchozoon" "sp." 1 "Cheilostomata" "Macropora" "levinseni" "F"
"1978" "Cook Strait" "4" "KAH_1206_24" 13 11 "Cheilostomata" "Rhynchozoon" "sp." 1 "Cheilostomata" "Macropora" "levinseni" "F"
"1979" "Cook Strait" "1" "KAH_1206_23" 21 12 "Cheilostomata" "Rhynchozoon" "sp." 10 "Cheilostomata" "Macropora" "levinseni" "F"
"1981" "Cook Strait" "1" "KAH_1206_01" 16 20 "Cheilostomata" "Rhynchozoon" "sp." 16 "Cheilostomata" "Macropora" "levinseni" "F"
"1984" "Cook Strait" "5" "KAH_1206_29" 36 38 "Cheilostomata" "Rhynchozoon" "sp." 39 "Cheilostomata" "Macropora" "levinseni" "W"
"1986" "Cook Strait" "13" "KAH_1206_29" 8 9 "Cheilostomata" "Rhynchozoon" "sp." 10 "Cheilostomata" "Macropora" "levinseni" "W"
"1987" "Cook Strait" "3" "KAH_1206_01" 30 30 "Cheilostomata" "Smittina" "purpurea" 3 "Cheilostomata" "Macropora" "levinseni" "F"
"1988" "Cook Strait" "1" "TQI_1201_29" 21 24 "Cheilostomata" "Smittina" "torques" 3 "Cheilostomata" "Macropora" "levinseni" "W"
"1990" "Cook Strait" "1" "KAH_1206_09" 27 22 "Cheilostomata" "Smittoidea" "maunganuiensis" 8 "Cheilostomata" "Macropora" "levinseni" "F"
"1992" "Cook Strait" "4" "KAH_1206_24" 3 3 "Cheilostomata" "Steginoporella" "magnifica" 1 "Cheilostomata" "Macropora" "levinseni" "SO"
"1993" "Cook Strait" "1" "TQI_1201_29" 22 25 "Cheilostomata" "Stephanollona" "scintillans" 3 "Cheilostomata" "Macropora" "levinseni" "F"
"1994" "Cook Strait" "1" "TQI_1201_29" 37 30 "Cheilostomata" "Stephanollona" "scintillans" 1 "Cheilostomata" "Macropora" "levinseni" "F"
"1995" "Cook Strait" "1" "KAH_1206_09" 21 17 "Cheilostomata" "Stephanollona" "scintillans" 8 "Cheilostomata" "Macropora" "levinseni" "F"
"1996" "Cook Strait" "1" "KAH_1206_09" 41 36 "Cheilostomata" "Stephanollona" "scintillans" 8 "Cheilostomata" "Macropora" "levinseni" "F"
"1997" "Cook Strait" "2" "KAH_1206_01" 32 25 "Cheilostomata" "Stephanollona" "scintillans" 16 "Cheilostomata" "Macropora" "levinseni" "F"
"2005" "Cook Strait" "1" "TQI_1201_29" 27 29 "Cheilostomata" "Valdemunitella" "valdemunita" 3 "Cheilostomata" "Macropora" "levinseni" "F"
"2006" "Cook Strait" "6" "TQI_1201_29" 7 7 "Cheilostomata" "Valdemunitella" "valdemunita" 1 "Cheilostomata" "Macropora" "levinseni" "F"
"2007" "Cook Strait" "6" "TQI_1201_29" 19 14 "Cheilostomata" "Valdemunitella" "valdemunita" 1 "Cheilostomata" "Macropora" "levinseni" "W"
"2008" "Cook Strait" "11" "TQI_1201_29" 1 2 "Cheilostomata" "Valdemunitella" "valdemunita" 1 "Cheilostomata" "Macropora" "levinseni" "F"
"2011" "Cook Strait" "2" "KAH_1206_01" 41 31 "Cheilostomata" "Valdemunitella" "valdemunita" 16 "Cheilostomata" "Macropora" "levinseni" "F"
"2034" "Cook Strait" "8" "KAH_1206_01" 9 8 "Cheilostomata" "Crepidacantha" "crinispina" 6 "Cheilostomata" "Micropora" "mortenseni" "SO"
"2035" "Cook Strait" "3" "KAH_1206_12" 6 4 "Cheilostomata" "Escharella" "spinosissima" 3 "Cheilostomata" "Micropora" "mortenseni" "SO"
"2036" "Cook Strait" "7" "KAH_1206_01" 14 11 "Cheilostomata" "Escharoides" "excavata" 8 "Cheilostomata" "Micropora" "mortenseni" "SO"
"2037" "Cook Strait" "3" "KAH_1206_12" 32 27 "Cheilostomata" "Fenestrulina" "reticulata" 28 "Cheilostomata" "Micropora" "mortenseni" "W"
"2038" "Cook Strait" "3" "KAH_1206_12" 30 25 "Cheilostomata" "Filaguria" "huttoni" 19 "Cheilostomata" "Micropora" "mortenseni" "SO"
"2041" "Cook Strait" "3" "KAH_1206_12" 33 29 "Cheilostomata" "Valdemunitella" "valdemunita" 28 "Cheilostomata" "Micropora" "mortenseni" "SO"
"2042" "Cook Strait" "8" "KAH_1206_29" 25 27 "Cheilostomata" "Aimulosia" "australis" 19 "Cheilostomata" "Micropora" "sp." "SO"
"2043" "Cook Strait" "2" "TQI_1201_13" 10 15 "Cheilostomata" "Aimulosia" "marsupium" 14 "Cheilostomata" "Micropora" "sp." "SO"
"2044" "Cook Strait" "3" "TQI_1201_13" 11 11 "Cheilostomata" "Aimulosia" "marsupium" 8 "Cheilostomata" "Micropora" "sp." "F"
"2045" "Cook Strait" "3" "TQI_1201_13" 47 56 "Cheilostomata" "Aimulosia" "marsupium" 55 "Cheilostomata" "Micropora" "sp." "SO"
"2046" "Cook Strait" "3" "TQI_1201_13" 54 66 "Cheilostomata" "Aimulosia" "marsupium" 67 "Cheilostomata" "Micropora" "sp." "W"
"2049" "Cook Strait" "3" "TQI_1201_13" 7 7 "Cheilostomata" "Bitectipora" "rostrata" 8 "Cheilostomata" "Micropora" "sp." "SO"
"2050" "Cook Strait" "3" "TQI_1201_13" 42 48 "Cheilostomata" "Bitectipora" "rostrata" 50 "Cheilostomata" "Micropora" "sp." "W"
"2051" "Cook Strait" "3" "TQI_1201_13" 59 72 "Cheilostomata" "Bitectipora" "rostrata" 73 "Cheilostomata" "Micropora" "sp." "W"
"2053" "Cook Strait" "1" "KAH_1206_16" 21 25 "Cheilostomata" "Bitectipora" "rostrata" 24 "Cheilostomata" "Micropora" "sp." "SO"
"2054" "Cook Strait" "5" "KAH_1206_29" 54 60 "Cheilostomata" "Bitectipora" "rostrata" 59 "Cheilostomata" "Micropora" "sp." "W"
"2055" "Cook Strait" "11" "TQI_1201_29" 8 10 "Cheilostomata" "Buffonellaria" "cf. biavicularis" 9 "Cheilostomata" "Micropora" "sp." "W"
"2057" "Cook Strait" "1" "KAH_1206_26" 2 3 "Cheilostomata" "Calloporina" "angustipora" 2 "Cheilostomata" "Micropora" "sp." "SO"
"2059" "Cook Strait" "2" "KAH_1206_04" 44 40 "Cheilostomata" "Calloporina" "angustipora" 39 "Cheilostomata" "Micropora" "sp." "W"
"2060" "Cook Strait" "6" "KAH_1206_12" 6 6 "Cheilostomata" "Calloporina" "angustipora" 4 "Cheilostomata" "Micropora" "sp." "W"
"2061" "Cook Strait" "5" "KAH_1206_29" 52 47 "Cheilostomata" "Calloporina" "angustipora" 46 "Cheilostomata" "Micropora" "sp." "W"
"2062" "Cook Strait" "1" "TQI_1201_29" 11 10 "Cheilostomata" "Celleporina" "sp." 9 "Cheilostomata" "Micropora" "sp." "SO"
"2063" "Cook Strait" "3" "TQI_1201_13" 22 18 "Cheilostomata" "Celleporina" "sp." 17 "Cheilostomata" "Micropora" "sp." "SO"
"2064" "Cook Strait" "1" "TQI_1201_29" 33 25 "Cheilostomata" "Crepidacantha" "crinispina" 24 "Cheilostomata" "Micropora" "sp." "W"
"2065" "Cook Strait" "6" "TQI_1201_29" 24 21 "Cheilostomata" "Crepidacantha" "crinispina" 20 "Cheilostomata" "Micropora" "sp." "W"
"2066" "Cook Strait" "9" "TQI_1201_29" 46 49 "Cheilostomata" "Crepidacantha" "crinispina" 48 "Cheilostomata" "Micropora" "sp." "R"
"2069" "Cook Strait" "1" "KAH_1206_16" 43 37 "Cheilostomata" "Crepidacantha" "crinispina" 32 "Cheilostomata" "Micropora" "sp." "SO"
"2071" "Cook Strait" "1" "KAH_1206_24" 10 10 "Cheilostomata" "Crepidacantha" "crinispina" 8 "Cheilostomata" "Micropora" "sp." "SO"
"2072" "Cook Strait" "3" "TQI_1201_25" 10 20 "Cheilostomata" "Crepidacantha" "crinispina" 21 "Cheilostomata" "Micropora" "sp." "W"
"2073" "Cook Strait" "6" "KAH_1206_09" 5 7 "Cheilostomata" "Crepidacantha" "crinispina" 6 "Cheilostomata" "Micropora" "sp." "SO"
"2074" "Cook Strait" "6" "KAH_1206_09" 7 9 "Cheilostomata" "Crepidacantha" "crinispina" 8 "Cheilostomata" "Micropora" "sp." "SO"
"2077" "Cook Strait" "5" "KAH_1206_29" 24 22 "Cheilostomata" "Crepidacantha" "crinispina" 23 "Cheilostomata" "Micropora" "sp." "SO"
"2082" "Cook Strait" "1" "TQI_1201_20" 29 23 "Cheilostomata" "Escharella" "spinosissima" 22 "Cheilostomata" "Micropora" "sp." "W"
"2086" "Cook Strait" "5" "TQI_1201_29" 34 26 "Cheilostomata" "Escharoides" "excavata" 27 "Cheilostomata" "Micropora" "sp." "R"
"2087" "Cook Strait" "1" "TQI_1201_20" 31 25 "Cheilostomata" "Escharoides" "excavata" 24 "Cheilostomata" "Micropora" "sp." "SO"
"2088" "Cook Strait" "2" "KAH_1206_18" 15 19 "Cheilostomata" "Escharoides" "excavata" 20 "Cheilostomata" "Micropora" "sp." "SO"
"2089" "Cook Strait" "1" "KAH_1206_17" 21 21 "Cheilostomata" "Escharoides" "excavata" 20 "Cheilostomata" "Micropora" "sp." "W"
"2090" "Cook Strait" "1" "KAH_1206_24" 31 25 "Cheilostomata" "Escharoides" "excavata" 24 "Cheilostomata" "Micropora" "sp." "W"
"2091" "Cook Strait" "2" "KAH_1206_04" 15 15 "Cheilostomata" "Escharoides" "excavata" 14 "Cheilostomata" "Micropora" "sp." "W"
"2092" "Cook Strait" "1" "KAH_1206_29" 45 38 "Cheilostomata" "Escharoides" "excavata" 34 "Cheilostomata" "Micropora" "sp." "SO"
"2094" "Cook Strait" "1" "TQI_1201_69" 8 8 "Cheilostomata" "Exochella" "armata" 7 "Cheilostomata" "Micropora" "sp." "SO"
"2095" "Cook Strait" "3" "TQI_1201_13" 27 31 "Cheilostomata" "Exochella" "conjuncta" 32 "Cheilostomata" "Micropora" "sp." "W"
"2098" "Cook Strait" "3" "TQI_1201_13" 10 9 "Cheilostomata" "Exochella" "conjuncta" 8 "Cheilostomata" "Micropora" "sp." "W"
"2099" "Cook Strait" "3" "TQI_1201_13" 11 9 "Cheilostomata" "Exochella" "conjuncta" 1 "Cheilostomata" "Micropora" "sp." "R"
"2100" "Cook Strait" "3" "TQI_1201_13" 21 16 "Cheilostomata" "Exochella" "conjuncta" 17 "Cheilostomata" "Micropora" "sp." "R"
"2101" "Cook Strait" "3" "TQI_1201_13" 24 19 "Cheilostomata" "Exochella" "conjuncta" 20 "Cheilostomata" "Micropora" "sp." "W"
"2102" "Cook Strait" "1" "KAH_1206_29" 21 13 "Cheilostomata" "Exochella" "conjuncta" 21 "Cheilostomata" "Micropora" "sp." "W"
"2104" "Cook Strait" "6" "TQI_1201_29" 37 36 "Cheilostomata" "Fenestrulina" "reticulata" 35 "Cheilostomata" "Micropora" "sp." "W"
"2106" "Cook Strait" "1" "KAH_1206_16" 50 44 "Cheilostomata" "Fenestrulina" "reticulata" 43 "Cheilostomata" "Micropora" "sp." "SO"
"2108" "Cook Strait" "1" "KAH_1206_16" 52 44 "Cheilostomata" "Fenestrulina" "reticulata" 45 "Cheilostomata" "Micropora" "sp." "SO"
"2114" "Cook Strait" "10" "TQI_1201_29" 12 10 "Cheilostomata" "Figularia" "carinata" 11 "Cheilostomata" "Micropora" "sp." "W"
"2115" "Cook Strait" "4" "KAH_1206_18" 13 13 "Cheilostomata" "Figularia" "carinata" 12 "Cheilostomata" "Micropora" "sp." "W"
"2116" "Cook Strait" "4" "KAH_1206_18" 14 13 "Cheilostomata" "Figularia" "carinata" 14 "Cheilostomata" "Micropora" "sp." "W"
"2141" "Cook Strait" "1" "TQI_1201_20" 3 3 "Cheilostomata" "Macropora" "levinseni" 2 "Cheilostomata" "Micropora" "sp." "R"
"2142" "Cook Strait" "1" "KAH_1206_23" 17 5 "Cheilostomata" "Macropora" "levinseni" 14 "Cheilostomata" "Micropora" "sp." "W"
"2143" "Cook Strait" "8" "KAH_1206_29" 32 36 "Cheilostomata" "Macropora" "levinseni" 34 "Cheilostomata" "Micropora" "sp." "SO"
"2144" "Cook Strait" "9" "KAH_1206_29" 9 15 "Cheilostomata" "Macropora" "levinseni" 16 "Cheilostomata" "Micropora" "sp." "SO"
"2147" "Cook Strait" "1" "TQI_1201_69" 1 1 "Cheilostomata" "Micropora" "sp." 2 "Cheilostomata" "Micropora" "sp." "SO"
"2148" "Cook Strait" "1" "TQI_1201_69" 2 2 "Cheilostomata" "Micropora" "sp." 5 "Cheilostomata" "Micropora" "sp." "SO"
"2149" "Cook Strait" "1" "TQI_1201_69" 3 1 "Cheilostomata" "Micropora" "sp." 3 "Cheilostomata" "Micropora" "sp." "SO"
"2150" "Cook Strait" "1" "TQI_1201_69" 4 3 "Cheilostomata" "Micropora" "sp." 4 "Cheilostomata" "Micropora" "sp." "SO"
"2151" "Cook Strait" "1" "TQI_1201_69" 5 4 "Cheilostomata" "Micropora" "sp." 1 "Cheilostomata" "Micropora" "sp." "SO"
"2152" "Cook Strait" "1" "TQI_1201_33" 4 11 "Cheilostomata" "Micropora" "sp." 12 "Cheilostomata" "Micropora" "sp." "SO"
"2153" "Cook Strait" "1" "TQI_1201_33" 5 12 "Cheilostomata" "Micropora" "sp." 17 "Cheilostomata" "Micropora" "sp." "SO"
"2154" "Cook Strait" "1" "TQI_1201_33" 6 11 "Cheilostomata" "Micropora" "sp." 16 "Cheilostomata" "Micropora" "sp." "SO"
"2155" "Cook Strait" "1" "TQI_1201_33" 7 13 "Cheilostomata" "Micropora" "sp." 17 "Cheilostomata" "Micropora" "sp." "SO"
"2156" "Cook Strait" "1" "TQI_1201_33" 8 13 "Cheilostomata" "Micropora" "sp." 14 "Cheilostomata" "Micropora" "sp." "SO"
"2157" "Cook Strait" "1" "TQI_1201_33" 9 14 "Cheilostomata" "Micropora" "sp." 15 "Cheilostomata" "Micropora" "sp." "SO"
"2158" "Cook Strait" "1" "TQI_1201_33" 10 14 "Cheilostomata" "Micropora" "sp." 16 "Cheilostomata" "Micropora" "sp." "SO"
"2159" "Cook Strait" "1" "TQI_1201_33" 11 18 "Cheilostomata" "Micropora" "sp." 14 "Cheilostomata" "Micropora" "sp." "R"
"2160" "Cook Strait" "1" "TQI_1201_33" 12 18 "Cheilostomata" "Micropora" "sp." 15 "Cheilostomata" "Micropora" "sp." "R"
"2161" "Cook Strait" "1" "TQI_1201_33" 13 18 "Cheilostomata" "Micropora" "sp." 17 "Cheilostomata" "Micropora" "sp." "R"
"2162" "Cook Strait" "1" "TQI_1201_33" 14 18 "Cheilostomata" "Micropora" "sp." 16 "Cheilostomata" "Micropora" "sp." "R"
"2163" "Cook Strait" "1" "TQI_1201_33" 15 18 "Cheilostomata" "Micropora" "sp." 12 "Cheilostomata" "Micropora" "sp." "R"
"2164" "Cook Strait" "1" "TQI_1201_33" 16 18 "Cheilostomata" "Micropora" "sp." 11 "Cheilostomata" "Micropora" "sp." "R"
"2165" "Cook Strait" "1" "TQI_1201_33" 17 18 "Cheilostomata" "Micropora" "sp." 13 "Cheilostomata" "Micropora" "sp." "R"
"2166" "Cook Strait" "1" "TQI_1201_13" 1 1 "Cheilostomata" "Micropora" "sp." 2 "Cheilostomata" "Micropora" "sp." "W"
"2167" "Cook Strait" "3" "TQI_1201_13" 5 5 "Cheilostomata" "Micropora" "sp." 6 "Cheilostomata" "Micropora" "sp." "SO"
"2170" "Cook Strait" "2" "KAH_1206_04" 14 13 "Cheilostomata" "Micropora" "sp." 14 "Cheilostomata" "Micropora" "sp." "SO"
"2171" "Cook Strait" "2" "KAH_1206_12" 7 8 "Cheilostomata" "Micropora" "sp." 10 "Cheilostomata" "Micropora" "sp." "SO"
"2173" "Cook Strait" "2" "KAH_1206_12" 34 36 "Cheilostomata" "Micropora" "sp." 37 "Cheilostomata" "Micropora" "sp." "SO"
"2174" "Cook Strait" "5" "KAH_1206_29" 51 45 "Cheilostomata" "Micropora" "sp." 46 "Cheilostomata" "Micropora" "sp." "SO"
"2175" "Cook Strait" "1" "TQI_1201_29" 9 8 "Cheilostomata" "Microporella" "agonistes" 7 "Cheilostomata" "Micropora" "sp." "W"
"2176" "Cook Strait" "9" "TQI_1201_29" 15 13 "Cheilostomata" "Microporella" "agonistes" 14 "Cheilostomata" "Micropora" "sp." "W"
"2177" "Cook Strait" "9" "TQI_1201_29" 17 11 "Cheilostomata" "Microporella" "agonistes" 14 "Cheilostomata" "Micropora" "sp." "W"
"2179" "Cook Strait" "4" "KAH_1206_18" 17 16 "Cheilostomata" "Microporella" "agonistes" 17 "Cheilostomata" "Micropora" "sp." "W"
"2180" "Cook Strait" "2" "KAH_1206_04" 47 41 "Cheilostomata" "Microporella" "agonistes" 39 "Cheilostomata" "Micropora" "sp." "W"
"2181" "Cook Strait" "6" "KAH_1206_12" 8 7 "Cheilostomata" "Microporella" "agonistes" 4 "Cheilostomata" "Micropora" "sp." "SO"
"2183" "Cook Strait" "1" "TQI_1201_13" 2 3 "Cheilostomata" "Microporella" "discors" 4 "Cheilostomata" "Micropora" "sp." "W"
"2184" "Cook Strait" "3" "TQI_1201_13" 13 14 "Cheilostomata" "Microporella" "discors" 15 "Cheilostomata" "Micropora" "sp." "W"
"2185" "Cook Strait" "3" "TQI_1201_13" 1 2 "Cheilostomata" "Microporella" "discors" 1 "Cheilostomata" "Micropora" "sp." "W"
"2186" "Cook Strait" "3" "TQI_1201_13" 16 13 "Cheilostomata" "Microporella" "discors" 12 "Cheilostomata" "Micropora" "sp." "W"
"2187" "Cook Strait" "6" "KAH_1206_12" 38 32 "Cheilostomata" "Microporella" "discors" 29 "Cheilostomata" "Micropora" "sp." "SO"
"2190" "Cook Strait" "6" "TQI_1201_29" 36 34 "Cheilostomata" "Microporella" "speculum" 35 "Cheilostomata" "Micropora" "sp." "W"
"2193" "Cook Strait" "3" "TQI_1201_13" 4 4 "Cheilostomata" "Microporella" "speculum" 1 "Cheilostomata" "Micropora" "sp." "F"
"2194" "Cook Strait" "4" "KAH_1206_23" 4 4 "Cheilostomata" "Microporella" "speculum" 5 "Cheilostomata" "Micropora" "sp." "W"
"2196" "Cook Strait" "3" "KAH_1206_01" 15 21 "Cheilostomata" "Microporella" "speculum" 20 "Cheilostomata" "Micropora" "sp." "SO"
"2197" "Cook Strait" "5" "KAH_1206_29" 35 34 "Cheilostomata" "Microporella" "speculum" 32 "Cheilostomata" "Micropora" "sp." "SO"
"2198" "Cook Strait" "8" "KAH_1206_29" 3 4 "Cheilostomata" "Microporella" "speculum" 5 "Cheilostomata" "Micropora" "sp." "SO"
"2199" "Cook Strait" "8" "KAH_1206_29" 35 39 "Cheilostomata" "Microporella" "speculum" 34 "Cheilostomata" "Micropora" "sp." "SO"
"2200" "Cook Strait" "1" "TQI_1201_20" 1 1 "Cheilostomata" "Mollia" "amoena" 2 "Cheilostomata" "Micropora" "sp." "W"
"2201" "Cook Strait" "6" "KAH_1206_29" 7 9 "Cheilostomata" "Mollia" "amoena" 10 "Cheilostomata" "Micropora" "sp." "SO"
"2203" "Cook Strait" "3" "TQI_1201_13" 36 33 "Cheilostomata" "Osthimosia" "sp." 34 "Cheilostomata" "Micropora" "sp." "R"
"2205" "Cook Strait" "2" "TQI_1201_29" 21 31 "Cheilostomata" "Parkermavella" "punctigera" 30 "Cheilostomata" "Micropora" "sp." "F"
"2206" "Cook Strait" "4" "TQI_1201_29" 1 2 "Cheilostomata" "Parkermavella" "punctigera" 1 "Cheilostomata" "Micropora" "sp." "SO"
"2212" "Cook Strait" "3" "KAH_1206_29" 23 24 "Cheilostomata" "Parkermavella" "punctigera" 23 "Cheilostomata" "Micropora" "sp." "W"
"2220" "Cook Strait" "6" "TQI_1201_29" 14 11 "Cheilostomata" "Rhynchozoon" "sp." 6 "Cheilostomata" "Micropora" "sp." "W"
"2221" "Cook Strait" "3" "TQI_1201_13" 6 5 "Cheilostomata" "Rhynchozoon" "sp." 1 "Cheilostomata" "Micropora" "sp." "W"
"2223" "Cook Strait" "1" "KAH_1206_24" 11 11 "Cheilostomata" "Rhynchozoon" "sp." 8 "Cheilostomata" "Micropora" "sp." "SO"
"2224" "Cook Strait" "9" "KAH_1206_12" 9 12 "Cheilostomata" "Rhynchozoon" "sp." 13 "Cheilostomata" "Micropora" "sp." "W"
"2225" "Cook Strait" "2" "KAH_1206_29" 12 10 "Cheilostomata" "Rhynchozoon" "sp." 9 "Cheilostomata" "Micropora" "sp." "SO"
"2226" "Cook Strait" "2" "KAH_1206_29" 3 4 "Cheilostomata" "Rhynchozoon" "sp." 3 "Cheilostomata" "Micropora" "sp." "SO"
"2227" "Cook Strait" "8" "KAH_1206_29" 28 32 "Cheilostomata" "Rhynchozoon" "sp." 31 "Cheilostomata" "Micropora" "sp." "W"
"2229" "Cook Strait" "1" "TQI_1201_13" 8 14 "Cheilostomata" "Schizosmittina" "sp." 15 "Cheilostomata" "Micropora" "sp." "W"
"2230" "Cook Strait" "1" "TQI_1201_13" 5 7 "Cheilostomata" "Schizosmittina" "sp." 8 "Cheilostomata" "Micropora" "sp." "W"
"2231" "Cook Strait" "3" "TQI_1201_13" 22 25 "Cheilostomata" "Schizosmittina" "sp." 24 "Cheilostomata" "Micropora" "sp." "F"
"2232" "Cook Strait" "3" "TQI_1201_13" 52 62 "Cheilostomata" "Smittina" "rosacea" 61 "Cheilostomata" "Micropora" "sp." "SO"
"2233" "Cook Strait" "1" "KAH_1206_16" 58 53 "Cheilostomata" "Smittina" "rosacea" 54 "Cheilostomata" "Micropora" "sp." "SO"
"2234" "Cook Strait" "11" "TQI_1201_29" 25 24 "Cheilostomata" "Smittina" "torques" 22 "Cheilostomata" "Micropora" "sp." "W"
"2235" "Cook Strait" "3" "TQI_1201_13" 14 11 "Cheilostomata" "Smittina" "torques" 1 "Cheilostomata" "Micropora" "sp." "SO"
"2236" "Cook Strait" "3" "TQI_1201_13" 20 15 "Cheilostomata" "Smittina" "torques" 12 "Cheilostomata" "Micropora" "sp." "W"
"2237" "Cook Strait" "1" "KAH_1206_26" 16 13 "Cheilostomata" "Smittina" "torques" 14 "Cheilostomata" "Micropora" "sp." "SO"
"2239" "Cook Strait" "9" "TQI_1201_29" 16 12 "Cheilostomata" "Stephanollona" "scintillans" 14 "Cheilostomata" "Micropora" "sp." "SO"
"2240" "Cook Strait" "11" "TQI_1201_29" 41 46 "Cheilostomata" "Stephanollona" "scintillans" 45 "Cheilostomata" "Micropora" "sp." "W"
"2241" "Cook Strait" "3" "TQI_1201_25" 11 23 "Cheilostomata" "Stephanollona" "scintillans" 21 "Cheilostomata" "Micropora" "sp." "W"
"2242" "Cook Strait" "3" "TQI_1201_25" 12 22 "Cheilostomata" "Stephanollona" "scintillans" 21 "Cheilostomata" "Micropora" "sp." "W"
"2243" "Cook Strait" "1" "KAH_1206_12" 2 4 "Cheilostomata" "Stephanollona" "scintillans" 3 "Cheilostomata" "Micropora" "sp." "W"
"2249" "Cook Strait" "1" "TQI_1201_20" 33 26 "Cheilostomata" "Valdemunitella" "valdemunita" 24 "Cheilostomata" "Micropora" "sp." "W"
"2250" "Cook Strait" "2" "KAH_1206_23" 1 1 "Cheilostomata" "Valdemunitella" "valdemunita" 2 "Cheilostomata" "Micropora" "sp." "SO"
"2251" "Cook Strait" "3" "KAH_1206_12" 36 33 "Cheilostomata" "Valdemunitella" "valdemunita" 32 "Cheilostomata" "Micropora" "sp." "SO"
"2252" "Cook Strait" "7" "KAH_1206_01" 10 12 "Cheilostomata" "Valdemunitella" "valdemunita" 11 "Cheilostomata" "Micropora" "sp." "W"
"2253" "Cook Strait" "3" "TQI_1201_13" 8 7 "Cheilostomata" "Xenogma" "rhomboidale" 1 "Cheilostomata" "Micropora" "sp." "W"
"2254" "Cook Strait" "3" "TQI_1201_13" 9 7 "Cheilostomata" "Xenogma" "rhomboidale" 8 "Cheilostomata" "Micropora" "sp." "W"
"2256" "Cook Strait" "1" "KAH_1206_04" 21 17 "Cheilostomata" "Aimulosia" "marsupium" 14 "Cheilostomata" "Microporella" "agonistes" "W"
"2257" "Cook Strait" "1" "TQI_1201_20" 23 20 "Cheilostomata" "Bitectipora" "rostrata" 16 "Cheilostomata" "Microporella" "agonistes" "W"
"2259" "Cook Strait" "5" "KAH_1206_29" 38 37 "Cheilostomata" "Bitectipora" "rostrata" 35 "Cheilostomata" "Microporella" "agonistes" "W"
"2260" "Cook Strait" "9" "TQI_1201_29" 47 24 "Cheilostomata" "Buffonellaria" "cf. biavicularis" 20 "Cheilostomata" "Microporella" "agonistes" "F"
"2262" "Cook Strait" "5" "KAH_1206_01" 1 1 "Cheilostomata" "Calyptotheca" "immersa" 2 "Cheilostomata" "Microporella" "agonistes" "W"
"2264" "Cook Strait" "1" "TQI_1201_20" 21 17 "Cheilostomata" "Crepidacantha" "crinispina" 16 "Cheilostomata" "Microporella" "agonistes" "W"
"2265" "Cook Strait" "2" "KAH_1206_24" 1 2 "Cheilostomata" "Crepidacantha" "crinispina" 3 "Cheilostomata" "Microporella" "agonistes" "SO"
[truncated: 591,658 more chars]
